# Supplementary material for: Proteomic profiling of human cancer pseudopodia for the identification of anti-metastatic drug candidates
Source: Sci Rep. 2018 Apr 11;8:5858. doi: 10.1038/s41598-018-24256-8 (PMC5895739; doi:10.1038/s41598-018-24256-8)
Supplement: Supplementary file 2 — Supplementary Dataset GOBP [file 41598_2018_24256_MOESM2_ESM.xlsx]

## Sheet: Biological Processing
rank	p	set	total	detected	selected	genes	symbols
1	2.63849e-06	GO:0006886_intracellular_protein_transport	231	90	49	10016;10134;10228;10254;10484;10890;10938;10959;10961;10972;10981;11021;11196;11260;112936;11311;1173;1174;1176;1211;1212;1213;1314;1315;146691;160;161;162;163;201475;2017;2054;22818;22820;22931;23011;23557;23673;25782;26958;27236;29886;372;4218;4646;4869;4905;51429;51552;51699;51715;5476;55737;55823;56681;57403;58533;5862;5868;5869;5873;5874;5878;6396;6642;6643;6810;6811;7533;79058;79711;8027;81…	PDCD6;BCAP31;STX6;STAM2;SEC23A;RAB10;EHD1;TMED2;ERP29;TMED10;RAB32;RAB35;SEC23IP;XPOT;VPS26B;VPS45;AP2M1;AP1S1;AP3S1;CLTA;CLTB;CLTC;COPA;COPB1;TOM1L2;AP2A1;AP2A2;AP1B1;AP2B1;RAB12;CTTN;STX2;COPZ1;COPG1;RAB18;RAB21;SNAPIN;STX12;RAB3GAP2;COPG2;ARFIP1;SNX8;ARCN1;RAB8A;MYO6;NPM1;NSF;SNX9;RAB14;VPS29;RAB23;CTSA;VPS35;VPS11;SAR1A;RAB22A;SNX6;RAB2A;RAB5A;RAB5B;RAB27A;RAB27B;RAB5C;SEC13;SNX1;SNX2;STX4;ST…
2	6.32139e-06	GO:0055085_transmembrane_transport	634	73	41	10058;10257;10762;1965;1968;2030;22;23;23165;23279;23516;23636;2495;2512;2778;28232;29015;291;292;293;29957;3098;3099;3163;348995;4363;444;476;481;483;488;490;493;51248;51382;523;526;528;529;53371;535;5566;5573;5576;5825;6059;6233;6510;6513;6520;6558;6560;6566;6576;7037;7175;7311;7314;7316;7417;7419;7922;79902;8021;8140;81929;8480;8894;9123;9194;9550;9631;9688	ABCB6;ABCC4;NUP50;EIF2S1;EIF2S3;SLC29A1;ABCB7;ABCF1;NUP205;NUP160;SLC39A14;NUP62;FTH1;FTL;GNAS;SLCO3A1;SLC43A3;SLC25A4;SLC25A5;SLC25A6;SLC25A24;HK1;HK2;HMOX2;NUP43;ABCC1;ASPH;ATP1A1;ATP1B1;ATP1B3;ATP2A2;ATP2B1;ATP2B4;PDZD11;ATP6V1D;ATP6V1A;ATP6V1B2;ATP6V1C1;ATP6V1E1;NUP54;ATP6V0A1;PRKACA;PRKAR1A;PRKAR2A;ABCD3;ABCE1;RPS27A;SLC1A5;SLC2A1;SLC3A2;SLC12A2;SLC12A4;SLC16A1;SLC25A1;TFRC;TPR;UBA52;UBB;UBC…
3	1.85875e-05	GO:0018105_peptidyl-serine_phosphorylation	103	17	14	1017;1432;1452;1453;1455;1456;2475;3611;5062;53944;5566;5591;5594;5595;7867;817;983	CDK2;MAPK14;CSNK1A1;CSNK1D;CSNK1G2;CSNK1G3;MTOR;ILK;PAK2;CSNK1G1;PRKACA;PRKDC;MAPK1;MAPK3;MAPKAPK3;CAMK2D;CDK1
4	2.31437e-05	GO:0046777_protein_autophosphorylation	164	19	15	10155;1432;1613;1956;1965;2475;5062;51765;5566;5610;5747;6793;7443;7867;790;817;8428;92597;9748	TRIM28;MAPK14;DAPK3;EGFR;EIF2S1;MTOR;PAK2;STK26;PRKACA;EIF2AK2;PTK2;STK10;VRK1;MAPKAPK3;CAD;CAMK2D;STK24;MOB1B;SLK
5	4.94997e-05	GO:0006468_protein_phosphorylation	453	54	31	10087;1018;102;1025;1072;112858;11329;1385;1452;1453;1455;1457;1459;1460;1487;1613;23476;2475;2764;29959;351;3609;3611;5062;51765;5286;5562;5566;5571;5578;5585;5586;5594;5595;5610;57118;6093;65125;6732;6793;7443;817;83939;8428;8518;8536;8575;8878;8895;9238;9475;9578;9943;9989	COL4A3BP;CDK3;ADAM10;CDK9;CFL1;TP53RK;STK38;CREB1;CSNK1A1;CSNK1D;CSNK1G2;CSNK2A1;CSNK2A2;CSNK2B;CTBP1;DAPK3;BRD4;MTOR;GMFB;NRBP1;APP;ILF3;ILK;PAK2;STK26;PIK3C2A;PRKAA1;PRKACA;PRKAG1;PRKCA;PKN1;PKN2;MAPK1;MAPK3;EIF2AK2;CAMK1D;ROCK1;WNK1;SRPK1;STK10;VRK1;CAMK2D;EIF2A;STK24;IKBKAP;CAMK1;PRKRA;SQSTM1;CPNE3;TBRG4;ROCK2;CDC42BPB;OXSR1;PPP4R1
6	6.91523e-05	GO:0034329_cell_junction_assembly	77	22	16	1009;10979;1495;1500;2316;2318;3611;3655;3688;3691;3728;5339;55742;5817;5819;5829;60;6251;71;7408;87;977	CDH11;FERMT2;CTNNA1;CTNND1;FLNA;FLNC;ILK;ITGA6;ITGB1;ITGB4;JUP;PLEC;PARVA;PVR;NECTIN2;PXN;ACTB;RSU1;ACTG1;VASP;ACTN1;CD151
7	0.000114478	GO:0008152_metabolic_process	441	80	41	100037417;10059;10061;10540;10652;10672;10994;11321;134147;153364;158471;1778;1781;1783;203068;23499;23586;24137;25923;26052;2633;2634;27175;2767;2771;2773;2776;30846;347688;3796;3831;391356;403;4430;4628;4641;4642;4646;488;490;4905;493;51011;51015;51110;51143;5147;51552;51807;529;54936;55154;55324;55605;55915;5621;56829;56992;5874;5879;5880;5898;64225;64837;6990;6993;7283;79784;79861;81570;81888…	DDTL;DNM1L;ABCF2;DCTN2;YKT6;GNA13;ILVBL;GPN1;CMBL;MBLAC2;PRUNE2;DYNC1H1;DYNC1I2;DYNC1LI2;TUBB;MACF1;DDX58;KIF4A;ATL3;DNM3;GBP1;GBP2;TUBG2;GNA11;GNAI2;GNAI3;GNAQ;EHD2;TUBB8;KIF2A;KLC1;PTRHD1;ARL3;MYO1B;MYH10;MYO1C;MYO1D;MYO6;ATP2A2;ATP2B1;NSF;ATP2B4;FAHD2A;ISOC1;LACTB2;DYNC1LI1;PDE6D;RAB14;TUBA8;ATP6V1E1;ADPRHL2;MSTO1;ABCF3;KIF21A;LANCL2;PRNP;ZC3HAV1;KIF15;RAB27B;RAC1;RAC2;RALA;ATL2;KLC2;DYNLT3;DY…
8	0.000164884	GO:0006749_glutathione_metabolic_process	45	21	15	1937;23474;2539;2678;2739;2936;2944;2947;2948;2949;2950;2953;2954;3417;373156;4257;653689;6647;91227;9446;9521	EEF1G;ETHE1;G6PD;GGT1;GLO1;GSR;GSTM1;GSTM3;GSTM4;GSTM5;GSTP1;GSTT2;GSTZ1;IDH1;GSTK1;MGST1;GSTT2B;SOD1;GGTLC2;GSTO1;EEF1E1
9	0.000260842	GO:0030335_positive_regulation_of_cell_migration	148	30	19	100287171;102;10399;11235;150;1613;1956;2152;22800;3309;3491;3611;3685;4162;4323;4641;5420;55140;5578;5594;5604;5747;5962;6810;81;8518;8895;9043;91663;9564	WASH1;ADAM10;RACK1;PDCD10;ADRA2A;DAPK3;EGFR;F3;RRAS2;HSPA5;CYR61;ILK;ITGAV;MCAM;MMP14;MYO1C;PODXL;ELP3;PRKCA;MAPK1;MAP2K1;PTK2;RDX;STX4;ACTN4;IKBKAP;CPNE3;SPAG9;MYADM;BCAR1
10	0.000345778	GO:1901687_glutathione_derivative_biosynthetic_process	27	14	11	2678;2730;2937;2944;2947;2948;2949;2950;2954;4257;4259;55748;653689;9446	GGT1;GCLM;GSS;GSTM1;GSTM3;GSTM4;GSTM5;GSTP1;GSTZ1;MGST1;MGST3;CNDP2;GSTT2B;GSTO1
11	0.000614287	GO:0006805_xenobiotic_metabolic_process	158	27	17	10380;1312;1595;1645;191;2678;2730;27430;2937;2944;2947;2948;2949;2950;2954;4144;4257;4259;55748;653689;7358;7360;8574;9049;9060;9446;95	BPNT1;COMT;CYP51A1;AKR1C1;AHCY;GGT1;GCLM;MAT2B;GSS;GSTM1;GSTM3;GSTM4;GSTM5;GSTP1;GSTZ1;MAT2A;MGST1;MGST3;CNDP2;GSTT2B;UGDH;UGP2;AKR7A2;AIP;PAPSS2;GSTO1;ACY1
12	0.000614287	GO:0016192_vesicle-mediated_transport	109	27	17	10121;10226;10313;10484;10890;2665;27183;377;378;381;382;4043;4905;51026;51552;56681;65082;662;6712;81555;8301;84932;8895;8904;8906;9341;9882	ACTR1A;PLIN3;RTN3;SEC23A;RAB10;GDI2;VPS4A;ARF3;ARF4;ARF5;ARF6;LRPAP1;NSF;GOLT1B;RAB14;SAR1A;VPS33A;BNIP1;SPTBN2;YIPF5;PICALM;RAB2B;CPNE3;CPNE1;AP1G2;VAMP3;TBC1D4
13	0.000730328	GO:0044281_small_molecule_metabolic_process	1450	410	156	10087;10101;10135;10197;10213;10380;10476;10484;10558;10606;10654;10682;10728;10762;11112;11163;11164;11165;11261;1152;1312;131870;132;1327;1329;1340;1371;1373;1374;1431;143471;1455;1490;150;1503;1528;1537;158;159;1595;1632;1633;1635;1666;1717;1719;1727;1737;1738;1743;178;1785;1841;1854;1892;191;2023;2026;203;204;210;2108;2109;2171;2181;2182;2184;2194;22;2203;2222;2224;223;226;2271;2274;22908;229…	COL4A3BP;NUBP2;NAMPT;PSME3;PSMD14;BPNT1;ATP5H;SEC23A;SPTLC1;PAICS;PMVK;EBP;PTGES3;NUP50;HIBADH;NUDT4;NUDT5;NUDT3;CHP1;CKB;COMT;NUDT16;ADK;COX4I1;COX5B;COX6B1;CPOX;CPS1;CPT1A;CS;PSMA8;CSNK1G2;CTGF;ADRA2A;CTPS1;CYB5A;CYC1;ADSL;ADSS;CYP51A1;ECI1;DCK;DCTD;DECR1;DHCR7;DHFR;CYB5R3;DLAT;DLD;DLST;AGL;DNM2;DTYMK;DUT;ECHS1;AHCY;ENO1;ENO2;AK1;AK2;ALAD;ETFA;ETFB;FABP5;ACSL3;ACSL4;FAH;FASN;ABCB7;FBP1;FDFT1;FD…
14	0.000771361	GO:0032147_activation_of_protein_kinase_activity	62	11	9	10298;150;1739;5062;51719;51765;6793;8428;9748;9928;9943	PAK4;ADRA2A;DLG1;PAK2;CAB39;STK26;STK10;STK24;SLK;KIF14;OXSR1
15	0.000873937	GO:0008360_regulation_of_cell_shape	133	39	22	103910;10428;10458;10672;10979;114299;116985;1452;1453;1455;1456;1613;1729;1739;2059;226;23191;23370;23580;23654;30011;3074;310;3383;4478;4627;4628;53944;55742;5747;5829;5921;5962;6284;7430;7443;752;79784;9368	MYL12B;CFDP1;BAIAP2;GNA13;FERMT2;PALM2;ARAP1;CSNK1A1;CSNK1D;CSNK1G2;CSNK1G3;DAPK3;DIAPH1;DLG1;EPS8;ALDOA;CYFIP1;ARHGEF18;CDC42EP4;PLXNB2;SH3KBP1;HEXB;ANXA7;ICAM1;MSN;MYH9;MYH10;CSNK1G1;PARVA;PTK2;PXN;RASA1;RDX;S100A13;EZR;VRK1;FMNL1;MYH14;SLC9A3R1
16	0.000904569	GO:0035023_regulation_of_Rho_protein_signal_transduction	76	6	6	10211;23268;23370;64787;9138;9181	FLOT1;DNMBP;ARHGEF18;EPS8L2;ARHGEF1;ARHGEF2
17	0.000929397	GO:0043547_positive_regulation_of_GTPase_activity	472	56	29	10399;10788;1104;116985;128239;192111;1967;23268;23370;23380;23580;25782;26130;2664;2665;2776;2778;3267;3383;3655;3688;375790;392;396;397;51429;51495;5300;54662;55004;55738;5604;57522;5877;5902;5905;5910;5921;6001;60626;6251;6281;64787;6904;81565;83442;858;8729;8826;8890;8892;8893;9138;9181;9610;9882	RACK1;IQGAP2;RCC1;ARAP1;IQGAP3;PGAM5;EIF2B1;DNMBP;ARHGEF18;SRGAP2;CDC42EP4;RAB3GAP2;GAPVD1;GDI1;GDI2;GNAQ;GNAS;AGFG1;ICAM1;ITGA6;ITGB1;AGRN;ARHGAP1;ARHGDIA;ARHGDIB;SNX9;HACD3;PIN1;TBC1D13;LAMTOR1;ARFGAP1;MAP2K1;SRGAP1;RABIF;RANBP1;RANGAP1;RAP1GDS1;RASA1;RGS10;RIC8A;RSU1;S100A10;EPS8L2;TBCD;NDEL1;SH3BGRL3;CAV2;GBF1;IQGAP1;EIF2B4;EIF2B2;EIF2B5;ARHGEF1;ARHGEF2;RIN1;TBC1D4
18	0.00102673	GO:0007268_synaptic_transmission	422	37	21	10755;1173;1267;1312;1385;1499;160;161;163;1739;2771;2773;2782;2783;3312;375790;4646;4905;5048;5331;55327;5578;5594;55970;6237;6386;6560;6812;6856;801;80331;805;808;817;8500;8825;9097	GIPC1;AP2M1;CNP;COMT;CREB1;CTNNB1;AP2A1;AP2A2;AP2B1;DLG1;GNAI2;GNAI3;GNB1;GNB2;HSPA8;AGRN;MYO6;NSF;PAFAH1B1;PLCB3;LIN7C;PRKCA;MAPK1;GNG12;RRAS;SDCBP;SLC12A4;STXBP1;SYPL1;CALM1;DNAJC5;CALM2;CALM3;CAMK2D;PPFIA1;LIN7A;USP14
19	0.00149578	GO:0008286_insulin_receptor_signaling_pathway	301	96	44	10197;10213;10458;1176;143471;1956;1975;1977;1978;1979;1981;2475;25759;26060;2885;3845;4893;5037;51382;51719;523;526;528;5286;529;5296;535;5494;55004;5536;5562;5571;5594;5595;5604;5605;5682;5683;5684;5685;5686;5687;5688;5689;5690;5691;5692;5693;5694;5695;5696;5700;5701;5702;5704;5705;5706;5707;5708;5709;5710;5711;5713;5714;5715;5716;5717;5718;5719;5720;5721;5747;5770;5781;5921;6009;6194;6233;6464…	PSME3;PSMD14;BAIAP2;AP3S1;PSMA8;EGFR;EIF4B;EIF4E;EIF4EBP1;EIF4EBP2;EIF4G1;MTOR;SHC2;APPL1;GRB2;KRAS;NRAS;PEBP1;ATP6V1D;CAB39;ATP6V1A;ATP6V1B2;ATP6V1C1;PIK3C2A;ATP6V1E1;PIK3R2;ATP6V0A1;PPM1A;LAMTOR1;PPP5C;PRKAA1;PRKAG1;MAPK1;MAPK3;MAP2K1;MAP2K2;PSMA1;PSMA2;PSMA3;PSMA4;PSMA5;PSMA6;PSMA7;PSMB1;PSMB2;PSMB3;PSMB4;PSMB5;PSMB6;PSMB7;PSMB8;PSMC1;PSMC2;PSMC3;PSMC4;PSMC5;PSMC6;PSMD1;PSMD2;PSMD3;PSMD4;PSMD5…
20	0.00155238	GO:0007265_Ras_protein_signal_transduction	241	83	39	10146;1017;10197;10213;11315;128239;1399;1432;143471;150;1956;22800;25759;2782;2885;3845;4893;5037;5536;5594;5595;5604;5605;5682;5683;5684;5685;5686;5687;5688;5689;5690;5691;5692;5693;5694;5695;5696;5700;5701;5702;5704;5705;5706;5707;5708;5709;5710;5711;5713;5714;5715;5716;5717;5718;5719;5720;5721;5747;5898;5921;6233;6237;6251;6386;6464;6709;6711;6712;7311;7314;7316;7529;7867;801;8036;805;808;817…	G3BP1;CDK2;PSME3;PSMD14;PARK7;IQGAP3;CRKL;MAPK14;PSMA8;ADRA2A;EGFR;RRAS2;SHC2;GNB1;GRB2;KRAS;NRAS;PEBP1;PPP5C;MAPK1;MAPK3;MAP2K1;MAP2K2;PSMA1;PSMA2;PSMA3;PSMA4;PSMA5;PSMA6;PSMA7;PSMB1;PSMB2;PSMB3;PSMB4;PSMB5;PSMB6;PSMB7;PSMB8;PSMC1;PSMC2;PSMC3;PSMC4;PSMC5;PSMC6;PSMD1;PSMD2;PSMD3;PSMD4;PSMD5;PSMD7;PSMD8;PSMD9;PSMD10;PSMD11;PSMD12;PSMD13;PSME1;PSME2;PTK2;RALA;RASA1;RPS27A;RRAS;RSU1;SDCBP;SHC1;SPTAN…
21	0.00163552	GO:0018107_peptidyl-threonine_phosphorylation	36	8	7	2475;5566;5594;65125;790;817;983;9943	MTOR;PRKACA;MAPK1;WNK1;CAD;CAMK2D;CDK1;OXSR1
22	0.00163552	GO:0023014_signal_transduction_by_protein_phosphorylation	50	8	7	10298;5062;51719;51765;6793;8428;9748;9943	PAK4;PAK2;CAB39;STK26;STK10;STK24;SLK;OXSR1
23	0.00163552	GO:0031098_stress-activated_protein_kinase_signaling_cascade	33	8	7	10298;231;5062;51765;6793;8428;9748;9943	PAK4;AKR1B1;PAK2;STK26;STK10;STK24;SLK;OXSR1
24	0.00163552	GO:0035338_long-chain_fatty-acyl-CoA_biosynthetic_process	21	8	7	2181;2182;2194;31;47;51144;6576;9524	ACSL3;ACSL4;FASN;ACACA;ACLY;HSD17B12;SLC25A1;TECR
25	0.00163552	GO:0055088_lipid_homeostasis	36	8	7	10087;2108;31;34;35;37;51;5318	COL4A3BP;ETFA;ACACA;ACADM;ACADS;ACADVL;ACOX1;PKP2
26	0.00205777	GO:0006633_fatty_acid_biosynthetic_process	40	10	8	2181;2194;31;47;4706;51144;5562;5571;5825;6307	ACSL3;FASN;ACACA;ACLY;NDUFAB1;HSD17B12;PRKAA1;PRKAG1;ABCD3;MSMO1
27	0.00244843	GO:0048011_neurotrophin_TRK_receptor_signaling_pathway	394	106	47	10197;10213;1173;1211;1385;1398;1399;1432;143471;160;161;163;1845;1956;23370;23385;2475;25759;2885;3066;3708;3709;3710;3845;387;396;466;4893;5037;5296;5528;5536;5566;5573;5576;5578;5594;5595;5604;5605;5682;5683;5684;5685;5686;5687;5688;5689;5690;5691;5692;5693;5694;5695;5696;5700;5701;5702;5704;5705;5706;5707;5708;5709;5710;5711;5713;5714;57142;5715;5716;5717;5718;5719;5720;5721;5747;5781;5879;58…	PSME3;PSMD14;AP2M1;CLTA;CREB1;CRK;CRKL;MAPK14;PSMA8;AP2A1;AP2A2;AP2B1;DUSP3;EGFR;ARHGEF18;NCSTN;MTOR;SHC2;GRB2;HDAC2;ITPR1;ITPR2;ITPR3;KRAS;RHOA;ARHGDIA;ATF1;NRAS;PEBP1;PIK3R2;PPP2R5D;PPP5C;PRKACA;PRKAR1A;PRKAR2A;PRKCA;MAPK1;MAPK3;MAP2K1;MAP2K2;PSMA1;PSMA2;PSMA3;PSMA4;PSMA5;PSMA6;PSMA7;PSMB1;PSMB2;PSMB3;PSMB4;PSMB5;PSMB6;PSMB7;PSMB8;PSMC1;PSMC2;PSMC3;PSMC4;PSMC5;PSMC6;PSMD1;PSMD2;PSMD3;PSMD4;PSMD…
28	0.0037341	GO:0006418_tRNA_aminoacylation_for_protein_translation	42	28	16	10056;16;1615;2058;2193;2617;27068;3035;3376;3735;4141;4677;51520;5464;54938;55157;5859;5917;6301;6897;7407;7453;7965;833;8565;9255;92935;9521	FARSB;AARS;DARS;EPRS;FARSA;GARS;PPA2;HARS;IARS;KARS;MARS;NARS;LARS;PPA1;SARS2;DARS2;QARS;RARS;SARS;TARS;VARS;WARS;AIMP2;CARS;YARS;AIMP1;MARS2;EEF1E1
29	0.00398882	GO:0048010_vascular_endothelial_growth_factor_receptor_signaling_pathway	280	100	44	10006;10197;10213;10458;10787;1398;1432;143471;1495;1500;1956;23191;2475;25759;2885;3315;3320;3685;3708;3709;3710;3728;3845;387;4893;5037;5062;5296;5536;5578;558;5594;5595;5604;5605;5682;5683;5684;5685;5686;5687;5688;5689;5690;5691;5692;5693;5694;5695;5696;5700;5701;5702;5704;5705;5706;5707;5708;5709;5710;5711;5713;5714;5715;5716;5717;5718;5719;5720;5721;5747;5829;5879;5921;60;6093;6233;63916;646…	ABI1;PSME3;PSMD14;BAIAP2;NCKAP1;CRK;MAPK14;PSMA8;CTNNA1;CTNND1;EGFR;CYFIP1;MTOR;SHC2;GRB2;HSPB1;HSP90AA1;ITGAV;ITPR1;ITPR2;ITPR3;JUP;KRAS;RHOA;NRAS;PEBP1;PAK2;PIK3R2;PPP5C;PRKCA;AXL;MAPK1;MAPK3;MAP2K1;MAP2K2;PSMA1;PSMA2;PSMA3;PSMA4;PSMA5;PSMA6;PSMA7;PSMB1;PSMB2;PSMB3;PSMB4;PSMB5;PSMB6;PSMB7;PSMB8;PSMC1;PSMC2;PSMC3;PSMC4;PSMC5;PSMC6;PSMD1;PSMD2;PSMD3;PSMD4;PSMD5;PSMD7;PSMD8;PSMD9;PSMD10;PSMD11;PSM…
30	0.00438834	GO:0009636_response_to_toxic_substance	83	17	11	1017;1267;1373;2052;23256;3313;4357;440;5594;5595;581;6382;642;6464;7083;7298;847	CDK2;CNP;CPS1;EPHX1;SCFD1;HSPA9;MPST;ASNS;MAPK1;MAPK3;BAX;SDC1;BLMH;SHC1;TK1;TYMS;CAT
31	0.00464921	GO:0042177_negative_regulation_of_protein_catabolic_process	31	7	6	1956;2316;23450;29934;5245;5970;8724	EGFR;FLNA;SF3B3;SNX12;PHB;RELA;SNX3
32	0.00486059	GO:0010499_proteasomal_ubiquitin-independent_protein_catabolic_process	22	15	10	143471;5682;5683;5684;5685;5686;5687;5688;5689;5690;5692;5693;5694;5695;5696	PSMA8;PSMA1;PSMA2;PSMA3;PSMA4;PSMA5;PSMA6;PSMA7;PSMB1;PSMB2;PSMB4;PSMB5;PSMB6;PSMB7;PSMB8
33	0.00537601	GO:0019432_triglyceride_biosynthetic_process	46	9	7	2181;2182;2194;31;47;51144;6576;79888;9524	ACSL3;ACSL4;FASN;ACACA;ACLY;HSD17B12;SLC25A1;LPCAT1;TECR
34	0.00550069	GO:0006897_endocytosis	138	46	23	10059;10938;1453;1455;1456;160;1785;1808;23307;26052;26130;29763;29886;29924;29934;30011;30846;351;3636;3949;4646;4691;4830;4864;51429;5286;53944;55707;57403;57488;58513;58533;5868;598;6455;6643;7443;7879;80230;8411;8723;8724;9322;9610;9685;9902	DNM1L;EHD1;CSNK1D;CSNK1G2;CSNK1G3;AP2A1;DNM2;DPYSL2;FKBP15;DNM3;GAPVD1;PACSIN3;SNX8;EPN1;SNX12;SH3KBP1;EHD2;APP;INPPL1;LDLR;MYO6;NCL;NME1;NPC1;SNX9;PIK3C2A;CSNK1G1;NECAP2;RAB22A;ESYT2;EPS15L1;SNX6;RAB5A;BCL2L1;SH3GL1;SNX2;VRK1;RAB7A;RUFY1;EEA1;SNX4;SNX3;TRIP10;RIN1;CLINT1;MRC2
35	0.00569642	GO:0000186_activation_of_MAPKK_activity	229	72	33	10197;10213;1398;1399;143471;1956;25759;2771;2885;3845;4893;5037;5536;5594;5595;5604;5605;5610;5663;5682;5683;5684;5685;5686;5687;5688;5689;5690;5691;5692;5693;5694;5695;5696;5700;5701;5702;5704;5705;5706;5707;5708;5709;5710;5711;5713;5714;5715;5716;5717;5718;5719;5720;5721;5747;5921;6233;6464;6709;6711;6712;7311;7314;7316;7529;801;805;808;817;8682;9491;9861	PSME3;PSMD14;CRK;CRKL;PSMA8;EGFR;SHC2;GNAI2;GRB2;KRAS;NRAS;PEBP1;PPP5C;MAPK1;MAPK3;MAP2K1;MAP2K2;EIF2AK2;PSEN1;PSMA1;PSMA2;PSMA3;PSMA4;PSMA5;PSMA6;PSMA7;PSMB1;PSMB2;PSMB3;PSMB4;PSMB5;PSMB6;PSMB7;PSMB8;PSMC1;PSMC2;PSMC3;PSMC4;PSMC5;PSMC6;PSMD1;PSMD2;PSMD3;PSMD4;PSMD5;PSMD7;PSMD8;PSMD9;PSMD10;PSMD11;PSMD12;PSMD13;PSME1;PSME2;PTK2;RASA1;RPS27A;SHC1;SPTAN1;SPTBN1;SPTBN2;UBA52;UBB;UBC;YWHAB;CALM1;CALM…
36	0.00596455	GO:0006915_apoptotic_process	600	166	67	10011;10015;10059;10134;10197;10213;10285;10298;10313;10787;10935;10971;140735;1432;1434;143471;1459;1499;158471;1603;1613;1676;1687;1828;1829;1832;1984;22827;22985;23089;2339;25824;25932;25959;26060;26155;27250;2810;28988;29108;293;30011;3005;3146;3148;3661;3836;3837;3956;4000;4001;4836;4853;5062;5074;51074;51100;51234;51652;51765;5272;5339;54205;5481;5515;5518;55201;5586;5594;5595;56005;56616;5…	SRA1;PDCD6IP;DNM1L;BCAP31;PSME3;PSMD14;SMNDC1;PAK4;RTN3;NCKAP1;PRDX3;YWHAQ;DYNLL2;MAPK14;CSE1L;PSMA8;CSNK2A2;CTNNB1;PRUNE2;DAD1;DAPK3;DFFA;DFNA5;DSG1;DSG2;DSP;EIF5A;PUF60;ACIN1;PEG10;FNTA;PRDX5;CLIC4;KANK2;APPL1;NOC2L;PDCD4;SFN;DBNL;PYCARD;SLC25A6;SH3KBP1;H1F0;HMGB1;HMGB2;IRF3;KPNA1;KPNB1;LGALS1;LMNA;LMNB1;NMT1;NOTCH2;PAK2;PAWR;APIP;SH3GLB1;EMC4;CHMP3;STK26;SERPINB9;PLEC;CYCS;PPID;PPP2CA;PPP2R1A;…
37	0.00602404	GO:0007568_aging	145	22	13	1075;1267;1495;1738;2152;27101;2885;2937;4035;490;5970;6185;6464;6774;7037;7076;7078;7298;821;831;847;9361	CTSC;CNP;CTNNA1;DLD;F3;CACYBP;GRB2;GSS;LRP1;ATP2B1;RELA;RPN2;SHC1;STAT3;TFRC;TIMP1;TIMP3;TYMS;CANX;CAST;CAT;LONP1
38	0.00641378	GO:0019886_antigen_processing_and_presentation_of_exogenous_peptide_antigen_via_MHC_class_II	93	34	18	10121;10484;10540;11258;1173;1174;1211;1213;140735;1509;1514;160;161;162;163;1639;1778;1781;1783;1785;22872;24137;375;3796;3831;51164;56992;6396;64837;6712;7879;821;8655;8907	ACTR1A;SEC23A;DCTN2;DCTN3;AP2M1;AP1S1;CLTA;CLTC;DYNLL2;CTSD;CTSL;AP2A1;AP2A2;AP1B1;AP2B1;DCTN1;DYNC1H1;DYNC1I2;DYNC1LI2;DNM2;SEC31A;KIF4A;ARF1;KIF2A;KLC1;DCTN4;KIF15;SEC13;KLC2;SPTBN2;RAB7A;CANX;DYNLL1;AP1M1
39	0.00691122	GO:0043066_negative_regulation_of_apoptotic_process	477	133	55	10197;10213;103;1072;10935;11235;11315;11331;143471;1603;1642;1654;1956;2274;2316;23564;23636;25824;27250;2739;28971;2950;301;3066;307;308;3190;3301;3309;3313;3315;3329;3437;3491;378;3875;396;399687;4282;440;4691;4831;4853;4869;5036;5062;51074;5272;5329;55031;55210;5538;5562;5591;56005;5610;5611;5621;5663;5682;5683;5684;5685;5686;5687;5688;5689;5690;5691;5692;5693;5694;5695;5696;56984;5700;5701;5…	PSME3;PSMD14;ADAR;CFL1;PRDX3;PDCD10;PARK7;PHB2;PSMA8;DAD1;DDB1;DDX3X;EGFR;FHL2;FLNA;DDAH2;NUP62;PRDX5;PDCD4;GLO1;AAMDC;GSTP1;ANXA1;HDAC2;ANXA4;ANXA5;HNRNPK;DNAJA1;HSPA5;HSPA9;HSPB1;HSPD1;IFIT3;CYR61;ARF4;KRT18;ARHGDIA;MYO18A;MIF;ASNS;NCL;NME2;NOTCH2;NPM1;PA2G4;PAK2;APIP;SERPINB9;PLAUR;USP47;ATAD3A;PPT1;PRKAA1;PRKDC;MYDGF;EIF2AK2;DNAJC3;PRNP;PSEN1;PSMA1;PSMA2;PSMA3;PSMA4;PSMA5;PSMA6;PSMA7;PSMB1;PS…
40	0.00707919	GO:0006112_energy_reserve_metabolic_process	100	27	15	150;2194;2673;2778;2782;2783;291;292;293;31;3708;3709;3710;402;4082;47;5528;5566;5573;5576;5578;55970;6513;6812;6888;7086;8826	ADRA2A;FASN;GFPT1;GNAS;GNB1;GNB2;SLC25A4;SLC25A5;SLC25A6;ACACA;ITPR1;ITPR2;ITPR3;ARL2;MARCKS;ACLY;PPP2R5D;PRKACA;PRKAR1A;PRKAR2A;PRKCA;GNG12;SLC2A1;STXBP1;TALDO1;TKT;IQGAP1
41	0.00851557	GO:0007173_epidermal_growth_factor_receptor_signaling_pathway	321	98	42	10197;102;10213;10254;1173;1211;1385;143471;160;161;163;1956;2059;2475;25759;2885;29924;30011;3708;3709;3710;378;3845;4893;5037;5286;5296;5536;5566;5573;5576;5578;55914;5594;5595;5604;5605;5682;5683;5684;5685;5686;5687;5688;5689;5690;5691;5692;5693;5694;5695;5696;5700;5701;5702;5704;5705;5706;5707;5708;5709;5710;5711;5713;5714;5715;5716;5717;5718;5719;5720;5721;5747;5781;5829;58513;5921;6233;6464…	PSME3;ADAM10;PSMD14;STAM2;AP2M1;CLTA;CREB1;PSMA8;AP2A1;AP2A2;AP2B1;EGFR;EPS8;MTOR;SHC2;GRB2;EPN1;SH3KBP1;ITPR1;ITPR2;ITPR3;ARF4;KRAS;NRAS;PEBP1;PIK3C2A;PIK3R2;PPP5C;PRKACA;PRKAR1A;PRKAR2A;PRKCA;ERBIN;MAPK1;MAPK3;MAP2K1;MAP2K2;PSMA1;PSMA2;PSMA3;PSMA4;PSMA5;PSMA6;PSMA7;PSMB1;PSMB2;PSMB3;PSMB4;PSMB5;PSMB6;PSMB7;PSMB8;PSMC1;PSMC2;PSMC3;PSMC4;PSMC5;PSMC6;PSMD1;PSMD2;PSMD3;PSMD4;PSMD5;PSMD7;PSMD8;PSMD9…
42	0.00861262	GO:0061024_membrane_organization	159	79	35	10254;10484;10640;10890;10971;11261;11267;11316;11336;1173;1174;1211;1213;128866;1314;1315;162;1785;22818;22820;22872;2495;2512;27183;27243;2810;29082;3312;351;372;375;4012;4218;4641;4646;51160;51510;51534;51552;51652;5571;55738;5898;60;60412;6233;6396;6810;7082;71;7251;7311;7314;7316;7529;7531;7532;7533;7534;79058;79643;79720;801;8027;805;808;81567;84313;8673;8729;8773;8775;8906;8907;9146;9276;9…	STAM2;SEC23A;EXOC5;RAB10;YWHAQ;CHP1;SNF8;COPE;EXOC3;AP2M1;AP1S1;CLTA;CLTC;CHMP4B;COPA;COPB1;AP1B1;DNM2;COPZ1;COPG1;SEC31A;FTH1;FTL;VPS4A;CHMP2A;SFN;CHMP4A;HSPA8;APP;ARCN1;ARF1;LNPEP;RAB8A;MYO1C;MYO6;VPS28;CHMP5;VTA1;RAB14;CHMP3;PRKAG1;ARFGAP1;RALA;ACTB;EXOC4;RPS27A;SEC13;STX4;TJP1;ACTG1;TSG101;UBA52;UBB;UBC;YWHAB;YWHAE;YWHAG;YWHAH;YWHAZ;ASPSCR1;CHMP6;VPS37B;CALM1;STAM;CALM2;CALM3;TXNDC5;VPS25;VAM…
43	0.0094397	GO:0035556_intracellular_signal_transduction	362	35	18	11163;11329;1399;1432;1490;1613;1654;1857;192111;23268;23589;2771;3315;3925;51719;5331;54472;5562;5566;5573;5576;5589;5663;5879;5881;5921;6386;65125;6732;7531;8125;8519;8878;9578;9943	NUDT4;STK38;CRKL;MAPK14;CTGF;DAPK3;DDX3X;DVL3;PGAM5;DNMBP;CARHSP1;GNAI2;HSPB1;STMN1;CAB39;PLCB3;TOLLIP;PRKAA1;PRKACA;PRKAR1A;PRKAR2A;PRKCSH;PSEN1;RAC1;RAC3;RASA1;SDCBP;WNK1;SRPK1;YWHAE;ANP32A;IFITM1;SQSTM1;CDC42BPB;OXSR1
44	0.0105858	GO:0007165_signal_transduction	982	161	64	10087;10133;10135;10298;10342;10487;10527;10657;10672;10682;10728;10767;10788;11333;1192;1385;1432;1452;1453;1455;1456;1457;1460;146691;1490;150;1785;1808;1819;1936;1956;2054;2059;214;222068;2317;23603;23607;2475;26060;26130;26578;2664;2665;2764;2767;2771;2782;2794;2810;29108;2923;29883;301;3068;307;308;3094;3190;3241;3320;3476;3482;3487;3491;3612;3708;3709;3710;375790;3925;3956;3959;4012;4074;42…	COL4A3BP;OPTN;NAMPT;PAK4;TFG;CAP1;IPO7;KHDRBS1;GNA13;EBP;PTGES3;HBS1L;IQGAP2;PDAP1;CLIC1;CREB1;MAPK14;CSNK1A1;CSNK1D;CSNK1G2;CSNK1G3;CSNK2A1;CSNK2B;TOM1L2;CTGF;ADRA2A;DNM2;DPYSL2;DRG2;EEF1D;EGFR;STX2;EPS8;ALCAM;TMED4;FLNB;CORO1C;CD2AP;MTOR;APPL1;GAPVD1;OSTF1;GDI1;GDI2;GMFB;GNA11;GNAI2;GNB1;GNL1;SFN;PYCARD;PDIA3;CNOT7;ANXA1;HDGF;ANXA4;ANXA5;HINT1;HNRNPK;HPCAL1;HSP90AA1;IGBP1;IGF2R;IGFBP4;CYR61;IMP…
45	0.0119986	GO:0090004_positive_regulation_of_establishment_of_protein_localization_to_plasma_membrane	28	12	8	10551;11079;1739;1969;3675;3688;3799;382;391;5357;6810;7430	AGR2;RER1;DLG1;EPHA2;ITGA3;ITGB1;KIF5B;ARF6;RHOG;PLS1;STX4;EZR
46	0.012967	GO:0030148_sphingolipid_biosynthetic_process	36	6	5	10087;10558;1455;9217;9218;9517	COL4A3BP;SPTLC1;CSNK1G2;VAPB;VAPA;SPTLC2
47	0.012967	GO:0045860_positive_regulation_of_protein_kinase_activity	44	6	5	3491;51429;5571;5747;6385;8826	CYR61;SNX9;PRKAG1;PTK2;SDC4;IQGAP1
48	0.01314	GO:0000165_MAPK_cascade	250	70	31	10197;10213;143471;1956;25759;2885;3606;3845;4893;5037;5536;5594;5595;5604;5605;5682;5683;5684;5685;5686;5687;5688;5689;5690;5691;5692;5693;5694;5695;5696;5700;5701;5702;5704;5705;5706;5707;5708;5709;5710;5711;5713;5714;5715;5716;5717;5718;5719;5720;5721;5747;5921;6233;6464;6709;6711;6712;7311;7314;7316;7529;7867;801;805;808;817;857;8682;9491;9861	PSME3;PSMD14;PSMA8;EGFR;SHC2;GRB2;IL18;KRAS;NRAS;PEBP1;PPP5C;MAPK1;MAPK3;MAP2K1;MAP2K2;PSMA1;PSMA2;PSMA3;PSMA4;PSMA5;PSMA6;PSMA7;PSMB1;PSMB2;PSMB3;PSMB4;PSMB5;PSMB6;PSMB7;PSMB8;PSMC1;PSMC2;PSMC3;PSMC4;PSMC5;PSMC6;PSMD1;PSMD2;PSMD3;PSMD4;PSMD5;PSMD7;PSMD8;PSMD9;PSMD10;PSMD11;PSMD12;PSMD13;PSME1;PSME2;PTK2;RASA1;RPS27A;SHC1;SPTAN1;SPTBN1;SPTBN2;UBA52;UBB;UBC;YWHAB;MAPKAPK3;CALM1;CALM2;CALM3;CAMK2D;…
49	0.0136903	GO:0015992_proton_transport	57	8	6	23530;506;51382;526;528;529;539;6513	NNT;ATP5B;ATP6V1D;ATP6V1B2;ATP6V1C1;ATP6V1E1;ATP5O;SLC2A1
50	0.0136903	GO:0048278_vesicle_docking	18	8	6	10640;2054;23673;6810;6811;8417;858;8675	EXOC5;STX2;STX12;STX4;STX5;STX7;CAV2;STX16
51	0.0136903	GO:0071377_cellular_response_to_glucagon_stimulus	38	8	6	1373;2778;2782;2783;5566;5573;5576;55970	CPS1;GNAS;GNB1;GNB2;PRKACA;PRKAR1A;PRKAR2A;GNG12
52	0.0165664	GO:0042981_regulation_of_apoptotic_process	216	71	31	10011;10197;10213;10298;1385;143471;1508;1613;26135;26156;3956;4830;5062;51765;5245;5682;5683;5684;5685;5686;5687;5688;5689;5690;5691;5692;5693;5694;5695;5696;5700;5701;5702;5704;5705;5706;5707;5708;5709;5710;5711;5713;5714;57142;5715;5716;5717;5718;5719;5720;5721;58517;6233;6772;6793;7001;7178;7311;7314;7316;7415;81;811;8428;87;8883;9491;9564;9748;9861;9943	SRA1;PSME3;PSMD14;PAK4;CREB1;PSMA8;CTSB;DAPK3;SERBP1;RSL1D1;LGALS1;NME1;PAK2;STK26;PHB;PSMA1;PSMA2;PSMA3;PSMA4;PSMA5;PSMA6;PSMA7;PSMB1;PSMB2;PSMB3;PSMB4;PSMB5;PSMB6;PSMB7;PSMB8;PSMC1;PSMC2;PSMC3;PSMC4;PSMC5;PSMC6;PSMD1;PSMD2;PSMD3;PSMD4;PSMD5;PSMD7;PSMD8;RTN4;PSMD9;PSMD10;PSMD11;PSMD12;PSMD13;PSME1;PSME2;RBM25;RPS27A;STAT1;STK10;PRDX2;TPT1;UBA52;UBB;UBC;VCP;ACTN4;CALR;STK24;ACTN1;NAE1;PSMF1;BCAR1…
53	0.0194427	GO:1901998_toxin_transport	37	15	9	10574;10575;10576;10694;118429;22818;22948;23256;3301;3309;535;6950;7203;8829;9276	CCT7;CCT4;CCT2;CCT8;ANTXR2;COPZ1;CCT5;SCFD1;DNAJA1;HSPA5;ATP6V0A1;TCP1;CCT3;NRP1;COPB2
54	0.020374	GO:0090090_negative_regulation_of_canonical_Wnt_signaling_pathway	149	53	24	10146;10197;10213;1432;143471;1500;1856;1857;22943;27123;5204;5682;5683;5684;5685;5686;5687;5688;5689;5690;5691;5692;5693;5694;5695;5696;5700;5701;5702;5704;5705;5706;5707;5708;5709;5710;5711;5713;5714;5715;5716;5717;5718;5719;5720;5721;6233;7311;7314;7316;857;9491;9861	G3BP1;PSME3;PSMD14;MAPK14;PSMA8;CTNND1;DVL2;DVL3;DKK1;DKK2;PFDN5;PSMA1;PSMA2;PSMA3;PSMA4;PSMA5;PSMA6;PSMA7;PSMB1;PSMB2;PSMB3;PSMB4;PSMB5;PSMB6;PSMB7;PSMB8;PSMC1;PSMC2;PSMC3;PSMC4;PSMC5;PSMC6;PSMD1;PSMD2;PSMD3;PSMD4;PSMD5;PSMD7;PSMD8;PSMD9;PSMD10;PSMD11;PSMD12;PSMD13;PSME1;PSME2;RPS27A;UBA52;UBB;UBC;CAV1;PSMF1;PSMD6
55	0.0214129	GO:0006521_regulation_of_cellular_amino_acid_metabolic_process	51	40	19	10197;10213;143471;5682;5683;5684;5685;5686;5687;5688;5689;5690;5691;5692;5693;5694;5695;5696;5700;5701;5702;5704;5705;5706;5707;5708;5709;5710;5711;5713;5714;5715;5716;5717;5718;5719;5720;5721;9491;9861	PSME3;PSMD14;PSMA8;PSMA1;PSMA2;PSMA3;PSMA4;PSMA5;PSMA6;PSMA7;PSMB1;PSMB2;PSMB3;PSMB4;PSMB5;PSMB6;PSMB7;PSMB8;PSMC1;PSMC2;PSMC3;PSMC4;PSMC5;PSMC6;PSMD1;PSMD2;PSMD3;PSMD4;PSMD5;PSMD7;PSMD8;PSMD9;PSMD10;PSMD11;PSMD12;PSMD13;PSME1;PSME2;PSMF1;PSMD6
56	0.0214129	GO:0006810_transport	303	40	19	10058;10061;10146;114884;140735;143;1622;1778;1781;1783;2029;22;25843;27333;2773;291;292;3709;4363;439;483;490;51143;523;5250;64746;6558;6560;6717;6856;6949;6990;7917;8140;8266;83657;83658;8402;8682;9375	ABCB6;ABCF2;G3BP1;OSBPL10;DYNLL2;PARP4;DBI;DYNC1H1;DYNC1I2;DYNC1LI2;ENSA;ABCB7;MOB4;GOLIM4;GNAI3;SLC25A4;SLC25A5;ITPR2;ABCC1;ASNA1;ATP1B3;ATP2B1;DYNC1LI1;ATP6V1A;SLC25A3;ACBD3;SLC12A2;SLC12A4;SRI;SYPL1;TCOF1;DYNLT3;BAG6;SLC7A5;UBL4A;DYNLRB2;DYNLRB1;SLC25A11;PEA15;TM9SF2
57	0.0215235	GO:0008543_fibroblast_growth_factor_receptor_signaling_pathway	288	86	36	10197;10213;1385;143471;1490;1956;2475;25759;2885;3708;3709;3710;3845;4893;5037;51552;5296;5515;5516;5518;5536;5566;5573;5576;5578;5594;5595;5604;5605;5682;5683;5684;5685;5686;5687;5688;5689;5690;5691;5692;5693;5694;5695;5696;5700;5701;5702;5704;5705;5706;5707;5708;5709;5710;5711;5713;5714;5715;5716;5717;5718;5719;5720;5721;5747;5781;5921;6233;6464;6709;6711;6712;7311;7314;7316;7529;801;8036;805;…	PSME3;PSMD14;CREB1;PSMA8;CTGF;EGFR;MTOR;SHC2;GRB2;ITPR1;ITPR2;ITPR3;KRAS;NRAS;PEBP1;RAB14;PIK3R2;PPP2CA;PPP2CB;PPP2R1A;PPP5C;PRKACA;PRKAR1A;PRKAR2A;PRKCA;MAPK1;MAPK3;MAP2K1;MAP2K2;PSMA1;PSMA2;PSMA3;PSMA4;PSMA5;PSMA6;PSMA7;PSMB1;PSMB2;PSMB3;PSMB4;PSMB5;PSMB6;PSMB7;PSMB8;PSMC1;PSMC2;PSMC3;PSMC4;PSMC5;PSMC6;PSMD1;PSMD2;PSMD3;PSMD4;PSMD5;PSMD7;PSMD8;PSMD9;PSMD10;PSMD11;PSMD12;PSMD13;PSME1;PSME2;PTK2;…
58	0.0227799	GO:0032956_regulation_of_actin_cytoskeleton_organization	42	13	8	10458;11344;1398;23122;2475;3611;387;4035;6093;6624;684;83442;9475	BAIAP2;TWF2;CRK;CLASP2;MTOR;ILK;RHOA;LRP1;ROCK1;FSCN1;BST2;SH3BGRL3;ROCK2
59	0.0263654	GO:0006977_DNA_damage_response,_signal_transduction_by_p53_class_mediator_resulting_in_cell_cycle_arrest	66	46	21	1017;10197;10213;143471;5527;5682;5683;5684;5685;5686;5687;5688;5689;5690;5691;5692;5693;5694;5695;5696;5700;5701;5702;5704;5705;5706;5707;5708;5709;5710;5711;5713;5714;5715;5716;5717;5718;5719;5720;5721;6233;7311;7314;7316;9491;9861	CDK2;PSME3;PSMD14;PSMA8;PPP2R5C;PSMA1;PSMA2;PSMA3;PSMA4;PSMA5;PSMA6;PSMA7;PSMB1;PSMB2;PSMB3;PSMB4;PSMB5;PSMB6;PSMB7;PSMB8;PSMC1;PSMC2;PSMC3;PSMC4;PSMC5;PSMC6;PSMD1;PSMD2;PSMD3;PSMD4;PSMD5;PSMD7;PSMD8;PSMD9;PSMD10;PSMD11;PSMD12;PSMD13;PSME1;PSME2;RPS27A;UBA52;UBB;UBC;PSMF1;PSMD6
60	0.0264717	GO:0006891_intra-Golgi_vesicle-mediated_transport	27	11	7	11316;1314;1315;143187;22818;26958;2802;4905;8774;8775;9276	COPE;COPA;COPB1;VTI1A;COPZ1;COPG2;GOLGA3;NSF;NAPG;NAPA;COPB2
61	0.0264717	GO:0030100_regulation_of_endocytosis	29	11	7	11252;29763;29934;30844;55738;5770;5868;5869;5878;80230;8301	PACSIN2;PACSIN3;SNX12;EHD4;ARFGAP1;PTPN1;RAB5A;RAB5B;RAB5C;RUFY1;PICALM
62	0.0264717	GO:0071902_positive_regulation_of_protein_serine/threonine_kinase_activity	31	11	7	11235;3326;51719;5515;5604;5605;801;805;808;8536;8826	PDCD10;HSP90AB1;CAB39;PPP2CA;MAP2K1;MAP2K2;CALM1;CALM2;CALM3;CAMK1;IQGAP1
63	0.0280572	GO:0090263_positive_regulation_of_canonical_Wnt_signaling_pathway	130	57	25	10197;10213;10413;143471;1452;1453;1455;1499;1613;1856;1857;27123;3611;3728;5682;5683;5684;5685;5686;5687;5688;5689;5690;5691;5692;5693;5694;5695;5696;5700;5701;5702;5704;5705;5706;5707;5708;5709;5710;5711;5713;5714;5715;5716;5717;5718;5719;5720;5721;57805;6233;7311;7314;7316;857;9491;9861	PSME3;PSMD14;YAP1;PSMA8;CSNK1A1;CSNK1D;CSNK1G2;CTNNB1;DAPK3;DVL2;DVL3;DKK2;ILK;JUP;PSMA1;PSMA2;PSMA3;PSMA4;PSMA5;PSMA6;PSMA7;PSMB1;PSMB2;PSMB3;PSMB4;PSMB5;PSMB6;PSMB7;PSMB8;PSMC1;PSMC2;PSMC3;PSMC4;PSMC5;PSMC6;PSMD1;PSMD2;PSMD3;PSMD4;PSMD5;PSMD7;PSMD8;PSMD9;PSMD10;PSMD11;PSMD12;PSMD13;PSME1;PSME2;CCAR2;RPS27A;UBA52;UBB;UBC;CAV1;PSMF1;PSMD6
64	0.0303188	GO:0006607_NLS-bearing_protein_import_into_nucleus	15	9	6	1605;23633;3836;3837;3838;3839;3840;3841;3843	DAG1;KPNA6;KPNA1;KPNB1;KPNA2;KPNA3;KPNA4;KPNA5;IPO5
65	0.0303188	GO:0035264_multicellular_organism_growth	81	9	6	1717;25932;26058;2778;2820;5781;6558;6712;998	DHCR7;CLIC4;GIGYF2;GNAS;GPD2;PTPN11;SLC12A2;SPTBN2;CDC42
66	0.0309648	GO:0006006_glucose_metabolic_process	126	52	23	10327;1374;1432;1737;178;2023;2026;2171;2203;226;230;2539;2597;2632;2805;2806;2821;2997;3098;3099;3636;4190;4191;5091;5160;5162;5208;5211;5214;5223;5230;5236;5315;55276;5528;5562;5566;5834;5836;6233;6576;6652;7167;7311;7314;7316;7360;801;805;808;8402;9255	AKR1A1;CPT1A;MAPK14;DLAT;AGL;ENO1;ENO2;FABP5;FBP1;ALDOA;ALDOC;G6PD;GAPDH;GBE1;GOT1;GOT2;GPI;GYS1;HK1;HK2;INPPL1;MDH1;MDH2;PC;PDHA1;PDHB;PFKFB2;PFKL;PFKP;PGAM1;PGK1;PGM1;PKM;PGM2;PPP2R5D;PRKAA1;PRKACA;PYGB;PYGL;RPS27A;SLC25A1;SORD;TPI1;UBA52;UBB;UBC;UGP2;CALM1;CALM2;CALM3;SLC25A11;AIMP1
67	0.0311555	GO:0007264_small_GTPase_mediated_signal_transduction	639	198	74	10006;10092;10093;10094;10096;10097;10109;10197;10213;103910;10398;10458;10552;10726;10787;10788;10971;11261;116985;121504;126961;127829;128239;143471;147841;1495;1499;1729;1856;1956;2017;22919;22931;23122;2316;23191;23279;23332;23370;23380;23647;25759;2664;2665;2810;2885;3020;3021;30851;333932;348995;3688;373;375;377;378;3796;381;382;3831;3845;387;389;3895;391;392;396;397;402;403;4627;4628;4637;…	ABI1;ARPC5;ARPC4;ARPC3;ACTR3;ACTR2;ARPC2;PSME3;PSMD14;MYL12B;MYL9;BAIAP2;ARPC1A;NUDC;NCKAP1;IQGAP2;YWHAQ;CHP1;ARAP1;HIST4H4;HIST2H3C;ARL8A;IQGAP3;PSMA8;SPC24;CTNNA1;CTNNB1;DIAPH1;DVL2;EGFR;CTTN;MAPRE1;RAB18;CLASP2;FLNA;CYFIP1;NUP160;CLASP1;ARHGEF18;SRGAP2;ARFIP2;SHC2;GDI1;GDI2;SFN;GRB2;H3F3A;H3F3B;TAX1BP3;HIST2H3A;NUP43;ITGB1;TRIM23;ARF1;ARF3;ARF4;KIF2A;ARF5;ARF6;KLC1;KRAS;RHOA;RHOC;KTN1;RHOG;ARH…
68	0.0323261	GO:0015031_protein_transport	343	91	37	10015;100287171;10066;10067;10640;10652;10762;10960;11316;113178;11336;143244;222068;22872;23085;23256;23279;23317;253725;25930;2664;2665;27183;27243;29934;348995;375;377;378;381;382;387680;403;4627;4666;4678;50999;51014;51026;51068;51510;51534;51652;51668;51808;5296;54520;5481;55327;5538;55707;55738;5663;5877;60412;6238;65082;6812;6813;689;7184;7251;7257;738;7879;79065;79585;79643;79711;79720;79…	PDCD6IP;WASH1;SCAMP2;SCAMP3;EXOC5;YKT6;NUP50;LMAN2;COPE;SCAMP4;EXOC3;EIF5AL1;TMED4;SEC31A;ERC1;SCFD1;NUP160;DNAJC13;FAM21C;PTPN23;GDI1;GDI2;VPS4A;CHMP2A;SNX12;NUP43;ARF1;ARF3;ARF4;ARF5;ARF6;FAM21A;ARL3;MYH9;NACA;NASP;TMED5;TMED7;GOLT1B;NMD3;CHMP5;VTA1;CHMP3;HSPB11;PHAX;PIK3R2;CCDC93;PPID;LIN7C;PPT1;NECAP2;ARFGAP1;PSEN1;RABIF;EXOC4;RRBP1;VPS33A;STXBP1;STXBP2;BTF3;HSP90B1;TSG101;TSNAX;VPS51;RAB7A;A…
69	0.0323797	GO:0006879_cellular_iron_ion_homeostasis	70	16	9	10058;22;2495;2512;3163;48;51382;523;526;528;529;535;6647;7037;80762;9550	ABCB6;ABCB7;FTH1;FTL;HMOX2;ACO1;ATP6V1D;ATP6V1A;ATP6V1B2;ATP6V1C1;ATP6V1E1;ATP6V0A1;SOD1;TFRC;NDFIP1;ATP6V1G1
70	0.0323797	GO:0006890_retrograde_vesicle-mediated_transport,_Golgi_to_ER	34	16	9	10960;10972;11079;11316;1314;1315;22818;22820;23256;26958;372;375;55738;5870;8729;9276	LMAN2;TMED10;RER1;COPE;COPA;COPB1;COPZ1;COPG1;SCFD1;COPG2;ARCN1;ARF1;ARFGAP1;RAB6A;GBF1;COPB2
71	0.0323797	GO:0007018_microtubule-based_movement	64	16	9	1778;1781;1783;24137;3796;3799;3831;3895;51143;55605;55860;56992;64837;83657;83658;9928	DYNC1H1;DYNC1I2;DYNC1LI2;KIF4A;KIF2A;KIF5B;KLC1;KTN1;DYNC1LI1;KIF21A;ACTR10;KIF15;KLC2;DYNLRB2;DYNLRB1;KIF14
72	0.0337615	GO:0001942_hair_follicle_development	41	7	5	135228;16;1956;22943;3911;50814;5970	CD109;AARS;EGFR;DKK1;LAMA5;NSDHL;RELA
73	0.0337615	GO:0006754_ATP_biosynthetic_process	16	7	5	226;498;506;509;513;5315;539	ALDOA;ATP5A1;ATP5B;ATP5C1;ATP5D;PKM;ATP5O
74	0.0337615	GO:0006778_porphyrin-containing_compound_metabolic_process	19	7	5	1371;210;3145;3163;644;645;7389	CPOX;ALAD;HMBS;HMOX2;BLVRA;BLVRB;UROD
75	0.0337615	GO:0006909_phagocytosis	35	7	5	1452;201294;23256;23603;306;311;558	CSNK1A1;UNC13D;SCFD1;CORO1C;ANXA3;ANXA11;AXL
76	0.0337615	GO:0010506_regulation_of_autophagy	41	7	5	1613;3146;493856;5296;5305;79837;9100	DAPK3;HMGB1;CISD2;PIK3R2;PIP4K2A;PIP4K2C;USP10
77	0.0337615	GO:0031529_ruffle_organization	14	7	5	23191;23647;2475;382;51474;57175;5879	CYFIP1;ARFIP2;MTOR;ARF6;LIMA1;CORO1B;RAC1
78	0.0337615	GO:0045429_positive_regulation_of_nitric_oxide_biosynthetic_process	37	7	5	1785;1956;23564;23576;3320;3326;3383	DNM2;EGFR;DDAH2;DDAH1;HSP90AA1;HSP90AB1;ICAM1
79	0.0338519	GO:0034641_cellular_nitrogen_compound_metabolic_process	187	80	33	10197;10213;11112;1152;1373;143471;1738;1743;191;2184;223;23474;2593;26227;2730;2746;2805;2806;2954;29968;3028;38;440;4942;501;5092;51074;55256;55748;56267;5682;5683;5684;5685;5686;5687;5688;5689;5690;5691;5692;5693;5694;5695;5696;5700;5701;5702;5704;5705;5706;5707;5708;5709;5710;5711;5713;5714;5715;5716;5717;5718;5719;5720;5721;5723;5831;5832;58472;58478;586;5860;64087;6611;6723;7263;8942;9380;9…	PSME3;PSMD14;HIBADH;CKB;CPS1;PSMA8;DLD;DLST;AHCY;FAH;ALDH9A1;ETHE1;GAMT;PHGDH;GCLM;GLUD1;GOT1;GOT2;GSTZ1;PSAT1;HSD17B10;ACAT1;ASNS;OAT;ALDH7A1;PCBD1;APIP;ADI1;CNDP2;CCBL2;PSMA1;PSMA2;PSMA3;PSMA4;PSMA5;PSMA6;PSMA7;PSMB1;PSMB2;PSMB3;PSMB4;PSMB5;PSMB6;PSMB7;PSMB8;PSMC1;PSMC2;PSMC3;PSMC4;PSMC5;PSMC6;PSMD1;PSMD2;PSMD3;PSMD4;PSMD5;PSMD7;PSMD8;PSMD9;PSMD10;PSMD11;PSMD12;PSMD13;PSME1;PSME2;PSPH;PYCR1;ALD…
80	0.0342237	GO:0050796_regulation_of_insulin_secretion	86	21	11	1374;150;2029;2778;291;292;293;3708;3709;3710;402;4082;5566;5573;5576;5578;6513;6566;6812;8826;9789	CPT1A;ADRA2A;ENSA;GNAS;SLC25A4;SLC25A5;SLC25A6;ITPR1;ITPR2;ITPR3;ARL2;MARCKS;PRKACA;PRKAR1A;PRKAR2A;PRKCA;SLC2A1;SLC16A1;STXBP1;IQGAP1;SPCS2
81	0.0352672	GO:0001676_long-chain_fatty_acid_metabolic_process	20	5	4	10965;1374;2181;2182;641371	ACOT2;CPT1A;ACSL3;ACSL4;ACOT1
82	0.0352672	GO:0006048_UDP-N-acetylglucosamine_biosynthetic_process	6	5	4	2673;5238;64841;6675;91373	GFPT1;PGM3;GNPNAT1;UAP1;UAP1L1
83	0.0352672	GO:0006207_'de_novo'_pyrimidine_nucleobase_biosynthetic_process	6	5	4	1373;2475;51727;7372;790	CPS1;MTOR;CMPK1;UMPS;CAD
84	0.0352672	GO:0007213_G-protein_coupled_acetylcholine_receptor_signaling_pathway	13	5	4	2767;2771;2776;2782;375790	GNA11;GNAI2;GNAQ;GNB1;AGRN
85	0.0352672	GO:0009966_regulation_of_signal_transduction	26	5	4	23636;2778;56926;5770;7532	NUP62;GNAS;NCLN;PTPN1;YWHAG
86	0.0352672	GO:0032469_endoplasmic_reticulum_calcium_ion_homeostasis	14	5	4	3708;488;5663;581;817	ITPR1;ATP2A2;PSEN1;BAX;CAMK2D
87	0.0352672	GO:0033539_fatty_acid_beta-oxidation_using_acyl-CoA_dehydrogenase	17	5	4	2108;34;35;37;51	ETFA;ACADM;ACADS;ACADVL;ACOX1
88	0.0352672	GO:0034498_early_endosome_to_Golgi_transport	6	5	4	29886;5870;6642;6643;6811	SNX8;RAB6A;SNX1;SNX2;STX5
89	0.0352672	GO:0043171_peptide_catabolic_process	16	5	4	1200;4012;4048;6051;9520	TPP1;LNPEP;LTA4H;RNPEP;NPEPPS
90	0.0352672	GO:0043588_skin_development	36	5	4	10058;3655;3675;3691;3728	ABCB6;ITGA6;ITGA3;ITGB4;JUP
91	0.0352672	GO:0048661_positive_regulation_of_smooth_muscle_cell_proliferation	51	5	4	10135;231;6464;6772;817	NAMPT;AKR1B1;SHC1;STAT1;CAMK2D
92	0.0352672	GO:0060397_JAK-STAT_cascade_involved_in_growth_hormone_signaling_pathway	24	5	4	5594;5595;5770;6772;6774	MAPK1;MAPK3;PTPN1;STAT1;STAT3
93	0.0352672	GO:1902476_chloride_transmembrane_transport	91	5	4	1192;25932;6558;6560;9022	CLIC1;CLIC4;SLC12A2;SLC12A4;CLIC3
94	0.0352672	GO:2000641_regulation_of_early_endosome_to_late_endosome_transport	6	5	4	23317;5594;5595;5604;5605	DNAJC13;MAPK1;MAPK3;MAP2K1;MAP2K2
95	0.0368349	GO:0044255_cellular_lipid_metabolic_process	150	34	16	1374;1490;1632;1666;1892;2181;2182;2194;2222;2274;2820;30;3030;3032;3033;31;3155;3157;3295;34;3417;35;37;38;4199;47;51;51144;6342;6576;7296;79888;8540;9524	CPT1A;CTGF;ECI1;DECR1;ECHS1;ACSL3;ACSL4;FASN;FDFT1;FHL2;GPD2;ACAA1;HADHA;HADHB;HADH;ACACA;HMGCL;HMGCS1;HSD17B4;ACADM;IDH1;ACADS;ACADVL;ACAT1;ME1;ACLY;ACOX1;HSD17B12;SCP2;SLC25A1;TXNRD1;LPCAT1;AGPS;TECR
96	0.0388953	GO:0018108_peptidyl-tyrosine_phosphorylation	119	14	8	10006;1956;1969;2048;558;5604;5605;5610;5747;5754;5829;6416;6464;9031	ABI1;EGFR;EPHA2;EPHB2;AXL;MAP2K1;MAP2K2;EIF2AK2;PTK2;PTK7;PXN;MAP2K4;SHC1;BAZ1B
97	0.0392631	GO:0016197_endosomal_transport	69	29	14	100287171;10254;10890;11021;11267;128866;27183;27243;29082;51160;51429;51510;51534;51652;6233;7251;7311;7314;7316;79643;79720;8027;81609;8301;84313;8878;9146;9525;987	WASH1;STAM2;RAB10;RAB35;SNF8;CHMP4B;VPS4A;CHMP2A;CHMP4A;VPS28;SNX9;CHMP5;VTA1;CHMP3;RPS27A;TSG101;UBA52;UBB;UBC;CHMP6;VPS37B;STAM;SNX27;PICALM;VPS25;SQSTM1;HGS;VPS4B;LRBA
98	0.0467339	GO:0006469_negative_regulation_of_protein_kinase_activity	60	12	7	11261;11315;2776;2810;2950;3315;3611;5062;5585;64754;7532;9647	CHP1;PARK7;GNAQ;SFN;GSTP1;HSPB1;ILK;PAK2;PKN1;SMYD3;YWHAG;PPM1F
99	0.0467339	GO:0007346_regulation_of_mitotic_cell_cycle	67	12	7	10111;10298;1613;5062;51765;6119;6793;6990;8428;8729;9748;9943	RAD50;PAK4;DAPK3;PAK2;STK26;RPA3;STK10;DYNLT3;STK24;GBF1;SLK;OXSR1
100	0.0467339	GO:0033572_transferrin_transport	36	12	7	1213;1785;51382;523;526;528;529;535;7037;8724;9230;9550	CLTC;DNM2;ATP6V1D;ATP6V1A;ATP6V1B2;ATP6V1C1;ATP6V1E1;ATP6V0A1;TFRC;SNX3;RAB11B;ATP6V1G1
101	0.0467339	GO:0051258_protein_polymerization	31	12	7	10381;10383;203068;27243;29082;347688;347733;51652;51807;7277;79861;84790	TUBB3;TUBB4B;TUBB;CHMP2A;CHMP4A;TUBB8;TUBB2B;CHMP3;TUBA8;TUBA4A;TUBAL3;TUBA1C
102	0.0496897	GO:0006629_lipid_metabolic_process	125	22	11	114884;1200;2171;2182;23760;2539;3028;3157;39;3949;4259;498;5049;5050;506;5091;51;51026;5306;6566;8895;8904	OSBPL10;TPP1;FABP5;ACSL4;PITPNB;G6PD;HSD17B10;HMGCS1;ACAT2;LDLR;MGST3;ATP5A1;PAFAH1B2;PAFAH1B3;ATP5B;PC;ACOX1;GOLT1B;PITPNA;SLC16A1;CPNE3;CPNE1
103	0.0502305	GO:0001731_formation_of_translation_preinitiation_complex	19	17	9	10480;1968;27335;28985;3646;51386;728689;8562;8661;8662;8663;8664;8665;8666;8667;8668;8669	EIF3M;EIF2S3;EIF3K;MCTS1;EIF3E;EIF3L;EIF3CL;DENR;EIF3A;EIF3B;EIF3C;EIF3D;EIF3F;EIF3G;EIF3H;EIF3I;EIF3J
104	0.0502305	GO:0070527_platelet_aggregation	39	17	9	10398;10627;1192;1465;2316;23173;2778;3315;3611;4627;5912;60;6812;7094;71;7414;9158	MYL9;MYL12A;CLIC1;CSRP1;FLNA;METAP1;GNAS;HSPB1;ILK;MYH9;RAP2B;ACTB;STXBP1;TLN1;ACTG1;VCL;FIBP
105	0.0533502	GO:0002474_antigen_processing_and_presentation_of_peptide_antigen_via_MHC_class_I	97	60	25	10134;10197;10213;10484;143471;22872;2923;3107;3135;3685;4012;567;5682;5683;5684;5685;5686;5687;5688;5689;5690;5691;5692;5693;5694;5695;5696;5700;5701;5702;5704;5705;5706;5707;5708;5709;5710;5711;5713;5714;5715;5716;5717;5718;5719;5720;5721;6233;6396;642;7174;7311;7314;7316;7319;811;821;9491;9520;9861	BCAP31;PSME3;PSMD14;SEC23A;PSMA8;SEC31A;PDIA3;HLA-C;HLA-G;ITGAV;LNPEP;B2M;PSMA1;PSMA2;PSMA3;PSMA4;PSMA5;PSMA6;PSMA7;PSMB1;PSMB2;PSMB3;PSMB4;PSMB5;PSMB6;PSMB7;PSMB8;PSMC1;PSMC2;PSMC3;PSMC4;PSMC5;PSMC6;PSMD1;PSMD2;PSMD3;PSMD4;PSMD5;PSMD7;PSMD8;PSMD9;PSMD10;PSMD11;PSMD12;PSMD13;PSME1;PSME2;RPS27A;SEC13;BLMH;TPP2;UBA52;UBB;UBC;UBE2A;CALR;CANX;PSMF1;NPEPPS;PSMD6
106	0.0543705	GO:0038061_NIK/NF-kappaB_signaling	67	49	21	10197;10213;143471;5531;5682;5683;5684;5685;5686;5687;5688;5689;5690;5691;5692;5693;5694;5695;5696;5700;5701;5702;5704;5705;5706;5707;5708;5709;5710;5711;5713;5714;5715;5716;5717;5718;5719;5720;5721;5970;6233;6500;7311;7314;7316;9039;9040;9491;9861	PSME3;PSMD14;PSMA8;PPP4C;PSMA1;PSMA2;PSMA3;PSMA4;PSMA5;PSMA6;PSMA7;PSMB1;PSMB2;PSMB3;PSMB4;PSMB5;PSMB6;PSMB7;PSMB8;PSMC1;PSMC2;PSMC3;PSMC4;PSMC5;PSMC6;PSMD1;PSMD2;PSMD3;PSMD4;PSMD5;PSMD7;PSMD8;PSMD9;PSMD10;PSMD11;PSMD12;PSMD13;PSME1;PSME2;RELA;RPS27A;SKP1;UBA52;UBB;UBC;UBA3;UBE2M;PSMF1;PSMD6
107	0.0561193	GO:0007409_axonogenesis	66	10	6	10211;10458;10890;1267;351;3925;4218;57142;6277;8301	FLOT1;BAIAP2;RAB10;CNP;APP;STMN1;RAB8A;RTN4;S100A6;PICALM
108	0.0561193	GO:0007565_female_pregnancy	87	10	6	10135;1312;150;2778;29924;4012;705;7372;790;8061	NAMPT;COMT;ADRA2A;GNAS;EPN1;LNPEP;BYSL;UMPS;CAD;FOSL1
109	0.0561193	GO:0016050_vesicle_organization	27	10	6	23607;29886;29934;51429;58533;6642;6643;857;858;8723	CD2AP;SNX8;SNX12;SNX9;SNX6;SNX1;SNX2;CAV1;CAV2;SNX4
110	0.0561193	GO:0030866_cortical_actin_cytoskeleton_organization	24	10	6	112464;1739;2037;30846;382;6093;7094;752;811;9475	PRKCDBP;DLG1;EPB41L2;EHD2;ARF6;ROCK1;TLN1;FMNL1;CALR;ROCK2
111	0.0561193	GO:0042776_mitochondrial_ATP_synthesis_coupled_proton_transport	17	10	6	10476;30968;498;506;509;513;515;521;522;539	ATP5H;STOML2;ATP5A1;ATP5B;ATP5C1;ATP5D;ATP5F1;ATP5I;ATP5J;ATP5O
112	0.0563763	GO:0007411_axon_guidance	533	141	53	10092;10093;10094;10096;10097;10109;10197;102;10213;10381;103910;10398;10487;10552;10627;1072;10857;1173;1211;1385;143471;1457;1459;1460;160;161;163;1739;1808;1948;1956;1969;2048;214;23122;23332;23380;23385;24137;25759;2817;2885;3312;3320;3326;3672;3673;3678;3685;3688;375790;3799;3845;387;389;3897;391;3915;4627;4628;4637;4893;5037;5062;5306;5536;5594;5595;5604;5605;5621;5682;5683;5684;5685;5686;5…	ARPC5;ARPC4;ARPC3;ACTR3;ACTR2;ARPC2;PSME3;ADAM10;PSMD14;TUBB3;MYL12B;MYL9;CAP1;ARPC1A;MYL12A;CFL1;PGRMC1;AP2M1;CLTA;CREB1;PSMA8;CSNK2A1;CSNK2A2;CSNK2B;AP2A1;AP2A2;AP2B1;DLG1;DPYSL2;EFNB2;EGFR;EPHA2;EPHB2;ALCAM;CLASP2;CLASP1;SRGAP2;NCSTN;KIF4A;SHC2;GPC1;GRB2;HSPA8;HSP90AA1;HSP90AB1;ITGA1;ITGA2;ITGA5;ITGAV;ITGB1;AGRN;KIF5B;KRAS;RHOA;RHOC;L1CAM;RHOG;LAMC1;MYH9;MYH10;MYL6;NRAS;PEBP1;PAK2;PITPNA;PPP5C…
113	0.0571988	GO:0016310_phosphorylation	101	25	12	10654;1152;132;133686;1633;2048;221823;22978;2475;4598;5062;5230;54472;5595;5631;5634;5832;6774;7083;7150;7371;79672;80347;8566;9060	PMVK;CKB;ADK;NADK2;DCK;EPHB2;PRPS1L1;NT5C2;MTOR;MVK;PAK2;PGK1;TOLLIP;MAPK3;PRPS1;PRPS2;ALDH18A1;STAT3;TK1;TOP1;UCK2;FN3KRP;COASY;PDXK;PAPSS2
114	0.0583949	GO:0038095_Fc-epsilon_receptor_signaling_pathway	314	86	34	10197;10213;1385;143471;1956;2475;25759;2885;3708;3709;3710;3845;4893;5037;5062;5296;5530;5536;5594;5595;5604;5605;5682;5683;5684;5685;5686;5687;5688;5689;5690;5691;5692;5693;5694;5695;5696;5700;5701;5702;5704;5705;5706;5707;5708;5709;5710;5711;5713;5714;5715;5716;5717;5718;5719;5720;5721;5747;5781;5879;5921;5970;6233;6416;6464;6500;6709;6711;6712;7311;7314;7316;7321;7322;7334;7335;7529;801;805;8…	PSME3;PSMD14;CREB1;PSMA8;EGFR;MTOR;SHC2;GRB2;ITPR1;ITPR2;ITPR3;KRAS;NRAS;PEBP1;PAK2;PIK3R2;PPP3CA;PPP5C;MAPK1;MAPK3;MAP2K1;MAP2K2;PSMA1;PSMA2;PSMA3;PSMA4;PSMA5;PSMA6;PSMA7;PSMB1;PSMB2;PSMB3;PSMB4;PSMB5;PSMB6;PSMB7;PSMB8;PSMC1;PSMC2;PSMC3;PSMC4;PSMC5;PSMC6;PSMD1;PSMD2;PSMD3;PSMD4;PSMD5;PSMD7;PSMD8;PSMD9;PSMD10;PSMD11;PSMD12;PSMD13;PSME1;PSME2;PTK2;PTPN11;RAC1;RASA1;RELA;RPS27A;MAP2K4;SHC1;SKP1;SPT…
115	0.0603311	GO:0006888_ER_to_Golgi_vesicle-mediated_transport	63	20	10	10134;10484;10652;10959;10972;11021;11316;1314;143187;22872;29959;6396;6811;7415;81876;8615;9217;9218;9276;9554	BCAP31;SEC23A;YKT6;TMED2;TMED10;RAB35;COPE;COPA;VTI1A;SEC31A;NRBP1;SEC13;STX5;VCP;RAB1B;USO1;VAPB;VAPA;COPB2;SEC22B
116	0.0607152	GO:0000086_G2/M_transition_of_mitotic_cell_cycle	140	44	19	10121;10133;1017;10383;10426;10540;10657;10763;11258;1453;1639;1778;1781;1785;2029;203068;22919;23332;27175;3320;4218;4659;4926;5048;54820;5500;5518;5520;5566;5928;6233;6500;7277;7283;7311;7314;7316;7531;7532;8655;891;9133;9793;983	ACTR1A;OPTN;CDK2;TUBB4B;TUBGCP3;DCTN2;KHDRBS1;NES;DCTN3;CSNK1D;DCTN1;DYNC1H1;DYNC1I2;DNM2;ENSA;TUBB;MAPRE1;CLASP1;TUBG2;HSP90AA1;RAB8A;PPP1R12A;NUMA1;PAFAH1B1;NDE1;PPP1CB;PPP2R1A;PPP2R2A;PRKACA;RBBP4;RPS27A;SKP1;TUBA4A;TUBG1;UBA52;UBB;UBC;YWHAE;YWHAG;DYNLL1;CCNB1;CCNB2;CKAP5;CDK1
117	0.0607152	GO:0043161_proteasome-mediated_ubiquitin-dependent_protein_catabolic_process	173	44	19	10273;143471;1642;23607;3093;5094;51035;55031;5516;5527;55658;55968;5682;5683;5684;5685;5686;5687;5688;5689;5690;5692;5693;5694;5695;5696;5705;5707;5708;57092;5886;5887;7319;7323;7328;7415;8078;8239;8287;8451;9097;9100;9861;9928	STUB1;PSMA8;DDB1;CD2AP;UBE2K;PCBP2;UBXN1;USP47;PPP2CB;PPP2R5C;RNF126;NSFL1C;PSMA1;PSMA2;PSMA3;PSMA4;PSMA5;PSMA6;PSMA7;PSMB1;PSMB2;PSMB4;PSMB5;PSMB6;PSMB7;PSMB8;PSMC5;PSMD1;PSMD2;PCNP;RAD23A;RAD23B;UBE2A;UBE2D3;UBE2H;VCP;USP5;USP9X;USP9Y;CUL4A;USP14;USP10;PSMD6;KIF14
118	0.0633253	GO:0016477_cell_migration	173	36	16	10092;10298;1490;1969;23513;30011;3685;3688;3728;378;3911;3915;3936;399687;4898;5062;5420;54820;57175;5747;57522;5754;5792;6382;6383;6385;64083;64759;6624;81565;8287;9564;9578;967;977;983	ARPC5;PAK4;CTGF;EPHA2;SCRIB;SH3KBP1;ITGAV;ITGB1;JUP;ARF4;LAMA5;LAMC1;LCP1;MYO18A;NRDC;PAK2;PODXL;NDE1;CORO1B;PTK2;SRGAP1;PTK7;PTPRF;SDC1;SDC2;SDC4;GOLPH3;TNS3;FSCN1;NDEL1;USP9Y;BCAR1;CDC42BPB;CD63;CD151;CDK1
119	0.0672134	GO:0001890_placenta_development	34	8	5	1432;3326;51493;5654;5747;6194;6647;7262	MAPK14;HSP90AB1;RTCB;HTRA1;PTK2;RPS6;SOD1;PHLDA2
120	0.0672134	GO:0008637_apoptotic_mitochondrial_changes	21	8	5	2730;291;3099;3433;5516;581;598;637	GCLM;SLC25A4;HK2;IFIT2;PPP2CB;BAX;BCL2L1;BID
121	0.0672134	GO:0009612_response_to_mechanical_stimulus	51	8	5	2152;4323;440;5723;58;7078;8061;891	F3;MMP14;ASNS;PSPH;ACTA1;TIMP3;FOSL1;CCNB1
122	0.0672134	GO:0015991_ATP_hydrolysis_coupled_proton_transport	32	8	5	476;498;506;523;526;528;529;535	ATP1A1;ATP5A1;ATP5B;ATP6V1A;ATP6V1B2;ATP6V1C1;ATP6V1E1;ATP6V0A1
123	0.0672134	GO:0045669_positive_regulation_of_osteoblast_differentiation	56	8	5	1192;1499;2778;3491;3611;80381;8519;9260	CLIC1;CTNNB1;GNAS;CYR61;ILK;CD276;IFITM1;PDLIM7
124	0.0672134	GO:0051149_positive_regulation_of_muscle_cell_differentiation	27	8	5	1432;1495;1499;5936;84193;8536;9043;998	MAPK14;CTNNA1;CTNNB1;RBM4;SETD3;CAMK1;SPAG9;CDC42
125	0.0672134	GO:0051898_negative_regulation_of_protein_kinase_B_signaling	33	8	5	10016;10399;112464;1605;1739;1969;5795;9368	PDCD6;RACK1;PRKCDBP;DAG1;DLG1;EPHA2;PTPRJ;SLC9A3R1
126	0.0672134	GO:1902188_positive_regulation_of_viral_release_from_host_cell	10	8	5	128866;1642;27183;27243;51652;7251;79720;9525	CHMP4B;DDB1;VPS4A;CHMP2A;CHMP3;TSG101;VPS37B;VPS4B
127	0.0700749	GO:0033209_tumor_necrosis_factor-mediated_signaling_pathway	116	53	22	10197;10213;143471;29108;3875;5682;5683;5684;5685;5686;5687;5688;5689;5690;5691;5692;5693;5694;5695;5696;5700;5701;5702;5704;5705;5706;5707;5708;5709;5710;5711;5713;5714;5715;5716;5717;5718;5719;5720;5721;6233;6500;6772;7311;7314;7316;84817;8717;8772;9039;9040;9491;9861	PSME3;PSMD14;PSMA8;PYCARD;KRT18;PSMA1;PSMA2;PSMA3;PSMA4;PSMA5;PSMA6;PSMA7;PSMB1;PSMB2;PSMB3;PSMB4;PSMB5;PSMB6;PSMB7;PSMB8;PSMC1;PSMC2;PSMC3;PSMC4;PSMC5;PSMC6;PSMD1;PSMD2;PSMD3;PSMD4;PSMD5;PSMD7;PSMD8;PSMD9;PSMD10;PSMD11;PSMD12;PSMD13;PSME1;PSME2;RPS27A;SKP1;STAT1;UBA52;UBB;UBC;TXNDC17;TRADD;FADD;UBA3;UBE2M;PSMF1;PSMD6
128	0.0700749	GO:0051439_regulation_of_ubiquitin-protein_ligase_activity_involved_in_mitotic_cell_cycle	75	53	22	1017;10197;10213;11065;143471;51434;5682;5683;5684;5685;5686;5687;5688;5689;5690;5691;5692;5693;5694;5695;5696;5700;5701;5702;5704;5705;5706;5707;5708;5709;5710;5711;5713;5714;5715;5716;5717;5718;5719;5720;5721;6233;6500;7311;7314;7316;7321;7324;891;9184;9491;983;9861	CDK2;PSME3;PSMD14;UBE2C;PSMA8;ANAPC7;PSMA1;PSMA2;PSMA3;PSMA4;PSMA5;PSMA6;PSMA7;PSMB1;PSMB2;PSMB3;PSMB4;PSMB5;PSMB6;PSMB7;PSMB8;PSMC1;PSMC2;PSMC3;PSMC4;PSMC5;PSMC6;PSMD1;PSMD2;PSMD3;PSMD4;PSMD5;PSMD7;PSMD8;PSMD9;PSMD10;PSMD11;PSMD12;PSMD13;PSME1;PSME2;RPS27A;SKP1;UBA52;UBB;UBC;UBE2D1;UBE2E1;CCNB1;BUB3;PSMF1;CDK1;PSMD6
129	0.0734888	GO:0006695_cholesterol_biosynthetic_process	38	18	9	10654;10682;1595;1717;1727;2222;2224;2539;3157;3422;3930;4047;4597;4598;50814;5562;6307;7555	PMVK;EBP;CYP51A1;DHCR7;CYB5R3;FDFT1;FDPS;G6PD;HMGCS1;IDI1;LBR;LSS;MVD;MVK;NSDHL;PRKAA1;MSMO1;CNBP
130	0.0734888	GO:0006766_vitamin_metabolic_process	90	18	9	10135;1528;1719;1727;2194;31;326625;4363;4522;5091;51248;5167;55163;60496;64087;6513;80347;8566	NAMPT;CYB5A;DHFR;CYB5R3;FASN;ACACA;MMAB;ABCC1;MTHFD1;PC;PDZD11;ENPP1;PNPO;AASDHPPT;MCCC2;SLC2A1;COASY;PDXK
131	0.0734888	GO:0006767_water-soluble_vitamin_metabolic_process	83	18	9	10135;1528;1719;1727;2194;31;326625;4363;4522;5091;51248;5167;55163;60496;64087;6513;80347;8566	NAMPT;CYB5A;DHFR;CYB5R3;FASN;ACACA;MMAB;ABCC1;MTHFD1;PC;PDZD11;ENPP1;PNPO;AASDHPPT;MCCC2;SLC2A1;COASY;PDXK
132	0.0734888	GO:0007266_Rho_protein_signal_transduction	58	18	9	10298;10672;1072;150;23580;30851;387;391;392;396;397;5062;51495;57522;6093;64787;9138;9475	PAK4;GNA13;CFL1;ADRA2A;CDC42EP4;TAX1BP3;RHOA;RHOG;ARHGAP1;ARHGDIA;ARHGDIB;PAK2;HACD3;SRGAP1;ROCK1;EPS8L2;ARHGEF1;ROCK2
133	0.0746802	GO:0048205_COPI_coating_of_Golgi_vesicle	13	13	7	10959;10972;11316;1314;1315;22818;22820;372;375;54732;55738;8729;9276	TMED2;TMED10;COPE;COPA;COPB1;COPZ1;COPG1;ARCN1;ARF1;TMED9;ARFGAP1;GBF1;COPB2
134	0.076831	GO:0007596_blood_coagulation	486	117	44	1017;10257;10487;10544;10672;1072;10938;11311;126961;1398;1432;150;2152;226;2316;23468;24137;2734;2767;2771;2773;2776;2778;2782;2885;3020;3021;3066;308;30846;3309;333932;351;3655;3672;3673;3675;3678;3685;3688;3708;3709;3710;3796;3831;3845;387;3897;391;3920;481;483;488;4893;490;493;5054;5216;5296;5328;5329;5478;5566;5573;5576;5578;5594;5595;5660;56992;5747;5770;5781;5868;5873;5879;5880;5908;60;646…	CDK2;ABCC4;CAP1;PROCR;GNA13;CFL1;EHD1;VPS45;HIST2H3C;CRK;MAPK14;ADRA2A;F3;ALDOA;FLNA;CBX5;KIF4A;GLG1;GNA11;GNAI2;GNAI3;GNAQ;GNAS;GNB1;GRB2;H3F3A;H3F3B;HDAC2;ANXA5;EHD2;HSPA5;HIST2H3A;APP;ITGA6;ITGA1;ITGA2;ITGA3;ITGA5;ITGAV;ITGB1;ITPR1;ITPR2;ITPR3;KIF2A;KLC1;KRAS;RHOA;L1CAM;RHOG;LAMP2;ATP1B1;ATP1B3;ATP2A2;NRAS;ATP2B1;ATP2B4;SERPINE1;PFN1;PIK3R2;PLAU;PLAUR;PPIA;PRKACA;PRKAR1A;PRKAR2A;PRKCA;MAPK1;MA…
135	0.0788847	GO:0051436_negative_regulation_of_ubiquitin-protein_ligase_activity_involved_in_mitotic_cell_cycle	66	48	20	10197;10213;11065;51434;5682;5683;5684;5685;5686;5687;5688;5689;5690;5691;5692;5693;5694;5695;5696;5700;5701;5702;5704;5705;5706;5707;5708;5709;5710;5711;5713;5714;5715;5716;5717;5718;5719;5720;5721;6233;7311;7314;7316;7321;7324;9184;9491;9861	PSME3;PSMD14;UBE2C;ANAPC7;PSMA1;PSMA2;PSMA3;PSMA4;PSMA5;PSMA6;PSMA7;PSMB1;PSMB2;PSMB3;PSMB4;PSMB5;PSMB6;PSMB7;PSMB8;PSMC1;PSMC2;PSMC3;PSMC4;PSMC5;PSMC6;PSMD1;PSMD2;PSMD3;PSMD4;PSMD5;PSMD7;PSMD8;PSMD9;PSMD10;PSMD11;PSMD12;PSMD13;PSME1;PSME2;RPS27A;UBA52;UBB;UBC;UBE2D1;UBE2E1;BUB3;PSMF1;PSMD6
136	0.0798675	GO:0000902_cell_morphogenesis	51	6	4	10087;10413;1432;23256;832;9181	COL4A3BP;YAP1;MAPK14;SCFD1;CAPZB;ARHGEF2
137	0.0798675	GO:0007257_activation_of_JUN_kinase_activity	37	6	4	28988;51495;5585;5770;6416;9043	DBNL;HACD3;PKN1;PTPN1;MAP2K4;SPAG9
138	0.0798675	GO:0014075_response_to_amine	11	6	4	1373;1508;3176;4830;7389;790	CPS1;CTSB;HNMT;NME1;UROD;CAD
139	0.0798675	GO:0032872_regulation_of_stress-activated_MAPK_cascade	7	6	4	2950;5052;5594;5595;5604;5605	GSTP1;PRDX1;MAPK1;MAPK3;MAP2K1;MAP2K2
140	0.0798675	GO:0046847_filopodium_assembly	18	6	4	23380;26052;3655;3691;7430;998	SRGAP2;DNM3;ITGA6;ITGB4;EZR;CDC42
141	0.0798675	GO:0048490_anterograde_synaptic_vesicle_transport	15	6	4	1176;23557;26985;282991;8546;8943	AP3S1;SNAPIN;AP3M1;BLOC1S2;AP3B1;AP3D1
142	0.0798675	GO:0048678_response_to_axon_injury	27	6	4	378;3956;5604;581;5905;6647	ARF4;LGALS1;MAP2K1;BAX;RANGAP1;SOD1
143	0.0798675	GO:0070372_regulation_of_ERK1_and_ERK2_cascade	22	6	4	10419;1969;2950;3491;51074;6237	PRMT5;EPHA2;GSTP1;CYR61;APIP;RRAS
144	0.0798675	GO:2000145_regulation_of_cell_motility	13	6	4	1613;5585;5586;6093;9475;975	DAPK3;PKN1;PKN2;ROCK1;ROCK2;CD81
145	0.0812772	GO:0012501_programmed_cell_death	158	94	36	10059;10134;10197;10213;10971;140735;143471;1499;1676;1828;1829;1832;22985;2339;26060;2810;28988;3005;3146;3148;3836;3837;4000;4001;4836;5062;51765;5315;5339;54205;56616;5682;5683;5684;5685;5686;5687;5688;5689;5690;5691;5692;5693;5694;5695;5696;5700;5701;5702;5704;5705;5706;5707;5708;5709;5710;5711;5713;5714;5715;5716;5717;5718;5719;5720;5721;5747;581;598;6093;6233;637;6709;7082;7150;7311;7314;73…	DNM1L;BCAP31;PSME3;PSMD14;YWHAQ;DYNLL2;PSMA8;CTNNB1;DFFA;DSG1;DSG2;DSP;ACIN1;FNTA;APPL1;SFN;DBNL;H1F0;HMGB1;HMGB2;KPNA1;KPNB1;LMNA;LMNB1;NMT1;PAK2;STK26;PKM;PLEC;CYCS;DIABLO;PSMA1;PSMA2;PSMA3;PSMA4;PSMA5;PSMA6;PSMA7;PSMB1;PSMB2;PSMB3;PSMB4;PSMB5;PSMB6;PSMB7;PSMB8;PSMC1;PSMC2;PSMC3;PSMC4;PSMC5;PSMC6;PSMD1;PSMD2;PSMD3;PSMD4;PSMD5;PSMD7;PSMD8;PSMD9;PSMD10;PSMD11;PSMD12;PSMD13;PSME1;PSME2;PTK2;BAX;BC…
146	0.0819686	GO:0051437_positive_regulation_of_ubiquitin-protein_ligase_activity_involved_in_regulation_of_mitotic_cell_cycle_transition	71	51	21	10197;10213;11065;143471;51434;5682;5683;5684;5685;5686;5687;5688;5689;5690;5691;5692;5693;5694;5695;5696;5700;5701;5702;5704;5705;5706;5707;5708;5709;5710;5711;5713;5714;5715;5716;5717;5718;5719;5720;5721;6233;6500;7311;7314;7316;7321;7324;891;9491;983;9861	PSME3;PSMD14;UBE2C;PSMA8;ANAPC7;PSMA1;PSMA2;PSMA3;PSMA4;PSMA5;PSMA6;PSMA7;PSMB1;PSMB2;PSMB3;PSMB4;PSMB5;PSMB6;PSMB7;PSMB8;PSMC1;PSMC2;PSMC3;PSMC4;PSMC5;PSMC6;PSMD1;PSMD2;PSMD3;PSMD4;PSMD5;PSMD7;PSMD8;PSMD9;PSMD10;PSMD11;PSMD12;PSMD13;PSME1;PSME2;RPS27A;SKP1;UBA52;UBB;UBC;UBE2D1;UBE2E1;CCNB1;PSMF1;CDK1;PSMD6
147	0.084065	GO:0001934_positive_regulation_of_protein_phosphorylation	123	21	10	10211;10399;10961;116496;1453;1856;1857;1956;2475;302;3491;3845;5300;5329;5595;56005;5747;5879;5911;8878;9475	FLOT1;RACK1;ERP29;FAM129A;CSNK1D;DVL2;DVL3;EGFR;MTOR;ANXA2;CYR61;KRAS;PIN1;PLAUR;MAPK3;MYDGF;PTK2;RAC1;RAP2A;SQSTM1;ROCK2
148	0.084787	GO:0031145_anaphase-promoting_complex-dependent_proteasomal_ubiquitin-dependent_protein_catabolic_process	81	54	22	1017;10197;10213;11065;143471;27338;51434;5682;5683;5684;5685;5686;5687;5688;5689;5690;5691;5692;5693;5694;5695;5696;5700;5701;5702;5704;5705;5706;5707;5708;5709;5710;5711;5713;5714;5715;5716;5717;5718;5719;5720;5721;6233;6500;7311;7314;7316;7321;7324;891;9184;9491;983;9861	CDK2;PSME3;PSMD14;UBE2C;PSMA8;UBE2S;ANAPC7;PSMA1;PSMA2;PSMA3;PSMA4;PSMA5;PSMA6;PSMA7;PSMB1;PSMB2;PSMB3;PSMB4;PSMB5;PSMB6;PSMB7;PSMB8;PSMC1;PSMC2;PSMC3;PSMC4;PSMC5;PSMC6;PSMD1;PSMD2;PSMD3;PSMD4;PSMD5;PSMD7;PSMD8;PSMD9;PSMD10;PSMD11;PSMD12;PSMD13;PSME1;PSME2;RPS27A;SKP1;UBA52;UBB;UBC;UBE2D1;UBE2E1;CCNB1;BUB3;PSMF1;CDK1;PSMD6
149	0.0898739	GO:0051259_protein_oligomerization	50	16	8	10155;10972;11261;2054;30968;4869;51100;5211;581;6643;79026;817;858;8915;8996;9380	TRIM28;TMED10;CHP1;STX2;STOML2;NPM1;SH3GLB1;PFKL;BAX;SNX2;AHNAK;CAMK2D;CAV2;BCL10;NOL3;GRHPR
150	0.0901641	GO:0051260_protein_homooligomerization	173	32	14	10133;10211;10938;115207;128866;1374;1645;2040;210;25923;27243;27316;29082;308;30844;309;3710;38;51024;53371;5621;581;637;64225;6767;7415;8192;857;8915;9043;9361;93974	OPTN;FLOT1;EHD1;KCTD12;CHMP4B;CPT1A;AKR1C1;STOM;ALAD;ATL3;CHMP2A;RBMX;CHMP4A;ANXA5;EHD4;ANXA6;ITPR3;ACAT1;FIS1;NUP54;PRNP;BAX;BID;ATL2;ST13;VCP;CLPP;CAV1;BCL10;SPAG9;LONP1;ATPIF1
151	0.0916964	GO:0006935_chemotaxis	118	11	6	1432;3491;3897;5328;5329;5355;5594;5604;5898;8061;9255	MAPK14;CYR61;L1CAM;PLAU;PLAUR;PLP2;MAPK1;MAP2K1;RALA;FOSL1;AIMP1
152	0.0916964	GO:0006950_response_to_stress	57	11	6	10131;10209;10598;10963;1956;231;2475;4869;5594;7867;8878	TRAP1;EIF1;AHSA1;STIP1;EGFR;AKR1B1;MTOR;NPM1;MAPK1;MAPKAPK3;SQSTM1
153	0.0916964	GO:0034047_regulation_of_protein_phosphatase_type_2A_activity	22	11	6	2029;3476;51400;5518;5520;5524;5527;5528;5529;5610;6418	ENSA;IGBP1;PPME1;PPP2R1A;PPP2R2A;PPP2R4;PPP2R5C;PPP2R5D;PPP2R5E;EIF2AK2;SET
154	0.100175	GO:0008283_cell_proliferation	352	78	30	10011;10087;1018;1025;10298;10413;10419;10540;10591;10657;10726;10973;11333;1434;1736;1841;1956;200081;2059;22919;23047;23367;23513;26060;26528;2771;2782;3068;310;3487;3491;3611;3911;4035;4070;4176;4282;4361;4628;4678;4898;5036;5052;5111;51119;51593;53918;5511;55239;55573;56992;5814;586;5931;598;6147;6232;64083;6624;6774;684;7045;705;7295;7296;7298;7332;7336;7520;80279;80381;8301;8566;8882;9138;9…	SRA1;COL4A3BP;CDK3;CDK9;PAK4;YAP1;PRMT5;DCTN2;DNPH1;KHDRBS1;NUDC;ASCC3;PDAP1;CSE1L;DKC1;DTYMK;EGFR;TXLNA;EPS8;MAPRE1;PDS5B;LARP1;SCRIB;APPL1;DAZAP1;GNAI2;GNB1;HDGF;ANXA7;IGFBP4;CYR61;ILK;LAMA5;LRP1;TACSTD2;MCM7;MIF;MRE11A;MYH10;NASP;NRDC;PA2G4;PRDX1;PCNA;SBDS;SRRT;PELO;PPP1R8;OGFOD1;CDV3;KIF15;PURB;BCAT1;RBBP7;BCL2L1;RPL23A;RPS27;GOLPH3;FSCN1;STAT3;BST2;TGFBI;BYSL;TXN;TXNRD1;TYMS;UBE2L3;UBE2V2;XR…
155	0.107987	GO:0000209_protein_polyubiquitination	137	64	25	10075;10197;10213;10273;143471;27339;4012;55905;56254;5682;5683;5684;5685;5686;5687;5688;5689;5690;5691;5692;5693;5694;5695;5696;5700;5701;5702;5704;5705;5706;5707;5708;5709;5710;5711;5713;5714;5715;5716;5717;5718;5719;5720;5721;6233;642;65264;7174;7311;7314;7316;7319;7321;7322;7323;7324;7332;7335;7336;865;9491;9520;9690;9861	HUWE1;PSME3;PSMD14;STUB1;PSMA8;PRPF19;LNPEP;RNF114;RNF20;PSMA1;PSMA2;PSMA3;PSMA4;PSMA5;PSMA6;PSMA7;PSMB1;PSMB2;PSMB3;PSMB4;PSMB5;PSMB6;PSMB7;PSMB8;PSMC1;PSMC2;PSMC3;PSMC4;PSMC5;PSMC6;PSMD1;PSMD2;PSMD3;PSMD4;PSMD5;PSMD7;PSMD8;PSMD9;PSMD10;PSMD11;PSMD12;PSMD13;PSME1;PSME2;RPS27A;BLMH;UBE2Z;TPP2;UBA52;UBB;UBC;UBE2A;UBE2D1;UBE2D2;UBE2D3;UBE2E1;UBE2L3;UBE2V1;UBE2V2;CBFB;PSMF1;NPEPPS;UBE3C;PSMD6
156	0.107987	GO:0006996_organelle_organization	293	64	25	10121;10383;10540;10640;11258;11336;140735;1432;1453;1639;1778;1781;203068;22919;23107;23332;24137;26003;26589;28973;3320;378;3842;403;4218;488;5048;506;51073;51106;51253;5147;51642;51649;51668;54205;54585;54820;5518;5566;5571;60412;60488;6150;6182;64969;64978;65003;65008;6742;7019;7277;7283;7284;740;7531;7532;83657;83658;8655;8729;9793;9801;983	ACTR1A;TUBB4B;DCTN2;EXOC5;DCTN3;EXOC3;DYNLL2;MAPK14;CSNK1D;DCTN1;DYNC1H1;DYNC1I2;TUBB;MAPRE1;MRPS27;CLASP1;KIF4A;GORASP2;MRPL46;MRPS18B;HSP90AA1;ARF4;TNPO1;ARL3;RAB8A;ATP2A2;PAFAH1B1;ATP5B;MRPL4;TFB1M;MRPL37;PDE6D;MRPL48;MRPS23;HSPB11;CYCS;LZTFL1;NDE1;PPP2R1A;PRKACA;PRKAG1;EXOC4;MRPS35;MRPL23;MRPL12;MRPS5;MRPL38;MRPL11;MRPL1;SSBP1;TFAM;TUBA4A;TUBG1;TUFM;MRPL49;YWHAE;YWHAG;DYNLRB2;DYNLRB1;DYNLL1;G…
157	0.108442	GO:0010628_positive_regulation_of_gene_expression	216	44	18	10551;10961;11235;11267;11315;128239;1432;1490;1654;1786;23586;2475;3303;3304;3371;3606;3675;3845;4179;4478;5272;5562;5571;55914;5604;58;5873;59;5962;70;72;7430;7431;811;857;8880;8882;8939;9141;9146;9475;960;9647;998	AGR2;ERP29;PDCD10;SNF8;PARK7;IQGAP3;MAPK14;CTGF;DDX3X;DNMT1;DDX58;MTOR;HSPA1A;HSPA1B;TNC;IL18;ITGA3;KRAS;CD46;MSN;SERPINB9;PRKAA1;PRKAG1;ERBIN;MAP2K1;ACTA1;RAB27A;ACTA2;RDX;ACTC1;ACTG2;EZR;VIM;CALR;CAV1;FUBP1;ZPR1;FUBP3;PDCD5;HGS;ROCK2;CD44;PPM1F;CDC42
158	0.110465	GO:0006139_nucleobase-containing_compound_metabolic_process	35	14	7	10380;1503;1808;1854;2030;2079;25996;471;4860;5634;5635;5636;7083;7298	BPNT1;CTPS1;DPYSL2;DUT;SLC29A1;ERH;REXO2;ATIC;PNP;PRPS2;PRPSAP1;PRPSAP2;TK1;TYMS
159	0.110465	GO:0007017_microtubule-based_process	31	14	7	10381;10383;11258;140735;203068;27436;347688;347733;5048;51807;7277;7411;79861;84790	TUBB3;TUBB4B;DCTN3;DYNLL2;TUBB;EML4;TUBB8;TUBB2B;PAFAH1B1;TUBA8;TUBA4A;VBP1;TUBAL3;TUBA1C
160	0.110465	GO:0031100_organ_regeneration	63	14	7	1017;1973;306;3145;471;5315;5471;5631;5634;6464;7298;790;831;857	CDK2;EIF4A1;ANXA3;HMBS;ATIC;PKM;PPAT;PRPS1;PRPS2;SHC1;TYMS;CAD;CAST;CAV1
161	0.112711	GO:0006887_exocytosis	84	22	10	100287171;10640;10652;11336;200081;2054;4628;4905;51248;5286;55327;5873;5898;6810;7127;80331;8773;8825;9341;9342;9522;9805	WASH1;EXOC5;YKT6;EXOC3;TXLNA;STX2;MYH10;NSF;PDZD11;PIK3C2A;LIN7C;RAB27A;RALA;STX4;TNFAIP2;DNAJC5;SNAP23;LIN7A;VAMP3;SNAP29;SCAMP1;SCRN1
162	0.113332	GO:0031032_actomyosin_structure_organization	18	9	5	1265;1266;22998;399687;4627;4628;70;79784;9578	CNN2;CNN3;LIMCH1;MYO18A;MYH9;MYH10;ACTC1;MYH14;CDC42BPB
163	0.113332	GO:0042384_cilium_assembly	112	9	5	10097;10938;2316;3911;4218;4735;51382;51715;9342	ACTR2;EHD1;FLNA;LAMA5;RAB8A;SEPT2;ATP6V1D;RAB23;SNAP29
164	0.113332	GO:0042593_glucose_homeostasis	100	9	5	150;1725;5562;5781;5836;6194;6566;6774;79058	ADRA2A;DHPS;PRKAA1;PTPN11;PYGL;RPS6;SLC16A1;STAT3;ASPSCR1
165	0.113332	GO:0043001_Golgi_to_plasma_membrane_protein_transport	23	9	5	10133;10890;23499;4905;51125;64083;6711;83871;9341	OPTN;RAB10;MACF1;NSF;GOLGA7;GOLPH3;SPTBN1;RAB34;VAMP3
166	0.113332	GO:0048812_neuron_projection_morphogenesis	47	9	5	1785;2017;23380;28988;3611;55201;6311;6993;7314	DNM2;CTTN;SRGAP2;DBNL;ILK;MAP1S;ATXN2;DYNLT1;UBB
167	0.113332	GO:0071277_cellular_response_to_calcium_ion	47	9	5	2521;25932;27101;29957;444;817;8826;8895;8904	FUS;CLIC4;CACYBP;SLC25A24;ASPH;CAMK2D;IQGAP1;CPNE3;CPNE1
168	0.113332	GO:0072583_clathrin-mediated_endocytosis	17	9	5	1173;1211;1212;160;161;163;821;8301;9026	AP2M1;CLTA;CLTB;AP2A1;AP2A2;AP2B1;CANX;PICALM;HIP1R
169	0.118616	GO:0001525_angiogenesis	219	36	15	10016;11235;14;1432;1490;1969;2048;23509;25932;2821;302;3606;3678;3685;3911;4162;4240;4323;4627;4691;5054;506;5328;5578;56005;5747;6464;7045;7127;7453;79031;80155;857;8829;9255;93974	PDCD6;PDCD10;AAMP;MAPK14;CTGF;EPHA2;EPHB2;POFUT1;CLIC4;GPI;ANXA2;IL18;ITGA5;ITGAV;LAMA5;MCAM;MFGE8;MMP14;MYH9;NCL;SERPINE1;ATP5B;PLAU;PRKCA;MYDGF;PTK2;SHC1;TGFBI;TNFAIP2;WARS;PDCL3;NAA15;CAV1;NRP1;AIMP1;ATPIF1
170	0.120619	GO:0045087_innate_immune_response	849	172	61	10006;10092;10093;10094;10096;10097;10109;10155;10197;10213;103;10458;10527;10552;10695;1072;10787;10910;1385;1398;1432;143471;1499;1508;1514;1604;1650;1654;1660;1845;1956;23191;23586;2475;2547;25759;26007;2885;29108;3075;3107;3146;3320;3326;351;3661;3708;3709;3710;3845;3958;4179;4282;4361;4641;466;4893;5037;5062;5094;5286;5296;5300;5437;54472;5528;5530;5536;5566;5573;5576;5578;558;5589;5591;5594…	ABI1;ARPC5;ARPC4;ARPC3;ACTR3;ACTR2;ARPC2;TRIM28;PSME3;PSMD14;ADAR;BAIAP2;IPO7;ARPC1A;CNPY3;CFL1;NCKAP1;SUGT1;CREB1;CRK;MAPK14;PSMA8;CTNNB1;CTSB;CTSL;CD55;DDOST;DDX3X;DHX9;DUSP3;EGFR;CYFIP1;DDX58;MTOR;XRCC6;SHC2;TKFC;GRB2;PYCARD;CFH;HLA-C;HMGB1;HSP90AA1;HSP90AB1;APP;IRF3;ITPR1;ITPR2;ITPR3;KRAS;LGALS3;CD46;MIF;MRE11A;MYO1C;ATF1;NRAS;PEBP1;PAK2;PCBP2;PIK3C2A;PIK3R2;PIN1;POLR2H;TOLLIP;PPP2R5D;PPP3CA;…
171	0.121362	GO:0034220_ion_transmembrane_transport	268	25	11	309;3927;444;476;481;483;488;490;493;51248;51382;523;526;528;529;535;5355;6233;6277;7311;7314;7316;81855;94081;9550	ANXA6;LASP1;ASPH;ATP1A1;ATP1B1;ATP1B3;ATP2A2;ATP2B1;ATP2B4;PDZD11;ATP6V1D;ATP6V1A;ATP6V1B2;ATP6V1C1;ATP6V1E1;ATP6V0A1;PLP2;RPS27A;S100A6;UBA52;UBB;UBC;SFXN3;SFXN1;ATP6V1G1
172	0.125113	GO:0006635_fatty_acid_beta-oxidation	37	17	8	10455;1374;1632;1666;1891;1892;1962;30;3030;3032;3033;3295;34;35;37;56898;5825	ECI2;CPT1A;ECI1;DECR1;ECH1;ECHS1;EHHADH;ACAA1;HADHA;HADHB;HADH;HSD17B4;ACADM;ACADS;ACADVL;BDH2;ABCD3
173	0.125113	GO:0050852_T_cell_receptor_signaling_pathway	97	17	8	23180;30968;5062;5296;5594;5663;5970;6233;7311;7314;7316;7334;7335;7408;8517;8915;9564	RFTN1;STOML2;PAK2;PIK3R2;MAPK1;PSEN1;RELA;RPS27A;UBA52;UBB;UBC;UBE2N;UBE2V1;VASP;IKBKG;BCL10;BCAR1
174	0.136064	GO:0042590_antigen_processing_and_presentation_of_exogenous_peptide_antigen_via_MHC_class_I	79	51	20	10197;10213;143471;2923;3107;3135;3685;4012;567;5682;5683;5684;5685;5686;5687;5688;5689;5690;5691;5692;5693;5694;5695;5696;5700;5701;5702;5704;5705;5706;5707;5708;5709;5710;5711;5713;5714;5715;5716;5717;5718;5719;5720;5721;6233;7311;7314;7316;811;9491;9861	PSME3;PSMD14;PSMA8;PDIA3;HLA-C;HLA-G;ITGAV;LNPEP;B2M;PSMA1;PSMA2;PSMA3;PSMA4;PSMA5;PSMA6;PSMA7;PSMB1;PSMB2;PSMB3;PSMB4;PSMB5;PSMB6;PSMB7;PSMB8;PSMC1;PSMC2;PSMC3;PSMC4;PSMC5;PSMC6;PSMD1;PSMD2;PSMD3;PSMD4;PSMD5;PSMD7;PSMD8;PSMD9;PSMD10;PSMD11;PSMD12;PSMD13;PSME1;PSME2;RPS27A;UBA52;UBB;UBC;CALR;PSMF1;PSMD6
175	0.136659	GO:0032259_methylation	90	12	6	1312;191;25917;2593;2618;27430;3176;4144;4839;51603;57019;7298	COMT;AHCY;THUMPD3;GAMT;GART;MAT2B;HNMT;MAT2A;NOP2;METTL13;CIAPIN1;TYMS
176	0.136659	GO:0032869_cellular_response_to_insulin_stimulus	70	12	6	1017;10890;142;2805;353;4218;5167;51762;5296;5471;5591;9882	CDK2;RAB10;PARP1;GOT1;APRT;RAB8A;ENPP1;RAB8B;PIK3R2;PPAT;PRKDC;TBC1D4
177	0.136659	GO:0050690_regulation_of_defense_response_to_virus_by_virus	28	12	6	1173;1174;160;161;162;163;375;5062;55690;567;5879;8907	AP2M1;AP1S1;AP2A1;AP2A2;AP1B1;AP2B1;ARF1;PAK2;PACS1;B2M;RAC1;AP1M1
178	0.136751	GO:0006094_gluconeogenesis	47	20	9	2023;2026;2203;226;230;2597;2805;2806;2820;2821;4190;4191;5091;5223;5230;5236;5566;6576;7167;8402	ENO1;ENO2;FBP1;ALDOA;ALDOC;GAPDH;GOT1;GOT2;GPD2;GPI;MDH1;MDH2;PC;PGAM1;PGK1;PGM1;PRKACA;SLC25A1;TPI1;SLC25A11
179	0.141342	GO:0000281_mitotic_cytokinesis	25	7	4	1072;24137;4628;51429;55165;5921;6711	CFL1;KIF4A;MYH10;SNX9;CEP55;RASA1;SPTBN1
180	0.141342	GO:0006450_regulation_of_translational_fidelity	13	7	4	16;3376;51520;6193;7407;80755;92675	AARS;IARS;LARS;RPS5;VARS;AARSD1;DTD1
181	0.141342	GO:0042149_cellular_response_to_glucose_starvation	28	7	4	10514;3309;440;51100;5562;6513;8678	MYBBP1A;HSPA5;ASNS;SH3GLB1;PRKAA1;SLC2A1;BECN1
182	0.141342	GO:0043406_positive_regulation_of_MAP_kinase_activity	50	7	4	11235;150;1956;3611;3845;4282;5663	PDCD10;ADRA2A;EGFR;ILK;KRAS;MIF;PSEN1
183	0.141342	GO:0043407_negative_regulation_of_MAP_kinase_activity	34	7	4	11329;23636;2629;2950;5770;5795;80279	STK38;NUP62;GBA;GSTP1;PTPN1;PTPRJ;CDK5RAP3
184	0.141342	GO:0046835_carbohydrate_phosphorylation	23	7	4	10020;2584;26007;3098;3099;5208;55577	GNE;GALK1;TKFC;HK1;HK2;PFKFB2;NAGK
185	0.141342	GO:0046854_phosphatidylinositol_phosphorylation	35	7	4	10380;3612;5286;5296;5305;55361;79837	BPNT1;IMPA1;PIK3C2A;PIK3R2;PIP4K2A;PI4K2A;PIP4K2C
186	0.141342	GO:0048870_cell_motility	21	7	4	2017;3691;5604;5747;5879;6624;667	CTTN;ITGB4;MAP2K1;PTK2;RAC1;FSCN1;DST
187	0.141342	GO:0051493_regulation_of_cytoskeleton_organization	21	7	4	25932;3925;5594;5595;5747;6993;824	CLIC4;STMN1;MAPK1;MAPK3;PTK2;DYNLT1;CAPN2
188	0.141342	GO:0051701_interaction_with_host	34	7	4	51382;523;526;528;529;535;9550	ATP6V1D;ATP6V1A;ATP6V1B2;ATP6V1C1;ATP6V1E1;ATP6V0A1;ATP6V1G1
189	0.141342	GO:0051893_regulation_of_focal_adhesion_assembly	14	7	4	1613;23332;23499;23603;5747;6093;9475	DAPK3;CLASP1;MACF1;CORO1C;PTK2;ROCK1;ROCK2
190	0.141342	GO:0060135_maternal_process_involved_in_female_pregnancy	22	7	4	1828;1829;231;23633;3675;5471;7319	DSG1;DSG2;AKR1B1;KPNA6;ITGA3;PPAT;UBE2A
191	0.141342	GO:0060996_dendritic_spine_development	12	7	4	2048;2182;2332;23380;378;5062;55236	EPHB2;ACSL4;FMR1;SRGAP2;ARF4;PAK2;UBA6
192	0.141342	GO:0097191_extrinsic_apoptotic_signaling_pathway	57	7	4	26060;3875;581;836;8717;8772;8797	APPL1;KRT18;BAX;CASP3;TRADD;FADD;TNFRSF10A
193	0.141342	GO:2001243_negative_regulation_of_intrinsic_apoptotic_signaling_pathway	24	7	4	1654;26155;4722;51079;5329;598;7417	DDX3X;NOC2L;NDUFS3;NDUFA13;PLAUR;BCL2L1;VDAC2
194	0.144621	GO:0048013_ephrin_receptor_signaling_pathway	91	37	15	10092;10093;10094;10096;10097;10109;102;103910;10398;10552;10627;1072;1173;1398;160;161;163;1948;1969;2048;23385;387;4627;4628;4637;5747;5781;5879;5921;60;6093;6383;6386;71;79784;9475;998	ARPC5;ARPC4;ARPC3;ACTR3;ACTR2;ARPC2;ADAM10;MYL12B;MYL9;ARPC1A;MYL12A;CFL1;AP2M1;CRK;AP2A1;AP2A2;AP2B1;EFNB2;EPHA2;EPHB2;NCSTN;RHOA;MYH9;MYH10;MYL6;PTK2;PTPN11;RAC1;RASA1;ACTB;ROCK1;SDC2;SDCBP;ACTG1;MYH14;ROCK2;CDC42
195	0.147541	GO:0000082_G1/S_transition_of_mitotic_cell_cycle	153	72	27	1017;1018;10197;10213;1104;128239;1719;1977;1978;3688;4171;4172;4173;4174;4175;4176;5111;5471;5530;5537;5682;5683;5684;5685;5686;5687;5688;5689;5690;5691;5692;5693;5694;5695;5696;5700;5701;5702;5704;5705;5706;5707;5708;5709;5710;5711;5713;5714;5715;5716;5717;5718;5719;5720;5721;586;6118;6119;6194;6233;6241;6500;7298;7311;7314;7316;817;8451;891;9491;983;9861	CDK2;CDK3;PSME3;PSMD14;RCC1;IQGAP3;DHFR;EIF4E;EIF4EBP1;ITGB1;MCM2;MCM3;MCM4;MCM5;MCM6;MCM7;PCNA;PPAT;PPP3CA;PPP6C;PSMA1;PSMA2;PSMA3;PSMA4;PSMA5;PSMA6;PSMA7;PSMB1;PSMB2;PSMB3;PSMB4;PSMB5;PSMB6;PSMB7;PSMB8;PSMC1;PSMC2;PSMC3;PSMC4;PSMC5;PSMC6;PSMD1;PSMD2;PSMD3;PSMD4;PSMD5;PSMD7;PSMD8;PSMD9;PSMD10;PSMD11;PSMD12;PSMD13;PSME1;PSME2;BCAT1;RPA2;RPA3;RPS6;RPS27A;RRM2;SKP1;TYMS;UBA52;UBB;UBC;CAMK2D;CUL4A;C…
196	0.153636	GO:0006488_dolichol-linked_oligosaccharide_biosynthetic_process	67	15	7	10020;10195;2673;2720;29925;29926;4597;4758;5238;5373;54187;5476;64841;6675;85365	GNE;ALG3;GFPT1;GLB1;GMPPB;GMPPA;MVD;NEU1;PGM3;PMM2;NANS;CTSA;GNPNAT1;UAP1;ALG2
197	0.15381	GO:0006898_receptor-mediated_endocytosis	150	26	11	10487;10525;10808;1174;1213;1785;2017;2495;2512;28988;3320;3482;3949;3959;4035;4043;4074;51429;5167;5538;7037;7184;811;8301;9026;9260	CAP1;HYOU1;HSPH1;AP1S1;CLTC;DNM2;CTTN;FTH1;FTL;DBNL;HSP90AA1;IGF2R;LDLR;LGALS3BP;LRP1;LRPAP1;M6PR;SNX9;ENPP1;PPT1;TFRC;HSP90B1;CALR;PICALM;HIP1R;PDLIM7
198	0.15381	GO:0043524_negative_regulation_of_neuron_apoptotic_process	126	26	11	10133;10763;11315;16;2730;2821;3326;3329;3611;4035;5300;5538;558;5663;581;5921;598;6093;6418;6647;6648;6812;7336;80331;8829;9928	OPTN;NES;PARK7;AARS;GCLM;GPI;HSP90AB1;HSPD1;ILK;LRP1;PIN1;PPT1;AXL;PSEN1;BAX;RASA1;BCL2L1;ROCK1;SET;SOD1;SOD2;STXBP1;UBE2V2;DNAJC5;NRP1;KIF14
199	0.160136	GO:0006892_post-Golgi_vesicle-mediated_transport	55	29	12	10066;10067;10640;1174;1211;1213;162;1785;23256;2495;2512;27243;3312;351;375;403;4430;5331;6810;81567;8673;8729;8773;8775;8906;8907;9146;9522;9685	SCAMP2;SCAMP3;EXOC5;AP1S1;CLTA;CLTC;AP1B1;DNM2;SCFD1;FTH1;FTL;CHMP2A;HSPA8;APP;ARF1;ARL3;MYO1B;PLCB3;STX4;TXNDC5;VAMP8;GBF1;SNAP23;NAPA;AP1G2;AP1M1;HGS;SCAMP1;CLINT1
200	0.160136	GO:0006921_cellular_component_disassembly_involved_in_execution_phase_of_apoptosis	48	29	12	10059;10134;1499;1676;1828;1829;1832;22985;2339;28988;3005;3146;3148;3836;3837;4000;4001;5062;51765;5339;5747;6093;6709;7082;7431;836;839;8428;9414	DNM1L;BCAP31;CTNNB1;DFFA;DSG1;DSG2;DSP;ACIN1;FNTA;DBNL;H1F0;HMGB1;HMGB2;KPNA1;KPNB1;LMNA;LMNB1;PAK2;STK26;PLEC;PTK2;ROCK1;SPTAN1;TJP1;VIM;CASP3;CASP6;STK24;TJP2
201	0.160136	GO:0038096_Fc-gamma_receptor_signaling_pathway_involved_in_phagocytosis	94	29	12	10006;10092;10093;10094;10096;10097;10109;10458;10552;1072;10787;1398;23191;2885;3320;3326;3708;3709;3710;4641;5296;5594;5595;5747;5879;60;63916;71;998	ABI1;ARPC5;ARPC4;ARPC3;ACTR3;ACTR2;ARPC2;BAIAP2;ARPC1A;CFL1;NCKAP1;CRK;CYFIP1;GRB2;HSP90AA1;HSP90AB1;ITPR1;ITPR2;ITPR3;MYO1C;PIK3R2;MAPK1;MAPK3;PTK2;RAC1;ACTB;ELMO2;ACTG1;CDC42
202	0.166411	GO:0001889_liver_development	82	18	8	11231;205;23242;3155;3157;38;382;4357;440;51599;5315;5860;5970;65985;7083;7389;790;831	SEC63;AK4;COBL;HMGCL;HMGCS1;ACAT1;ARF6;MPST;ASNS;LSR;PKM;QDPR;RELA;AACS;TK1;UROD;CAD;CAST
203	0.166411	GO:0006986_response_to_unfolded_protein	42	18	8	10808;11080;201595;22824;23071;23197;3301;3305;3308;3312;3315;3320;3326;3329;3336;3337;7873;871	HSPH1;DNAJB4;STT3B;HSPA4L;ERP44;FAF2;DNAJA1;HSPA1L;HSPA4;HSPA8;HSPB1;HSP90AA1;HSP90AB1;HSPD1;HSPE1;DNAJB1;MANF;SERPINH1
204	0.166411	GO:0007005_mitochondrion_organization	74	18	8	10935;11315;11331;142;1432;23277;30968;3155;506;51106;5245;54205;55154;5571;6742;7019;858;9361	PRDX3;PARK7;PHB2;PARP1;MAPK14;CLUH;STOML2;HMGCL;ATP5B;TFB1M;PHB;CYCS;MSTO1;PRKAG1;SSBP1;TFAM;CAV2;LONP1
205	0.166411	GO:0030308_negative_regulation_of_cell_growth	121	18	8	10399;1654;2023;2203;2273;4722;51079;5167;5245;5515;5518;5538;57142;57446;57805;5795;5931;684	RACK1;DDX3X;ENO1;FBP1;FHL1;NDUFS3;NDUFA13;ENPP1;PHB;PPP2CA;PPP2R1A;PPT1;RTN4;NDRG3;CCAR2;PTPRJ;RBBP7;BST2
206	0.170544	GO:0001558_regulation_of_cell_growth	70	10	5	11054;1490;3487;3490;3491;5654;7251;817;9564;9928	OGFR;CTGF;IGFBP4;IGFBP7;CYR61;HTRA1;TSG101;CAMK2D;BCAR1;KIF14
207	0.170544	GO:0007417_central_nervous_system_development	113	10	5	10763;10787;1200;224;2332;2950;55140;6455;7078;8892	NES;NCKAP1;TPP1;ALDH3A2;FMR1;GSTP1;ELP3;SH3GL1;TIMP3;EIF2B2
208	0.170544	GO:0008652_cellular_amino_acid_biosynthetic_process	17	10	5	26227;2746;2805;2806;29968;440;4942;5723;5831;5832	PHGDH;GLUD1;GOT1;GOT2;PSAT1;ASNS;OAT;PSPH;PYCR1;ALDH18A1
209	0.170544	GO:0030182_neuron_differentiation	95	10	5	136319;1613;51604;5501;5604;60491;705;836;8775;9131	MTPN;DAPK3;PIGT;PPP1CC;MAP2K1;NIF3L1;BYSL;CASP3;NAPA;AIFM1
210	0.170544	GO:0042026_protein_refolding	17	10	5	10294;2280;3301;3303;3304;3305;3312;3320;3329;567	DNAJA2;FKBP1A;DNAJA1;HSPA1A;HSPA1B;HSPA1L;HSPA8;HSP90AA1;HSPD1;B2M
211	0.170544	GO:0071363_cellular_response_to_growth_factor_stimulus	43	10	5	10399;11344;1499;1841;2010;30844;6464;705;847;8895	RACK1;TWF2;CTNNB1;DTYMK;EMD;EHD4;SHC1;BYSL;CAT;CPNE3
212	0.170544	GO:0090382_phagosome_maturation	39	10	5	10981;51382;523;526;528;529;535;7879;83871;9550	RAB32;ATP6V1D;ATP6V1A;ATP6V1B2;ATP6V1C1;ATP6V1E1;ATP6V0A1;RAB7A;RAB34;ATP6V1G1
213	0.173474	GO:0006928_movement_of_cell_or_subcellular_component	87	38	15	10006;10092;10094;10095;10096;10097;10109;10298;10383;10653;10672;1432;150;203068;23647;301;3315;382;396;397;4478;5329;5604;5879;60;6774;7094;71;7170;7171;7295;7414;7431;800;829;832;928;976	ABI1;ARPC5;ARPC3;ARPC1B;ACTR3;ACTR2;ARPC2;PAK4;TUBB4B;SPINT2;GNA13;MAPK14;ADRA2A;TUBB;ARFIP2;ANXA1;HSPB1;ARF6;ARHGDIA;ARHGDIB;MSN;PLAUR;MAP2K1;RAC1;ACTB;STAT3;TLN1;ACTG1;TPM3;TPM4;TXN;VCL;VIM;CALD1;CAPZA1;CAPZB;CD9;ADGRE5
214	0.178633	GO:0006002_fructose_6-phosphate_metabolic_process	7	5	3	2203;2673;5211;5214;6888	FBP1;GFPT1;PFKL;PFKP;TALDO1
215	0.178633	GO:0006081_cellular_aldehyde_metabolic_process	10	5	3	10327;223;224;501;8574	AKR1A1;ALDH9A1;ALDH3A2;ALDH7A1;AKR7A2
216	0.178633	GO:0006487_protein_N-linked_glycosylation	29	5	3	1650;2673;5238;6185;7841	DDOST;GFPT1;PGM3;RPN2;MOGS
217	0.178633	GO:0006536_glutamate_metabolic_process	13	5	3	2678;2730;2805;2806;5832	GGT1;GCLM;GOT1;GOT2;ALDH18A1
218	0.178633	GO:0006821_chloride_transport	37	5	3	1192;1207;25932;6560;9022	CLIC1;CLNS1A;CLIC4;SLC12A4;CLIC3
219	0.178633	GO:0007076_mitotic_chromosome_condensation	12	5	3	10051;10592;23397;64151;9918	SMC4;SMC2;NCAPH;NCAPG;NCAPD2
220	0.178633	GO:0008610_lipid_biosynthetic_process	13	5	3	2182;27339;47;5562;8540	ACSL4;PRPF19;ACLY;PRKAA1;AGPS
221	0.178633	GO:0030316_osteoclast_differentiation	23	5	3	1432;1499;1969;2739;7037	MAPK14;CTNNB1;EPHA2;GLO1;TFRC
222	0.178633	GO:0031641_regulation_of_myelination	13	5	3	1499;1739;2475;8882;9928	CTNNB1;DLG1;MTOR;ZPR1;KIF14
223	0.178633	GO:0032438_melanosome_organization	20	5	3	23557;282991;8546;8907;8943	SNAPIN;BLOC1S2;AP3B1;AP1M1;AP3D1
224	0.178633	GO:0032471_negative_regulation_of_endoplasmic_reticulum_calcium_ion_concentration	8	5	3	10134;51024;581;5910;7052	BCAP31;FIS1;BAX;RAP1GDS1;TGM2
225	0.178633	GO:0032728_positive_regulation_of_interferon-beta_production	25	5	3	10211;1654;23586;3661;56829	FLOT1;DDX3X;DDX58;IRF3;ZC3HAV1
226	0.178633	GO:0043069_negative_regulation_of_programmed_cell_death	13	5	3	23636;25959;28960;5705;57103	NUP62;KANK2;DCPS;PSMC5;TIGAR
227	0.178633	GO:0044829_positive_regulation_by_host_of_viral_genome_replication	6	5	3	2040;5479;64848;9217;9218	STOM;PPIB;YTHDC2;VAPB;VAPA
228	0.178633	GO:0045765_regulation_of_angiogenesis	27	5	3	1499;1969;3848;6050;7453	CTNNB1;EPHA2;KRT1;RNH1;WARS
229	0.178633	GO:0046134_pyrimidine_nucleoside_biosynthetic_process	6	5	3	1635;1854;7298;7372;790	DCTD;DUT;TYMS;UMPS;CAD
230	0.178633	GO:0050772_positive_regulation_of_axonogenesis	21	5	3	23654;387;396;5604;5605	PLXNB2;RHOA;ARHGDIA;MAP2K1;MAP2K2
231	0.178633	GO:0060334_regulation_of_interferon-gamma-mediated_signaling_pathway	16	5	3	11140;3326;5770;5781;6772	CDC37;HSP90AB1;PTPN1;PTPN11;STAT1
232	0.178633	GO:0060338_regulation_of_type_I_interferon-mediated_signaling_pathway	28	5	3	11140;3326;5770;5781;6772	CDC37;HSP90AB1;PTPN1;PTPN11;STAT1
233	0.178633	GO:0060440_trachea_formation	7	5	3	1499;5594;5595;5604;5605	CTNNB1;MAPK1;MAPK3;MAP2K1;MAP2K2
234	0.178633	GO:0070830_bicellular_tight_junction_assembly	41	5	3	1739;402;6904;81;92140	DLG1;ARL2;TBCD;ACTN4;MTDH
235	0.178633	GO:0071786_endoplasmic_reticulum_tubular_network_organization	9	5	3	10313;10890;22931;55161;57142	RTN3;RAB10;RAB18;TMEM33;RTN4
236	0.178633	GO:0097284_hepatocyte_apoptotic_process	14	5	3	23788;382;3875;598;637	MTCH2;ARF6;KRT18;BCL2L1;BID
237	0.178633	GO:0097320_membrane_tubulation	12	5	3	11252;29082;29763;30846;51429	PACSIN2;CHMP4A;PACSIN3;EHD2;SNX9
238	0.178633	GO:1903076_regulation_of_protein_localization_to_plasma_membrane	7	5	3	2633;27183;6711;8417;8673	GBP1;VPS4A;SPTBN1;STX7;VAMP8
239	0.178633	GO:2001240_negative_regulation_of_extrinsic_apoptotic_signaling_pathway_in_absence_of_ligand	34	5	3	1495;3303;3304;598;7001	CTNNA1;HSPA1A;HSPA1B;BCL2L1;PRDX2
240	0.178633	GO:2001241_positive_regulation_of_extrinsic_apoptotic_signaling_pathway_in_absence_of_ligand	14	5	3	1495;1613;5499;5518;581	CTNNA1;DAPK3;PPP1CA;PPP2R1A;BAX
241	0.183215	GO:0002479_antigen_processing_and_presentation_of_exogenous_peptide_antigen_via_MHC_class_I,_TAP-dependent	75	50	19	10197;10213;143471;2923;3107;3135;3685;567;5682;5683;5684;5685;5686;5687;5688;5689;5690;5691;5692;5693;5694;5695;5696;5700;5701;5702;5704;5705;5706;5707;5708;5709;5710;5711;5713;5714;5715;5716;5717;5718;5719;5720;5721;6233;7311;7314;7316;811;9491;9861	PSME3;PSMD14;PSMA8;PDIA3;HLA-C;HLA-G;ITGAV;B2M;PSMA1;PSMA2;PSMA3;PSMA4;PSMA5;PSMA6;PSMA7;PSMB1;PSMB2;PSMB3;PSMB4;PSMB5;PSMB6;PSMB7;PSMB8;PSMC1;PSMC2;PSMC3;PSMC4;PSMC5;PSMC6;PSMD1;PSMD2;PSMD3;PSMD4;PSMD5;PSMD7;PSMD8;PSMD9;PSMD10;PSMD11;PSMD12;PSMD13;PSME1;PSME2;RPS27A;UBA52;UBB;UBC;CALR;PSMF1;PSMD6
242	0.188572	GO:0042493_response_to_drug	308	65	24	1017;1025;1312;1373;1374;1385;143;1499;1503;1603;1808;1857;205;210;2730;2778;301;3030;3033;3066;3145;3148;3157;3329;3383;3675;3939;3956;4176;4257;4363;4646;476;4860;4864;5447;55031;567;581;5825;5970;6185;642;65985;6647;6652;6727;6728;6729;6730;6731;6774;70;7150;7298;7386;7514;8061;811;81609;836;847;857;8836;891	CDK2;CDK9;COMT;CPS1;CPT1A;CREB1;PARP4;CTNNB1;CTPS1;DAD1;DPYSL2;DVL3;AK4;ALAD;GCLM;GNAS;ANXA1;HADHA;HADH;HDAC2;HMBS;HMGB2;HMGCS1;HSPD1;ICAM1;ITGA3;LDHA;LGALS1;MCM7;MGST1;ABCC1;MYO6;ATP1A1;PNP;NPC1;POR;USP47;B2M;BAX;ABCD3;RELA;RPN2;BLMH;AACS;SOD1;SORD;SRP14;SRP19;SRP54;SRP68;SRP72;STAT3;ACTC1;TOP1;TYMS;UQCRFS1;XPO1;FOSL1;CALR;SNX27;CASP3;CAT;CAV1;GGH;CCNB1
243	0.189783	GO:0006606_protein_import_into_nucleus	34	13	6	103;10527;23636;2923;3837;5530;55705;5901;6774;754;8021;9631;9688	ADAR;IPO7;NUP62;PDIA3;KPNB1;PPP3CA;IPO9;RAN;STAT3;PTTG1IP;NUP214;NUP155;NUP93
244	0.189783	GO:0034599_cellular_response_to_oxidative_stress	54	13	6	10935;11315;142;2539;29957;3303;3304;5831;7001;7295;8575;9352;9361	PRDX3;PARK7;PARP1;G6PD;SLC25A24;HSPA1A;HSPA1B;PYCR1;PRDX2;TXN;PRKRA;TXNL1;LONP1
245	0.189783	GO:0045184_establishment_of_protein_localization	36	13	6	2316;23558;23603;27243;3837;55165;55920;5911;5962;64754;7415;9798;9928	FLNA;WBP2;CORO1C;CHMP2A;KPNB1;CEP55;RCC2;RAP2A;RDX;SMYD3;VCP;IST1;KIF14
246	0.189783	GO:0072659_protein_localization_to_plasma_membrane	61	13	6	10890;1739;201475;30846;4218;481;483;51762;5879;5911;6342;6812;83871	RAB10;DLG1;RAB12;EHD2;RAB8A;ATP1B1;ATP1B3;RAB8B;RAC1;RAP2A;SCP2;STXBP1;RAB34
247	0.190164	GO:0042147_retrograde_transport,_endosome_to_Golgi	60	27	11	100287171;10228;10652;112936;1174;143187;1639;23085;253725;387680;51699;55658;55737;58533;63893;6642;6643;6811;738;7879;8675;8677;8729;9043;9341;9367;9559	WASH1;STX6;YKT6;VPS26B;AP1S1;VTI1A;DCTN1;ERC1;FAM21C;FAM21A;VPS29;RNF126;VPS35;SNX6;UBE2O;SNX1;SNX2;STX5;VPS51;RAB7A;STX16;STX10;GBF1;SPAG9;VAMP3;RAB9A;VPS26A
248	0.195113	GO:0051607_defense_response_to_virus	154	30	12	103;10410;10581;201294;24138;25939;2633;29108;3433;3434;3437;3609;3661;5094;54512;55324;5610;5611;56829;56915;5970;6772;684;7706;8519;8638;8678;8772;9255;9636	ADAR;IFITM3;IFITM2;UNC13D;IFIT5;SAMHD1;GBP1;PYCARD;IFIT2;IFIT1;IFIT3;ILF3;IRF3;PCBP2;EXOSC4;ABCF3;EIF2AK2;DNAJC3;ZC3HAV1;EXOSC5;RELA;STAT1;BST2;TRIM25;IFITM1;OASL;BECN1;FADD;AIMP1;ISG15
249	0.203229	GO:0007015_actin_filament_organization	55	16	7	1495;1627;1739;226;29766;3636;375;4430;54509;55909;5880;7114;87;9168;9181;9564	CTNNA1;DBN1;DLG1;ALDOA;TMOD3;INPPL1;ARF1;MYO1B;RHOF;BIN3;RAC2;TMSB4X;ACTN1;TMSB10;ARHGEF2;BCAR1
250	0.203229	GO:0061621_canonical_glycolysis	27	16	7	2023;2026;226;230;2597;2821;3098;3099;5208;5211;5214;5223;5230;5315;5528;7167	ENO1;ENO2;ALDOA;ALDOC;GAPDH;GPI;HK1;HK2;PFKFB2;PFKL;PFKP;PGAM1;PGK1;PKM;PPP2R5D;TPI1
251	0.212993	GO:0007160_cell-matrix_adhesion	93	19	8	10979;1490;1499;22801;3611;3655;3672;3673;3675;3685;3688;3691;54749;5879;7414;7791;8500;960;967	FERMT2;CTGF;CTNNB1;ITGA11;ILK;ITGA6;ITGA1;ITGA2;ITGA3;ITGAV;ITGB1;ITGB4;EPDR1;RAC1;VCL;ZYX;PPFIA1;CD44;CD63
252	0.212993	GO:0051291_protein_heterooligomerization	66	19	8	10801;1495;27243;2885;3611;3710;5092;51652;53371;5536;5562;55752;5604;7529;8717;8772;8878;8915;989	SEPT9;CTNNA1;CHMP2A;GRB2;ILK;ITPR3;PCBD1;CHMP3;NUP54;PPP5C;PRKAA1;SEPT11;MAP2K1;YWHAB;TRADD;FADD;SQSTM1;BCL10;SEPT7
253	0.215471	GO:0007595_lactation	40	8	4	1385;2030;3099;353;5471;7372;790;857	CREB1;SLC29A1;HK2;APRT;PPAT;UMPS;CAD;CAV1
254	0.215471	GO:0010592_positive_regulation_of_lamellipodium_assembly	14	8	4	10109;10787;11344;1785;2475;5879;5880;6624	ARPC2;NCKAP1;TWF2;DNM2;MTOR;RAC1;RAC2;FSCN1
255	0.215471	GO:0030032_lamellipodium_assembly	31	8	4	10787;23191;23647;5829;5879;64083;7414;79902	NCKAP1;CYFIP1;ARFIP2;PXN;RAC1;GOLPH3;VCL;NUP85
256	0.215471	GO:0030097_hemopoiesis	56	8	4	10682;1397;4853;51218;5238;57019;8301;8451	EBP;CRIP2;NOTCH2;GLRX5;PGM3;CIAPIN1;PICALM;CUL4A
257	0.215471	GO:0030216_keratinocyte_differentiation	78	8	4	10413;1832;1969;25932;301;5604;7251;836	YAP1;DSP;EPHA2;CLIC4;ANXA1;MAP2K1;TSG101;CASP3
258	0.215471	GO:0032456_endocytic_recycling	21	8	4	10938;11021;11267;30844;30846;51552;738;8723	EHD1;RAB35;SNF8;EHD4;EHD2;RAB14;VPS51;SNX4
259	0.215471	GO:0039702_viral_budding_via_host_ESCRT_complex	10	8	4	10015;128866;27183;27243;29082;51652;79643;9525	PDCD6IP;CHMP4B;VPS4A;CHMP2A;CHMP4A;CHMP3;CHMP6;VPS4B
260	0.215471	GO:0042692_muscle_cell_differentiation	34	8	4	11146;1432;1495;1499;23345;25842;9043;998	GLMN;MAPK14;CTNNA1;CTNNB1;SYNE1;ASF1A;SPAG9;CDC42
261	0.215471	GO:0048167_regulation_of_synaptic_plasticity	32	8	4	10458;10755;1979;4646;5663;7532;7533;793	BAIAP2;GIPC1;EIF4EBP2;MYO6;PSEN1;YWHAG;YWHAH;CALB1
262	0.215471	GO:0050771_negative_regulation_of_axonogenesis	18	8	4	2048;2664;387;396;5663;57142;5747;9138	EPHB2;GDI1;RHOA;ARHGDIA;PSEN1;RTN4;PTK2;ARHGEF1
263	0.215471	GO:0070301_cellular_response_to_hydrogen_peroxide	46	8	4	11315;2152;231;301;3066;5536;5562;5970	PARK7;F3;AKR1B1;ANXA1;HDAC2;PPP5C;PRKAA1;RELA
264	0.215471	GO:0090161_Golgi_ribbon_formation	11	8	4	10133;10228;10419;143187;399687;50999;64083;8675	OPTN;STX6;PRMT5;VTI1A;MYO18A;TMED5;GOLPH3;STX16
265	0.225766	GO:0000187_activation_of_MAPK_activity	109	25	10	10961;128239;1432;25759;3672;5562;5594;5595;5604;5605;5781;5829;6233;6464;6647;7001;7311;7314;7316;7852;7867;8517;8682;975;983	ERP29;IQGAP3;MAPK14;SHC2;ITGA1;PRKAA1;MAPK1;MAPK3;MAP2K1;MAP2K2;PTPN11;PXN;RPS27A;SHC1;SOD1;PRDX2;UBA52;UBB;UBC;CXCR4;MAPKAPK3;IKBKG;PEA15;CD81;CDK1
266	0.229968	GO:0001666_response_to_hypoxia	161	28	11	158;191;210;23256;3145;3163;3329;3708;3709;3939;4323;481;5315;5562;6464;6649;7037;7184;7852;81;817;824;836;847;857;8996;9124;9361	ADSL;AHCY;ALAD;SCFD1;HMBS;HMOX2;HSPD1;ITPR1;ITPR2;LDHA;MMP14;ATP1B1;PKM;PRKAA1;SHC1;SOD3;TFRC;HSP90B1;CXCR4;ACTN4;CAMK2D;CAPN2;CASP3;CAT;CAV1;NOL3;PDLIM1;LONP1
267	0.236251	GO:0006091_generation_of_precursor_metabolites_and_energy	52	11	5	10007;1327;1743;2632;291;506;51;5167;5250;6341;93974	GNPDA1;COX4I1;DLST;GBE1;SLC25A4;ATP5B;ACOX1;ENPP1;SLC25A3;SCO1;ATPIF1
268	0.236251	GO:0006541_glutamine_metabolic_process	18	11	5	1373;1503;26227;2673;2746;440;5198;56954;790;8833;8836	CPS1;CTPS1;PHGDH;GFPT1;GLUD1;ASNS;PFAS;NIT2;CAD;GMPS;GGH
269	0.236251	GO:0010976_positive_regulation_of_neuron_projection_development	76	11	5	11344;162427;3675;466;4758;4830;57118;5754;7336;8536;8724	TWF2;FAM134C;ITGA3;ATF1;NEU1;NME1;CAMK1D;PTK7;UBE2V2;CAMK1;SNX3
270	0.236251	GO:0033138_positive_regulation_of_peptidyl-serine_phosphorylation	74	11	5	11235;11315;4282;493;51719;64754;7295;8536;857;960;998	PDCD10;PARK7;MIF;ATP2B4;CAB39;SMYD3;TXN;CAMK1;CAV1;CD44;CDC42
271	0.236251	GO:0042787_protein_ubiquitination_involved_in_ubiquitin-dependent_protein_catabolic_process	72	11	5	10273;1642;23352;55236;55658;65264;6921;7706;8450;8451;9690	STUB1;DDB1;UBR4;UBA6;RNF126;UBE2Z;TCEB1;TRIM25;CUL4B;CUL4A;UBE3C
272	0.236251	GO:0045766_positive_regulation_of_angiogenesis	103	11	5	10016;2152;23576;306;3315;5054;5578;56005;6237;79031;92140	PDCD6;F3;DDAH1;ANXA3;HSPB1;SERPINE1;PRKCA;MYDGF;RRAS;PDCL3;MTDH
273	0.236251	GO:0070588_calcium_ion_transmembrane_transport	132	11	5	2280;3685;3708;3709;3710;444;488;490;493;5663;781	FKBP1A;ITGAV;ITPR1;ITPR2;ITPR3;ASPH;ATP2A2;ATP2B1;ATP2B4;PSEN1;CACNA2D1
274	0.237492	GO:0007049_cell_cycle	187	37	14	10298;10399;10801;115098;1841;2079;23582;23708;26060;2771;2773;2873;28985;311;382;3875;402;4171;4678;5201;5300;53918;5499;55207;55752;5586;55914;5594;5595;56647;57092;57805;6793;8450;8536;9221;9589	PAK4;RACK1;SEPT9;CCDC124;DTYMK;ERH;CCNDBP1;GSPT2;APPL1;GNAI2;GNAI3;GPS1;MCTS1;ANXA11;ARF6;KRT18;ARL2;MCM2;NASP;PFDN1;PIN1;PELO;PPP1CA;ARL8B;SEPT11;PKN2;ERBIN;MAPK1;MAPK3;BCCIP;PCNP;CCAR2;STK10;CUL4B;CAMK1;NOLC1;WTAP
275	0.24051	GO:0007155_cell_adhesion	420	61	22	10020;10085;1009;10428;1490;1495;1499;1500;1829;1948;1969;214;22801;2319;3371;3383;3490;3491;351;3636;3673;3678;3685;3691;382;3897;3915;3921;3959;4162;4240;4628;481;4831;488;5411;5420;5578;5586;55914;5747;5754;5792;5802;5829;5879;667;7045;705;7162;7414;7791;83692;9255;928;94025;950;9564;965;976;977	GNE;EDIL3;CDH11;CFDP1;CTGF;CTNNA1;CTNNB1;CTNND1;DSG2;EFNB2;EPHA2;ALCAM;ITGA11;FLOT2;TNC;ICAM1;IGFBP7;CYR61;APP;INPPL1;ITGA2;ITGA5;ITGAV;ITGB4;ARF6;L1CAM;LAMC1;RPSA;LGALS3BP;MCAM;MFGE8;MYH10;ATP1B1;NME2;ATP2A2;PNN;PODXL;PRKCA;PKN2;ERBIN;PTK2;PTK7;PTPRF;PTPRS;PXN;RAC1;DST;TGFBI;BYSL;TPBG;VCL;ZYX;CD99L2;AIMP1;CD9;MUC16;SCARB2;BCAR1;CD58;ADGRE5;CD151
276	0.249272	GO:0000226_microtubule_cytoskeleton_organization	64	14	6	1267;1783;23122;23332;2597;5048;55700;5747;667;6904;6905;7283;8882;983	CNP;DYNC1LI2;CLASP2;CLASP1;GAPDH;PAFAH1B1;MAP7D1;PTK2;DST;TBCD;TBCE;TUBG1;ZPR1;CDK1
277	0.249272	GO:0001501_skeletal_system_development	137	14	6	1009;10682;1969;2767;2776;3074;3487;3958;5052;51668;6169;6949;7353;9060	CDH11;EBP;EPHA2;GNA11;GNAQ;HEXB;IGFBP4;LGALS3;PRDX1;HSPB11;RPL38;TCOF1;UFD1L;PAPSS2
278	0.249272	GO:0006904_vesicle_docking_involved_in_exocytosis	34	14	6	10652;10890;11311;201475;23256;4218;51762;5873;5874;60412;65082;6812;6813;9341	YKT6;RAB10;VPS45;RAB12;SCFD1;RAB8A;RAB8B;RAB27A;RAB27B;EXOC4;VPS33A;STXBP1;STXBP2;VAMP3
279	0.249272	GO:0016337_single_organismal_cell-cell_adhesion	93	14	6	1499;1500;1739;1828;1956;23513;23607;3728;5318;5663;6464;90952;960;965	CTNNB1;CTNND1;DLG1;DSG1;EGFR;SCRIB;CD2AP;JUP;PKP2;PSEN1;SHC1;ESAM;CD44;CD58
280	0.249272	GO:0051384_response_to_glucocorticoid	75	14	6	178;210;2629;2805;306;3176;35;3845;5604;6382;6464;7298;836;857	AGL;ALAD;GBA;GOT1;ANXA3;HNMT;ACADS;KRAS;MAP2K1;SDC1;SHC1;TYMS;CASP3;CAV1
281	0.249272	GO:0051897_positive_regulation_of_protein_kinase_B_signaling	82	14	6	11315;1646;1956;2152;2475;3611;558;56005;5747;5795;708;7295;8904;92140	PARK7;AKR1C2;EGFR;F3;MTOR;ILK;AXL;MYDGF;PTK2;PTPRJ;C1QBP;TXN;CPNE1;MTDH
282	0.257911	GO:0007584_response_to_nutrient	75	17	7	1327;158;1603;178;191;2029;2181;2182;2475;2771;3155;3939;5315;5447;65985;7037;857	COX4I1;ADSL;DAD1;AGL;AHCY;ENSA;ACSL3;ACSL4;MTOR;GNAI2;HMGCL;LDHA;PKM;POR;AACS;TFRC;CAV1
283	0.257911	GO:0045471_response_to_ethanol	97	17	7	1017;10213;1508;1978;210;2539;2806;3383;65985;6647;6774;70;7298;7389;80854;847;8836	CDK2;PSMD14;CTSB;EIF4EBP1;ALAD;G6PD;GOT2;ICAM1;AACS;SOD1;STAT3;ACTC1;TYMS;UROD;SETD7;CAT;GGH
284	0.263821	GO:0051056_regulation_of_small_GTPase_mediated_signal_transduction	134	20	8	116985;23370;23380;2664;2665;387;389;391;392;396;397;5296;54509;57522;5879;5880;5881;9181;9322;998	ARAP1;ARHGEF18;SRGAP2;GDI1;GDI2;RHOA;RHOC;RHOG;ARHGAP1;ARHGDIA;ARHGDIB;PIK3R2;RHOF;SRGAP1;RAC1;RAC2;RAC3;ARHGEF2;TRIP10;CDC42
285	0.263821	GO:0097190_apoptotic_signaling_pathway	108	20	8	10016;1613;23370;23385;309;5074;51079;5578;581;5879;6233;7311;7314;7316;7531;836;857;8772;8878;9181	PDCD6;DAPK3;ARHGEF18;NCSTN;ANXA6;PAWR;NDUFA13;PRKCA;BAX;RAC1;RPS27A;UBA52;UBB;UBC;YWHAE;CASP3;CAV1;FADD;SQSTM1;ARHGEF2
286	0.267915	GO:0007166_cell_surface_receptor_signaling_pathway	277	23	9	10657;1432;1452;1956;221395;23636;301;3276;3732;3897;4070;4282;682;7867;8519;8717;8772;8797;928;966;975;976;977	KHDRBS1;MAPK14;CSNK1A1;EGFR;ADGRF5;NUP62;ANXA1;PRMT1;CD82;L1CAM;TACSTD2;MIF;BSG;MAPKAPK3;IFITM1;TRADD;FADD;TNFRSF10A;CD9;CD59;CD81;ADGRE5;CD151
287	0.270739	GO:0006446_regulation_of_translational_initiation	36	26	10	10209;10480;1653;1967;1973;1975;1981;1982;1983;27335;3315;3646;51386;728689;7458;8661;8662;8663;8664;8665;8666;8667;8668;8669;8892;9669	EIF1;EIF3M;DDX1;EIF2B1;EIF4A1;EIF4B;EIF4G1;EIF4G2;EIF5;EIF3K;HSPB1;EIF3E;EIF3L;EIF3CL;EIF4H;EIF3A;EIF3B;EIF3C;EIF3D;EIF3F;EIF3G;EIF3H;EIF3I;EIF3J;EIF2B2;EIF5B
288	0.272507	GO:0045893_positive_regulation_of_transcription,_DNA-templated	497	53	19	10155;1017;1385;1499;1785;1856;1857;2274;23636;2547;282991;3066;3148;3159;3182;3184;3608;3609;3611;391;444;4869;494115;5092;5245;5494;5594;56254;5663;5705;5715;5901;5970;60491;6182;64210;6772;6774;7019;7335;7533;7555;80142;80155;80854;8148;8301;84193;84844;8721;8915;8939;9967	TRIM28;CDK2;CREB1;CTNNB1;DNM2;DVL2;DVL3;FHL2;NUP62;XRCC6;BLOC1S2;HDAC2;HMGB2;HMGA1;HNRNPAB;HNRNPD;ILF2;ILF3;ILK;RHOG;ASPH;NPM1;RBMXL1;PCBD1;PHB;PPM1A;MAPK1;RNF20;PSEN1;PSMC5;PSMD9;RAN;RELA;NIF3L1;MRPL12;MMS19;STAT1;STAT3;TFAM;UBE2V1;YWHAH;CNBP;PTGES2;NAA15;SETD7;TAF15;PICALM;SETD3;PHF5A;EDF1;BCL10;FUBP3;THRAP3
289	0.273322	GO:0044237_cellular_metabolic_process	131	50	18	10476;1327;1329;1340;1431;1537;1737;1738;1743;2108;2109;2271;23530;3420;3939;3945;4191;4695;4697;4702;4706;4720;4722;4729;498;506;509;51079;513;515;5160;5162;521;522;539;54205;6389;6390;6566;682;7381;7384;7385;7386;7388;8801;8803;9123;91942;9377	ATP5H;COX4I1;COX5B;COX6B1;CS;CYC1;DLAT;DLD;DLST;ETFA;ETFB;FH;NNT;IDH3B;LDHA;LDHB;MDH2;NDUFA2;NDUFA4;NDUFA8;NDUFAB1;NDUFS2;NDUFS3;NDUFV2;ATP5A1;ATP5B;ATP5C1;NDUFA13;ATP5D;ATP5F1;PDHA1;PDHB;ATP5I;ATP5J;ATP5O;CYCS;SDHA;SDHB;SLC16A1;BSG;UQCRB;UQCRC1;UQCRC2;UQCRFS1;UQCRH;SUCLG2;SUCLA2;SLC16A3;NDUFAF2;COX5A
290	0.27386	GO:0030036_actin_cytoskeleton_organization	124	32	12	10049;10092;10298;10487;10552;1072;11252;150;23022;2317;23370;23603;23647;387;391;397;5048;5062;5216;57175;5879;5881;6093;6386;64423;6624;832;8655;9260;9322;9368;998	DNAJB6;ARPC5;PAK4;CAP1;ARPC1A;CFL1;PACSIN2;ADRA2A;PALLD;FLNB;ARHGEF18;CORO1C;ARFIP2;RHOA;RHOG;ARHGDIB;PAFAH1B1;PAK2;PFN1;CORO1B;RAC1;RAC3;ROCK1;SDCBP;INF2;FSCN1;CAPZB;DYNLL1;PDLIM7;TRIP10;SLC9A3R1;CDC42
291	0.27386	GO:0030968_endoplasmic_reticulum_unfolded_protein_response	103	32	12	10130;10273;10525;11231;1200;16;1639;1965;22872;2673;30001;3068;3309;37;4000;439;440;51726;55738;56005;5610;5611;5770;58477;6464;6745;7094;7184;7415;80279;811;9217	PDIA6;STUB1;HYOU1;SEC63;TPP1;AARS;DCTN1;EIF2S1;SEC31A;GFPT1;ERO1A;HDGF;HSPA5;ACADVL;LMNA;ASNA1;ASNS;DNAJB11;ARFGAP1;MYDGF;EIF2AK2;DNAJC3;PTPN1;SRPRB;SHC1;SSR1;TLN1;HSP90B1;VCP;CDK5RAP3;CALR;VAPB
292	0.274798	GO:0034605_cellular_response_to_heat	102	41	15	10016;10049;10728;10762;10808;1660;2288;23165;23279;23636;2475;26509;3066;3303;3304;3305;3312;3320;3326;3337;348995;53371;5594;5595;57805;6118;6119;7175;7266;7415;7531;79902;8021;81570;817;81929;8480;9531;9532;9631;9688	PDCD6;DNAJB6;PTGES3;NUP50;HSPH1;DHX9;FKBP4;NUP205;NUP160;NUP62;MTOR;MYOF;HDAC2;HSPA1A;HSPA1B;HSPA1L;HSPA8;HSP90AA1;HSP90AB1;DNAJB1;NUP43;NUP54;MAPK1;MAPK3;CCAR2;RPA2;RPA3;TPR;DNAJC7;VCP;YWHAE;NUP85;NUP214;CLPB;CAMK2D;SEH1L;RAE1;BAG3;BAG2;NUP155;NUP93
293	0.277399	GO:0001921_positive_regulation_of_receptor_recycling	10	6	3	116985;1889;23513;4905;5663;9341	ARAP1;ECE1;SCRIB;NSF;PSEN1;VAMP3
294	0.277399	GO:0001937_negative_regulation_of_endothelial_cell_proliferation	31	6	3	498;6772;857;858;9255;93974	ATP5A1;STAT1;CAV1;CAV2;AIMP1;ATPIF1
295	0.277399	GO:0002376_immune_system_process	22	6	3	159;3636;5763;7917;84955;8878	ADSS;INPPL1;PTMS;BAG6;NUDCD1;SQSTM1
296	0.277399	GO:0006509_membrane_protein_ectodomain_proteolysis	19	6	3	102;1605;23385;27316;4627;5663	ADAM10;DAG1;NCSTN;RBMX;MYH9;PSEN1
297	0.277399	GO:0006595_polyamine_metabolic_process	16	6	3	2805;51074;55256;58478;6611;6723	GOT1;APIP;ADI1;ENOPH1;SMS;SRM
298	0.277399	GO:0007162_negative_regulation_of_cell_adhesion	35	6	3	102;396;397;5420;5921;7045	ADAM10;ARHGDIA;ARHGDIB;PODXL;RASA1;TGFBI
299	0.277399	GO:0030048_actin_filament-based_movement	17	6	3	4430;4627;4628;4646;70;79784	MYO1B;MYH9;MYH10;MYO6;ACTC1;MYH14
300	0.277399	GO:0031581_hemidesmosome_assembly	12	6	3	3655;3691;3915;5339;667;977	ITGA6;ITGB4;LAMC1;PLEC;DST;CD151
301	0.277399	GO:0031623_receptor_internalization	31	6	3	1213;1785;2885;6642;7430;8301	CLTC;DNM2;GRB2;SNX1;EZR;PICALM
302	0.277399	GO:0032402_melanosome_transport	23	6	3	10540;1639;5604;5873;5874;9230	DCTN2;DCTN1;MAP2K1;RAB27A;RAB27B;RAB11B
303	0.277399	GO:0032467_positive_regulation_of_cytokinesis	37	6	3	10755;387;5586;6840;9928;998	GIPC1;RHOA;PKN2;SVIL;KIF14;CDC42
304	0.277399	GO:0032570_response_to_progesterone	36	6	3	1828;1829;5970;7298;8061;857	DSG1;DSG2;RELA;TYMS;FOSL1;CAV1
305	0.277399	GO:0034063_stress_granule_assembly	9	6	3	11273;1153;1654;1778;55239;6311	ATXN2L;CIRBP;DDX3X;DYNC1H1;OGFOD1;ATXN2
306	0.277399	GO:0042220_response_to_cocaine	29	6	3	1785;1808;3066;3176;3329;581	DNM2;DPYSL2;HDAC2;HNMT;HSPD1;BAX
307	0.277399	GO:0042307_positive_regulation_of_protein_import_into_nucleus	16	6	3	1432;3728;3836;3843;7175;8882	MAPK14;JUP;KPNA1;IPO5;TPR;ZPR1
308	0.277399	GO:0042594_response_to_starvation	37	6	3	1373;158;3155;35;38;65985	CPS1;ADSL;HMGCL;ACADS;ACAT1;AACS
309	0.277399	GO:0043393_regulation_of_protein_binding	21	6	3	23557;334;351;5566;5663;8536	SNAPIN;APLP2;APP;PRKACA;PSEN1;CAMK1
310	0.277399	GO:0048873_homeostasis_of_number_of_cells_within_a_tissue	26	6	3	2271;26058;5781;581;5879;5881	FH;GIGYF2;PTPN11;BAX;RAC1;RAC3
311	0.277399	GO:0050727_regulation_of_inflammatory_response	53	6	3	11315;23476;2678;5687;5970;7791	PARK7;BRD4;GGT1;PSMA6;RELA;ZYX
312	0.277399	GO:0051016_barbed-end_actin_filament_capping	12	6	3	11078;11344;2059;822;829;832	TRIOBP;TWF2;EPS8;CAPG;CAPZA1;CAPZB
313	0.277399	GO:0051497_negative_regulation_of_stress_fiber_assembly	14	6	3	116985;23122;23332;4070;5216;8500	ARAP1;CLASP2;CLASP1;TACSTD2;PFN1;PPFIA1
314	0.277399	GO:0070371_ERK1_and_ERK2_cascade	20	6	3	128239;3685;5594;5595;5604;5605	IQGAP3;ITGAV;MAPK1;MAPK3;MAP2K1;MAP2K2
315	0.277399	GO:0070555_response_to_interleukin-1	33	6	3	301;3176;3476;5578;5970;64848	ANXA1;HNMT;IGBP1;PRKCA;RELA;YTHDC2
316	0.277399	GO:0071230_cellular_response_to_amino_acid_stimulus	45	6	3	1786;1956;3843;55004;598;824	DNMT1;EGFR;IPO5;LAMTOR1;BCL2L1;CAPN2
317	0.277399	GO:0071364_cellular_response_to_epidermal_growth_factor_stimulus	23	6	3	1915;1956;4176;790;8826;8882	EEF1A1;EGFR;MCM7;CAD;IQGAP1;ZPR1
318	0.277399	GO:1900025_negative_regulation_of_substrate_adhesion-dependent_cell_spreading	11	6	3	23603;2633;4070;4241;55920;81	CORO1C;GBP1;TACSTD2;MELTF;RCC2;ACTN4
319	0.277399	GO:1903506_regulation_of_nucleic_acid-templated_transcription	18	6	3	2521;57826;81;87;9049;9319	FUS;RAP2C;ACTN4;ACTN1;AIP;TRIP13
320	0.297183	GO:0005980_glycogen_catabolic_process	20	9	4	1373;178;5236;55276;5834;5836;801;805;808	CPS1;AGL;PGM1;PGM2;PYGB;PYGL;CALM1;CALM2;CALM3
321	0.297183	GO:0006096_glycolytic_process	24	9	4	226;3098;3099;3939;5208;5211;5223;5236;7167	ALDOA;HK1;HK2;LDHA;PFKFB2;PFKL;PGAM1;PGM1;TPI1
322	0.297183	GO:0006997_nucleus_organization	17	9	4	128866;23345;27183;27243;29082;4926;51510;79643;9525	CHMP4B;SYNE1;VPS4A;CHMP2A;CHMP4A;NUMA1;CHMP5;CHMP6;VPS4B
323	0.297183	GO:0007204_positive_regulation_of_cytosolic_calcium_ion_concentration	118	9	4	10134;10672;1604;23075;2782;3146;3710;51024;7852	BCAP31;GNA13;CD55;SWAP70;GNB1;HMGB1;ITPR3;FIS1;CXCR4
324	0.297183	GO:0007269_neurotransmitter_secretion	64	9	4	23557;3312;51248;55327;5538;6812;80331;8500;8825	SNAPIN;HSPA8;PDZD11;LIN7C;PPT1;STXBP1;DNAJC5;PPFIA1;LIN7A
325	0.297183	GO:0007601_visual_perception	195	9	4	134430;4070;4942;5147;5306;5538;5875;7045;7078	WDR36;TACSTD2;OAT;PDE6D;PITPNA;PPT1;RABGGTA;TGFBI;TIMP3
326	0.297183	GO:0007613_memory	60	9	4	1385;1979;2237;3675;3678;3710;4835;5663;9610	CREB1;EIF4EBP2;FEN1;ITGA3;ITGA5;ITPR3;NQO2;PSEN1;RIN1
327	0.297183	GO:0008089_anterograde_axon_cargo_transport	25	9	4	1176;23011;23557;24137;26985;282991;6647;8546;8943	AP3S1;RAB21;SNAPIN;KIF4A;AP3M1;BLOC1S2;SOD1;AP3B1;AP3D1
328	0.297183	GO:0034097_response_to_cytokine	52	9	4	1650;2342;598;6772;7076;7078;7298;7867;8061	DDOST;FNTB;BCL2L1;STAT1;TIMP1;TIMP3;TYMS;MAPKAPK3;FOSL1
329	0.297183	GO:0043087_regulation_of_GTPase_activity	50	9	4	1398;23654;2475;25782;5048;5747;5962;6647;6993	CRK;PLXNB2;MTOR;RAB3GAP2;PAFAH1B1;PTK2;RDX;SOD1;DYNLT1
330	0.297183	GO:0045216_cell-cell_junction_organization	65	9	4	1009;1495;1500;3728;5817;5819;5879;60;71	CDH11;CTNNA1;CTNND1;JUP;PVR;NECTIN2;RAC1;ACTB;ACTG1
331	0.297183	GO:0071407_cellular_response_to_organic_cyclic_compound	49	9	4	3326;3606;3956;5062;6566;705;836;8480;891	HSP90AB1;IL18;LGALS1;PAK2;SLC16A1;BYSL;CASP3;RAE1;CCNB1
332	0.297183	GO:0072593_reactive_oxygen_species_metabolic_process	33	9	4	10549;1490;23530;3491;4722;51079;6647;91942;93974	PRDX4;CTGF;NNT;CYR61;NDUFS3;NDUFA13;SOD1;NDUFAF2;ATPIF1
333	0.297657	GO:0002223_stimulatory_C-type_lectin_receptor_signaling_pathway	121	66	23	10197;10213;143471;29108;3708;3709;3710;3845;4893;5062;5530;5566;5682;5683;5684;5685;5686;5687;5688;5689;5690;5691;5692;5693;5694;5695;5696;5700;5701;5702;5704;5705;5706;5707;5708;5709;5710;5711;5713;5714;5715;5716;5717;5718;5719;5720;5721;5970;6233;6500;7311;7314;7316;7321;7322;7334;7335;801;805;808;8517;8915;9039;9040;9491;9861	PSME3;PSMD14;PSMA8;PYCARD;ITPR1;ITPR2;ITPR3;KRAS;NRAS;PAK2;PPP3CA;PRKACA;PSMA1;PSMA2;PSMA3;PSMA4;PSMA5;PSMA6;PSMA7;PSMB1;PSMB2;PSMB3;PSMB4;PSMB5;PSMB6;PSMB7;PSMB8;PSMC1;PSMC2;PSMC3;PSMC4;PSMC5;PSMC6;PSMD1;PSMD2;PSMD3;PSMD4;PSMD5;PSMD7;PSMD8;PSMD9;PSMD10;PSMD11;PSMD12;PSMD13;PSME1;PSME2;RELA;RPS27A;SKP1;UBA52;UBB;UBC;UBE2D1;UBE2D2;UBE2N;UBE2V1;CALM1;CALM2;CALM3;IKBKG;BCL10;UBA3;UBE2M;PSMF1;PSMD6
334	0.307388	GO:0006874_cellular_calcium_ion_homeostasis	92	12	5	3074;30968;310;481;488;490;493;5578;7178;811;857;9217	HEXB;STOML2;ANXA7;ATP1B1;ATP2A2;ATP2B1;ATP2B4;PRKCA;TPT1;CALR;CAV1;VAPB
335	0.307388	GO:0007080_mitotic_metaphase_plate_congression	33	12	5	128866;27183;27243;29082;3837;51510;79643;81929;8678;891;9525;9928	CHMP4B;VPS4A;CHMP2A;CHMP4A;KPNB1;CHMP5;CHMP6;SEH1L;BECN1;CCNB1;VPS4B;KIF14
336	0.307388	GO:0030838_positive_regulation_of_actin_filament_polymerization	43	12	5	10458;1739;2017;23580;2475;2885;29108;3383;382;5216;5879;7408	BAIAP2;DLG1;CTTN;CDC42EP4;MTOR;GRB2;PYCARD;ICAM1;ARF6;PFN1;RAC1;VASP
337	0.307388	GO:0031397_negative_regulation_of_protein_ubiquitination	35	12	5	11146;11261;11315;23376;3301;3303;3304;51035;51160;64359;857;9636	GLMN;CHP1;PARK7;UFL1;DNAJA1;HSPA1A;HSPA1B;UBXN1;VPS28;NXN;CAV1;ISG15
338	0.307388	GO:0031532_actin_cytoskeleton_reorganization	47	12	5	2017;2059;2316;4627;55742;5754;5770;5898;5911;6464;7430;9578	CTTN;EPS8;FLNA;MYH9;PARVA;PTK7;PTPN1;RALA;RAP2A;SHC1;EZR;CDC42BPB
339	0.307388	GO:0034446_substrate_adhesion-dependent_cell_spreading	38	12	5	10979;23380;3611;3685;3911;3915;55742;558;5829;5879;9341;9928	FERMT2;SRGAP2;ILK;ITGAV;LAMA5;LAMC1;PARVA;AXL;PXN;RAC1;VAMP3;KIF14
340	0.307388	GO:0043200_response_to_amino_acid	36	12	5	1072;1373;1490;16;210;2475;2937;3145;3383;440;5970;836	CFL1;CPS1;CTGF;AARS;ALAD;MTOR;GSS;HMBS;ICAM1;ASNS;RELA;CASP3
341	0.307388	GO:0043627_response_to_estrogen	64	12	5	1495;1841;2629;2947;3329;3939;4240;4323;5594;7078;7706;857	CTNNA1;DTYMK;GBA;GSTM3;HSPD1;LDHA;MFGE8;MMP14;MAPK1;TIMP3;TRIM25;CAV1
342	0.307388	GO:1900026_positive_regulation_of_substrate_adhesion-dependent_cell_spreading	28	12	5	10109;11078;1785;201294;2316;5879;5881;6281;708;811;91663;998	ARPC2;TRIOBP;DNM2;UNC13D;FLNA;RAC1;RAC3;S100A10;C1QBP;CALR;MYADM;CDC42
343	0.307388	GO:1903543_positive_regulation_of_exosomal_secretion	13	12	5	10015;11267;27183;27243;6382;6385;6386;7251;7879;8027;9146;9525	PDCD6IP;SNF8;VPS4A;CHMP2A;SDC1;SDC4;SDCBP;TSG101;RAB7A;STAM;HGS;VPS4B
344	0.307388	GO:2001244_positive_regulation_of_intrinsic_apoptotic_signaling_pathway	32	12	5	10059;10134;10399;1687;51024;581;598;637;857;8575;9368;9774	DNM1L;BCAP31;RACK1;DFNA5;FIS1;BAX;BCL2L1;BID;CAV1;PRKRA;SLC9A3R1;BCLAF1
345	0.307518	GO:0005975_carbohydrate_metabolic_process	337	91	31	10007;10762;11261;1431;178;2023;2026;2203;226;22934;230;231;23165;23279;23636;2539;25796;2582;2584;2592;2597;26007;2629;2632;2720;2739;2799;2805;2806;2817;2821;283871;29883;2997;3029;3074;3098;3099;348995;375790;3945;4190;4191;4199;5091;5208;5211;5214;5223;5226;5230;5236;5315;53371;55276;5528;5566;5631;5834;5836;6233;6382;6383;6385;6448;6513;6520;6576;6652;6888;7086;7167;7175;7311;7314;7316;7358;…	GNPDA1;NUP50;CHP1;CS;AGL;ENO1;ENO2;FBP1;ALDOA;RPIA;ALDOC;AKR1B1;NUP205;NUP160;NUP62;G6PD;PGLS;GALE;GALK1;GALT;GAPDH;TKFC;GBA;GBE1;GLB1;GLO1;GNS;GOT1;GOT2;GPC1;GPI;PGP;CNOT7;GYS1;HAGH;HEXB;HK1;HK2;NUP43;AGRN;LDHB;MDH1;MDH2;ME1;PC;PFKFB2;PFKL;PFKP;PGAM1;PGD;PGK1;PGM1;PKM;NUP54;PGM2;PPP2R5D;PRKACA;PRPS1;PYGB;PYGL;RPS27A;SDC1;SDC2;SDC4;SGSH;SLC2A1;SLC3A2;SLC25A1;SORD;TALDO1;TKT;TPI1;TPR;UBA52;UBB;UBC…
346	0.313029	GO:0001764_neuron_migration	105	15	6	1499;347733;3675;4628;5048;54820;55140;558;5663;5747;581;7531;81565;8239;8829	CTNNB1;TUBB2B;ITGA3;MYH10;PAFAH1B1;NDE1;ELP3;AXL;PSEN1;PTK2;BAX;YWHAE;NDEL1;USP9X;NRP1
347	0.313029	GO:0006665_sphingolipid_metabolic_process	79	15	6	10087;10558;1455;2629;2720;285362;3074;427;4758;51228;5476;5660;9217;9218;9517	COL4A3BP;SPTLC1;CSNK1G2;GBA;GLB1;SUMF1;HEXB;ASAH1;NEU1;GLTP;CTSA;PSAP;VAPB;VAPA;SPTLC2
348	0.315361	GO:0009615_response_to_virus	108	36	13	103;10410;10577;10581;1072;11100;1174;1653;1654;1937;2023;22948;23586;2962;3159;3315;3433;3434;3437;3925;5610;56829;5683;59;6059;6210;684;7178;7852;8061;8517;8519;8575;8638;8815;9188	ADAR;IFITM3;NPC2;IFITM2;CFL1;HNRNPUL1;AP1S1;DDX1;DDX3X;EEF1G;ENO1;CCT5;DDX58;GTF2F1;HMGA1;HSPB1;IFIT2;IFIT1;IFIT3;STMN1;EIF2AK2;ZC3HAV1;PSMA2;ACTA2;ABCE1;RPS15A;BST2;TPT1;CXCR4;FOSL1;IKBKG;IFITM1;PRKRA;OASL;BANF1;DDX21
349	0.316138	GO:0007010_cytoskeleton_organization	107	18	7	10298;1072;113251;1265;1729;1808;23022;29763;30011;3911;5747;5819;5829;63916;667;6840;832;9578	PAK4;CFL1;LARP4;CNN2;DIAPH1;DPYSL2;PALLD;PACSIN3;SH3KBP1;LAMA5;PTK2;NECTIN2;PXN;ELMO2;DST;SVIL;CAPZB;CDC42BPB
350	0.316138	GO:0032496_response_to_lipopolysaccharide	153	18	7	10935;10949;1267;128;1312;1373;210;2152;3066;3148;3329;4257;5074;55914;55970;7001;7867;836	PRDX3;HNRNPA0;CNP;ADH5;COMT;CPS1;ALAD;F3;HDAC2;HMGB2;HSPD1;MGST1;PAWR;ERBIN;GNG12;PRDX2;MAPKAPK3;CASP3
351	0.316573	GO:0007420_brain_development	184	33	12	10058;10763;205;2181;22931;23654;26227;29922;3020;3021;3157;3176;378;38;3925;490;4907;5049;5050;55201;5538;5591;5781;5859;637;705;7170;7917;80279;831;8775;928;9531	ABCB6;NES;AK4;ACSL3;RAB18;PLXNB2;PHGDH;NME7;H3F3A;H3F3B;HMGCS1;HNMT;ARF4;ACAT1;STMN1;ATP2B1;NT5E;PAFAH1B2;PAFAH1B3;MAP1S;PPT1;PRKDC;PTPN11;QARS;BID;BYSL;TPM3;BAG6;CDK5RAP3;CAST;NAPA;CD9;BAG3
352	0.316573	GO:0018279_protein_N-linked_glycosylation_via_asparagine	125	33	12	10020;10195;10484;1603;1650;201595;22872;23193;2673;2720;2923;29925;29926;3703;4597;4758;5238;5373;54187;5476;5589;56886;6184;6185;6396;64841;6675;7415;7841;811;821;85365;9761	GNE;ALG3;SEC23A;DAD1;DDOST;STT3B;SEC31A;GANAB;GFPT1;GLB1;PDIA3;GMPPB;GMPPA;STT3A;MVD;NEU1;PGM3;PMM2;NANS;CTSA;PRKCSH;UGGT1;RPN1;RPN2;SEC13;GNPNAT1;UAP1;VCP;MOGS;CALR;CANX;ALG2;MLEC
353	0.317702	GO:0007507_heart_development	156	21	8	10614;1399;1856;1889;23509;2767;2776;2997;3675;4361;4522;5111;51668;5318;5591;5781;5795;6464;6717;790;836	HEXIM1;CRKL;DVL2;ECE1;POFUT1;GNA11;GNAQ;GYS1;ITGA3;MRE11A;MTHFD1;PCNA;HSPB11;PKP2;PRKDC;PTPN11;PTPRJ;SHC1;SRI;CAD;CASP3
354	0.317702	GO:0060337_type_I_interferon_signaling_pathway	71	21	8	103;10410;10581;24138;25939;2634;3107;3135;3430;3433;3434;3437;3661;5696;5770;5781;6772;684;8519;8638;9636	ADAR;IFITM3;IFITM2;IFIT5;SAMHD1;GBP2;HLA-C;HLA-G;IFI35;IFIT2;IFIT1;IFIT3;IRF3;PSMB8;PTPN1;PTPN11;STAT1;BST2;IFITM1;OASL;ISG15
355	0.318136	GO:0016055_Wnt_signaling_pathway	160	27	10	10979;1452;1453;1455;1456;1457;1459;1460;1499;1500;1642;1856;1857;23168;23184;23499;27123;30851;53944;5494;5562;57805;64359;7443;9209;9368;960	FERMT2;CSNK1A1;CSNK1D;CSNK1G2;CSNK1G3;CSNK2A1;CSNK2A2;CSNK2B;CTNNB1;CTNND1;DDB1;DVL2;DVL3;RTF1;MESDC2;MACF1;DKK2;TAX1BP3;CSNK1G1;PPM1A;PRKAA1;CCAR2;NXN;VRK1;LRRFIP2;SLC9A3R1;CD44
356	0.318261	GO:0007050_cell_cycle_arrest	141	24	9	10657;11180;1982;203;23499;2475;3611;4853;5036;51719;5494;5496;55004;5562;5571;5604;5621;6009;667;7251;811;8451;9092;9238	KHDRBS1;WDR6;EIF4G2;AK1;MACF1;MTOR;ILK;NOTCH2;PA2G4;CAB39;PPM1A;PPM1G;LAMTOR1;PRKAA1;PRKAG1;MAP2K1;PRNP;RHEB;DST;TSG101;CALR;CUL4A;SART1;TBRG4
357	0.318261	GO:0007229_integrin-mediated_signaling_pathway	79	24	9	102;10979;1490;22801;3611;3655;3672;3673;3675;3678;3685;3688;3691;3911;4627;4831;55914;55920;5747;5781;5829;667;7791;9564	ADAM10;FERMT2;CTGF;ITGA11;ILK;ITGA6;ITGA1;ITGA2;ITGA3;ITGA5;ITGAV;ITGB1;ITGB4;LAMA5;MYH9;NME2;ERBIN;RCC2;PTK2;PTPN11;PXN;DST;ZYX;BCAR1
358	0.320059	GO:0051301_cell_division	320	76	26	10051;1017;1018;10534;10592;10726;10801;1104;11065;11078;115098;126353;127829;1452;147841;2029;203068;22919;23047;23122;23244;23332;23397;23607;27183;27338;2771;2773;311;348995;3796;382;4134;4735;4926;51143;51434;53918;54820;54888;5499;5500;5501;55055;55207;55752;5586;55920;5901;6188;64151;6990;6993;7175;7251;7329;7443;7756;79892;81929;8239;8243;83540;84790;8607;891;9126;9133;9181;9184;9564;9793;…	SMC4;CDK2;CDK3;SSSCA1;SMC2;NUDC;SEPT9;RCC1;UBE2C;TRIOBP;CCDC124;MISP;ARL8A;CSNK1A1;SPC24;ENSA;TUBB;MAPRE1;PDS5B;CLASP2;PDS5A;CLASP1;NCAPH;CD2AP;VPS4A;UBE2S;GNAI2;GNAI3;ANXA11;NUP43;KIF2A;ARF6;MAP4;SEPT2;NUMA1;DYNC1LI1;ANAPC7;PELO;NDE1;NSUN2;PPP1CA;PPP1CB;PPP1CC;ZWILCH;ARL8B;SEPT11;PKN2;RCC2;RAN;RPS3;NCAPG;DYNLT3;DYNLT1;TPR;TSG101;UBE2I;VRK1;ZNF207;MCMBP;SEH1L;USP9X;SMC1A;NUF2;TUBA1C;RUVBL1;CCNB1;…
359	0.339296	GO:0008285_negative_regulation_of_cell_proliferation	385	55	19	10006;10397;10920;11180;1460;1487;1499;1687;23047;2342;23636;2495;25959;26038;26136;29883;3012;30851;3159;3437;3490;3636;3672;444;4830;4853;4869;5245;5318;5527;5578;5604;5610;5795;5928;6282;64175;6648;6774;7251;7453;7965;8061;8334;8335;8451;8519;8575;8678;9141;9146;928;9337;9368;9521	ABI1;NDRG1;COPS8;WDR6;CSNK2B;CTBP1;CTNNB1;DFNA5;PDS5B;FNTB;NUP62;FTH1;KANK2;CHD5;TES;CNOT7;HIST1H2AE;TAX1BP3;HMGA1;IFIT3;IGFBP7;INPPL1;ITGA1;ASPH;NME1;NOTCH2;NPM1;PHB;PKP2;PPP2R5C;PRKCA;MAP2K1;EIF2AK2;PTPRJ;RBBP4;S100A11;P3H1;SOD2;STAT3;TSG101;WARS;AIMP2;FOSL1;HIST1H2AC;HIST1H2AB;CUL4A;IFITM1;PRKRA;BECN1;PDCD5;HGS;CD9;CNOT8;SLC9A3R1;EEF1E1
360	0.355828	GO:0055114_oxidation-reduction_process	571	121	40	10257;10327;10493;10539;10549;11112;126133;1371;140809;1487;1528;1595;1645;1646;1717;1719;1727;2222;223;224;231;23530;2495;2539;254295;25824;25979;26063;26227;2745;2746;2820;285362;2879;2923;2936;2954;30001;3028;328;3295;34;3614;3615;373156;3930;3939;3945;4199;4257;4259;444;4522;4835;501;5033;50484;5052;50814;5092;51097;51109;51144;51170;51218;51292;51706;5226;5447;54884;55163;55239;55256;55662;5…	ABCC4;AKR1A1;VAT1;GLRX3;PRDX4;HIBADH;ALDH16A1;CPOX;SRXN1;CTBP1;CYB5A;CYP51A1;AKR1C1;AKR1C2;DHCR7;DHFR;CYB5R3;FDFT1;ALDH9A1;ALDH3A2;AKR1B1;NNT;FTH1;G6PD;PHYHD1;PRDX5;DHRS7B;DECR2;PHGDH;GLRX;GLUD1;GPD2;SUMF1;GPX4;PDIA3;GSR;GSTZ1;ERO1A;HSD17B10;APEX1;HSD17B4;ACADM;IMPDH1;IMPDH2;GSTK1;LBR;LDHA;LDHB;ME1;MGST1;MGST3;ASPH;MTHFD1;NQO2;ALDH7A1;P4HA1;RRM2B;PRDX1;NSDHL;PCBD1;SCCPDH;RDH11;HSD17B12;HSD17B11;G…
361	0.360718	GO:0022904_respiratory_electron_transport_chain	100	34	12	10476;10514;1327;1329;1340;1537;2108;2109;4695;4697;4702;4706;4720;4722;4729;498;506;509;51079;513;515;521;522;539;54205;6389;6390;7381;7384;7385;7386;7388;91942;9377	ATP5H;MYBBP1A;COX4I1;COX5B;COX6B1;CYC1;ETFA;ETFB;NDUFA2;NDUFA4;NDUFA8;NDUFAB1;NDUFS2;NDUFS3;NDUFV2;ATP5A1;ATP5B;ATP5C1;NDUFA13;ATP5D;ATP5F1;ATP5I;ATP5J;ATP5O;CYCS;SDHA;SDHB;UQCRB;UQCRC1;UQCRC2;UQCRFS1;UQCRH;NDUFAF2;COX5A
362	0.370289	GO:0051084_'de_novo'_posttranslational_protein_folding	38	25	9	10381;10383;10471;10574;10575;10576;10694;1155;22948;347733;5201;5202;5203;5204;56886;60;6902;6904;6905;6950;7203;7277;7411;84790;908	TUBB3;TUBB4B;PFDN6;CCT7;CCT4;CCT2;CCT8;TBCB;CCT5;TUBB2B;PFDN1;PFDN2;PFDN4;PFDN5;UGGT1;ACTB;TBCA;TBCD;TBCE;TCP1;CCT3;TUBA4A;VBP1;TUBA1C;CCT6A
363	0.376306	GO:0010951_negative_regulation_of_endopeptidase_activity	143	19	7	10653;135228;1476;1992;334;351;5037;5054;51377;5269;5272;56925;684;7076;7078;831;871;9097;9491	SPINT2;CD109;CSTB;SERPINB1;APLP2;APP;PEBP1;SERPINE1;UCHL5;SERPINB6;SERPINB9;LXN;BST2;TIMP1;TIMP3;CAST;SERPINH1;USP14;PSMF1
364	0.378077	GO:0043065_positive_regulation_of_apoptotic_process	280	53	18	10059;10399;10550;10687;10921;1499;1613;1654;1676;1785;1917;22985;23370;23385;23513;29108;308;3146;3301;3329;3433;3655;3688;3939;5074;5481;5524;5591;56616;5663;57118;57805;581;5879;6194;6233;637;6647;7052;708;7153;7311;7314;7316;8061;8717;8772;8878;9131;9141;9181;9521;9774	DNM1L;RACK1;ARL6IP5;PNMA2;RNPS1;CTNNB1;DAPK3;DDX3X;DFFA;DNM2;EEF1A2;ACIN1;ARHGEF18;NCSTN;SCRIB;PYCARD;ANXA5;HMGB1;DNAJA1;HSPD1;IFIT2;ITGA6;ITGB1;LDHA;PAWR;PPID;PPP2R4;PRKDC;DIABLO;PSEN1;CAMK1D;CCAR2;BAX;RAC1;RPS6;RPS27A;BID;SOD1;TGM2;C1QBP;TOP2A;UBA52;UBB;UBC;FOSL1;TRADD;FADD;SQSTM1;AIFM1;PDCD5;ARHGEF2;EEF1E1;BCLAF1
365	0.378909	GO:0008645_hexose_transport	42	16	6	10762;23165;23279;23636;3098;3099;348995;53371;6513;7175;79902;8021;81929;8480;9631;9688	NUP50;NUP205;NUP160;NUP62;HK1;HK2;NUP43;NUP54;SLC2A1;TPR;NUP85;NUP214;SEH1L;RAE1;NUP155;NUP93
366	0.378909	GO:0014070_response_to_organic_cyclic_compound	48	16	6	10135;1312;1374;1508;2052;2181;2342;2539;310;3383;38;466;4738;5690;5825;813	NAMPT;COMT;CPT1A;CTSB;EPHX1;ACSL3;FNTB;G6PD;ANXA7;ICAM1;ACAT1;ATF1;NEDD8;PSMB2;ABCD3;CALU
367	0.378909	GO:0030336_negative_regulation_of_cell_migration	83	16	6	1605;25932;5054;5318;56254;57522;57826;5795;5911;5912;6237;684;7414;8428;8519;9368	DAG1;CLIC4;SERPINE1;PKP2;RNF20;SRGAP1;RAP2C;PTPRJ;RAP2A;RAP2B;RRAS;BST2;VCL;STK24;IFITM1;SLC9A3R1
368	0.378909	GO:0031175_neuron_projection_development	89	16	6	10084;10938;11021;23557;25814;26227;282991;3146;3276;351;3925;4134;4735;5881;8450;9218	PQBP1;EHD1;RAB35;SNAPIN;ATXN10;PHGDH;BLOC1S2;HMGB1;PRMT1;APP;STMN1;MAP4;SEPT2;RAC3;CUL4B;VAPA
369	0.379442	GO:0001570_vasculogenesis	58	7	3	10413;11146;1969;5747;5795;5921;857	YAP1;GLMN;EPHA2;PTK2;PTPRJ;RASA1;CAV1
370	0.379442	GO:0006486_protein_glycosylation	63	7	3	10195;1603;1650;4864;5373;5663;6388	ALG3;DAD1;DDOST;NPC1;PMM2;PSEN1;SDF2
371	0.379442	GO:0006513_protein_monoubiquitination	26	7	3	10075;29089;55658;63893;7251;7323;7706	HUWE1;UBE2T;RNF126;UBE2O;TSG101;UBE2D3;TRIM25
372	0.379442	GO:0007029_endoplasmic_reticulum_organization	21	7	3	10087;25923;57003;64225;662;858;9217	COL4A3BP;ATL3;CCDC47;ATL2;BNIP1;CAV2;VAPB
373	0.379442	GO:0007612_learning	56	7	3	1312;2048;2764;378;55236;7416;8061	COMT;EPHB2;GMFB;ARF4;UBA6;VDAC1;FOSL1
374	0.379442	GO:0009165_nucleotide_biosynthetic_process	11	7	3	1633;1635;1719;221823;5635;5636;7083	DCK;DCTD;DHFR;PRPS1L1;PRPSAP1;PRPSAP2;TK1
375	0.379442	GO:0009790_embryo_development	37	7	3	23509;3911;498;51552;5747;5921;7917	POFUT1;LAMA5;ATP5A1;RAB14;PTK2;RASA1;BAG6
376	0.379442	GO:0009967_positive_regulation_of_signal_transduction	56	7	3	10657;2059;392;3927;6451;8027;83939	KHDRBS1;EPS8;ARHGAP1;LASP1;SH3BGRL;STAM;EIF2A
377	0.379442	GO:0010881_regulation_of_cardiac_muscle_contraction_by_regulation_of_the_release_of_sequestered_calcium_ion	19	7	3	444;5566;801;805;808;817;9446	ASPH;PRKACA;CALM1;CALM2;CALM3;CAMK2D;GSTO1
378	0.379442	GO:0031663_lipopolysaccharide-mediated_signaling_pathway	30	7	3	1432;3606;3661;5594;5595;6772;92140	MAPK14;IL18;IRF3;MAPK1;MAPK3;STAT1;MTDH
379	0.379442	GO:0043967_histone_H4_acetylation	30	7	3	10856;26038;26610;55140;80218;86;8607	RUVBL2;CHD5;ELP4;ELP3;NAA50;ACTL6A;RUVBL1
380	0.379442	GO:0050714_positive_regulation_of_protein_secretion	34	7	3	10059;375;399687;5478;5481;64083;7430	DNM1L;ARF1;MYO18A;PPIA;PPID;GOLPH3;EZR
381	0.379442	GO:0060070_canonical_Wnt_signaling_pathway	84	7	3	1499;1856;1857;5663;5754;6382;998	CTNNB1;DVL2;DVL3;PSEN1;PTK7;SDC1;CDC42
382	0.379442	GO:0060348_bone_development	41	7	3	2778;5358;5479;5636;64175;79001;9060	GNAS;PLS3;PPIB;PRPSAP2;P3H1;VKORC1;PAPSS2
383	0.379442	GO:0086091_regulation_of_heart_rate_by_cardiac_conduction	27	7	3	1829;1832;3728;5318;7531;817;857	DSG2;DSP;JUP;PKP2;YWHAE;CAMK2D;CAV1
384	0.379442	GO:1990126_retrograde_transport,_endosome_to_plasma_membrane	14	7	3	100287171;253725;51699;55737;81609;9230;9559	WASH1;FAM21C;VPS29;VPS35;SNX27;RAB11B;VPS26A
385	0.38089	GO:0000910_cytokinesis	50	13	5	11021;11258;1613;389;403;4627;55909;5898;598;8678;9475;9798;989	RAB35;DCTN3;DAPK3;RHOC;ARL3;MYH9;BIN3;RALA;BCL2L1;BECN1;ROCK2;IST1;SEPT7
386	0.38089	GO:0043280_positive_regulation_of_cysteine-type_endopeptidase_activity_involved_in_apoptotic_process	39	13	5	10016;10134;10550;1490;1654;29108;3146;3491;51024;51079;8915;9141;9647	PDCD6;BCAP31;ARL6IP5;CTGF;DDX3X;PYCARD;HMGB1;CYR61;FIS1;NDUFA13;BCL10;PDCD5;PPM1F
387	0.38089	GO:0043434_response_to_peptide_hormone	43	13	5	1490;1508;1605;1967;301;4048;488;6772;682;7076;8890;8892;8893	CTGF;CTSB;DAG1;EIF2B1;ANXA1;LTA4H;ATP2A2;STAT1;BSG;TIMP1;EIF2B4;EIF2B2;EIF2B5
388	0.38089	GO:0045732_positive_regulation_of_protein_catabolic_process	58	13	5	11267;1457;4905;51079;51160;6642;6811;7415;7879;79888;80762;8450;9554	SNF8;CSNK2A1;NSF;NDUFA13;VPS28;SNX1;STX5;VCP;RAB7A;LPCAT1;NDFIP1;CUL4B;SEC22B
389	0.38089	GO:0051017_actin_filament_bundle_assembly	26	13	5	10458;2059;23075;3936;4430;5074;51474;57175;6624;7430;81;87;998	BAIAP2;EPS8;SWAP70;LCP1;MYO1B;PAWR;LIMA1;CORO1B;FSCN1;EZR;ACTN4;ACTN1;CDC42
390	0.38089	GO:0061025_membrane_fusion	36	13	5	10059;11261;310;55968;5877;81631;8615;8773;8774;8775;9218;9341;9342	DNM1L;CHP1;ANXA7;NSFL1C;RABIF;MAP1LC3B;USO1;SNAP23;NAPG;NAPA;VAPA;VAMP3;SNAP29
391	0.381609	GO:0000096_sulfur_amino_acid_metabolic_process	25	10	4	191;23474;2730;2805;51074;55256;55748;58472;58478;7263	AHCY;ETHE1;GCLM;GOT1;APIP;ADI1;CNDP2;SQRDL;ENOPH1;TST
392	0.381609	GO:0000920_cell_separation_after_cytokinesis	17	10	4	10015;128866;27183;27243;29082;51510;51652;55165;79643;9525	PDCD6IP;CHMP4B;VPS4A;CHMP2A;CHMP4A;CHMP5;CHMP3;CEP55;CHMP6;VPS4B
393	0.381609	GO:0001938_positive_regulation_of_endothelial_cell_proliferation	67	10	4	10016;2152;2475;3148;5578;56005;79031;857;858;8829	PDCD6;F3;MTOR;HMGB2;PRKCA;MYDGF;PDCL3;CAV1;CAV2;NRP1
394	0.381609	GO:0006206_pyrimidine_nucleobase_metabolic_process	27	10	4	1633;1635;1854;4907;6240;7083;7298;7371;7372;790	DCK;DCTD;DUT;NT5E;RRM1;TK1;TYMS;UCK2;UMPS;CAD
395	0.381609	GO:0008104_protein_localization	56	10	4	11021;3799;4738;4869;51596;55909;857;8878;975;9798	RAB35;KIF5B;NEDD8;NPM1;CUTA;BIN3;CAV1;SQSTM1;CD81;IST1
396	0.381609	GO:0009791_post-embryonic_development	79	10	4	1717;26058;2776;3636;3708;48;5663;57003;6905;8239	DHCR7;GIGYF2;GNAQ;INPPL1;ITPR1;ACO1;PSEN1;CCDC47;TBCE;USP9X
397	0.381609	GO:0010811_positive_regulation_of_cell-substrate_adhesion	36	10	4	10085;10551;151887;3491;3675;402;51144;5879;6251;9647	EDIL3;AGR2;CCDC80;CYR61;ITGA3;ARL2;HSD17B12;RAC1;RSU1;PPM1F
398	0.381609	GO:0030334_regulation_of_cell_migration	57	10	4	10672;23586;387;3911;4000;55920;57142;5879;7262;9928	GNA13;DDX58;RHOA;LAMA5;LMNA;RCC2;RTN4;RAC1;PHLDA2;KIF14
399	0.381609	GO:0032091_negative_regulation_of_protein_binding	46	10	4	10273;10763;11315;3433;3434;4043;581;6093;8536;857	STUB1;NES;PARK7;IFIT2;IFIT1;LRPAP1;BAX;ROCK1;CAMK1;CAV1
400	0.381609	GO:0050731_positive_regulation_of_peptidyl-tyrosine_phosphorylation	81	10	4	2475;30844;3383;3678;4282;5062;8829;9181;960;975	MTOR;EHD4;ICAM1;ITGA5;MIF;PAK2;NRP1;ARHGEF2;CD44;CD81
401	0.395662	GO:0007283_spermatogenesis	368	41	14	10134;10549;140801;1508;1785;23636;2593;26091;26292;26528;2678;2879;3301;4000;4691;493;5049;5050;51;5238;5328;5571;558;55905;57446;5887;598;6647;676;7257;7528;7917;811;8287;8531;8607;891;9043;9130;9319;9468	BCAP31;PRDX4;RPL10L;CTSB;DNM2;NUP62;GAMT;HERC4;MYCBP;DAZAP1;GGT1;GPX4;DNAJA1;LMNA;NCL;ATP2B4;PAFAH1B2;PAFAH1B3;ACOX1;PGM3;PLAU;PRKAG1;AXL;RNF114;NDRG3;RAD23B;BCL2L1;SOD1;BRDT;TSNAX;YY1;BAG6;CALR;USP9Y;YBX3;RUVBL1;CCNB1;SPAG9;FAM50A;TRIP13;PCYT1B
402	0.409378	GO:0030168_platelet_activation	213	57	19	10257;10487;10672;1072;1398;1432;150;226;2316;2767;2771;2773;2776;2782;2885;3309;351;3708;3709;3710;387;391;3920;5054;5216;5286;5478;5578;558;5594;5595;5660;5747;5770;5879;5880;5908;5912;6464;6647;6810;7076;7094;7114;7277;7414;7534;801;805;808;81;813;87;928;9564;967;9948	ABCC4;CAP1;GNA13;CFL1;CRK;MAPK14;ADRA2A;ALDOA;FLNA;GNA11;GNAI2;GNAI3;GNAQ;GNB1;GRB2;HSPA5;APP;ITPR1;ITPR2;ITPR3;RHOA;RHOG;LAMP2;SERPINE1;PFN1;PIK3C2A;PPIA;PRKCA;AXL;MAPK1;MAPK3;PSAP;PTK2;PTPN1;RAC1;RAC2;RAP1B;RAP2B;SHC1;SOD1;STX4;TIMP1;TLN1;TMSB4X;TUBA4A;VCL;YWHAZ;CALM1;CALM2;CALM3;ACTN4;CALU;ACTN1;CD9;BCAR1;CD63;WDR1
403	0.414442	GO:0007067_mitotic_nuclear_division	233	54	18	1017;1018;10381;10534;10540;10726;10910;1104;11078;11258;1213;126353;127829;1452;147841;1639;2029;22919;23607;27436;348995;4659;4735;4926;5048;51143;51429;51434;54888;55055;5536;55920;5604;56992;5901;6188;6194;6249;6990;6993;7175;7329;7443;79892;8239;83540;8607;9126;9133;9181;9221;9793;983;989	CDK2;CDK3;TUBB3;SSSCA1;DCTN2;NUDC;SUGT1;RCC1;TRIOBP;DCTN3;CLTC;MISP;ARL8A;CSNK1A1;SPC24;DCTN1;ENSA;MAPRE1;CD2AP;EML4;NUP43;PPP1R12A;SEPT2;NUMA1;PAFAH1B1;DYNC1LI1;SNX9;ANAPC7;NSUN2;ZWILCH;PPP5C;RCC2;MAP2K1;KIF15;RAN;RPS3;RPS6;CLIP1;DYNLT3;DYNLT1;TPR;UBE2I;VRK1;MCMBP;USP9X;NUF2;RUVBL1;SMC3;CCNB2;ARHGEF2;NOLC1;CKAP5;CDK1;SEPT7
404	0.422993	GO:0010629_negative_regulation_of_gene_expression	115	26	9	10330;10399;10961;11235;11315;128239;1490;2319;23435;29883;29934;310;3636;4179;4282;4830;5091;5604;5605;7528;80762;8301;8904;891;91663;998	CNPY2;RACK1;ERP29;PDCD10;PARK7;IQGAP3;CTGF;FLOT2;TARDBP;CNOT7;SNX12;ANXA7;INPPL1;CD46;MIF;NME1;PC;MAP2K1;MAP2K2;YY1;NDFIP1;PICALM;CPNE1;CCNB1;MYADM;CDC42
405	0.422993	GO:0030855_epithelial_cell_differentiation	71	26	9	10591;1200;1266;1374;1508;1645;1646;2054;230;307;310;3189;37;373156;3958;5111;5230;54472;56898;7263;7416;839;8407;873;9317;983	DNPH1;TPP1;CNN3;CPT1A;CTSB;AKR1C1;AKR1C2;STX2;ALDOC;ANXA4;ANXA7;HNRNPH3;ACADVL;GSTK1;LGALS3;PCNA;PGK1;TOLLIP;BDH2;TST;VDAC1;CASP6;TAGLN2;CBR1;PTER;CDK1
406	0.436874	GO:0006914_autophagy	91	20	7	11315;1508;1509;201475;310;3691;3916;4864;51100;54472;55201;55823;57103;643246;662;738;81876;8678;8878;9100	PARK7;CTSB;CTSD;RAB12;ANXA7;ITGB4;LAMP1;NPC1;SH3GLB1;TOLLIP;MAP1S;VPS11;TIGAR;MAP1LC3B2;BNIP1;VPS51;RAB1B;BECN1;SQSTM1;USP10
407	0.444907	GO:0006099_tricarboxylic_acid_cycle	29	17	6	1431;1737;1738;1743;2271;23530;3417;3420;4190;4191;48;5160;5162;6389;6390;8801;8803	CS;DLAT;DLD;DLST;FH;NNT;IDH1;IDH3B;MDH1;MDH2;ACO1;PDHA1;PDHB;SDHA;SDHB;SUCLG2;SUCLA2
408	0.444907	GO:0015758_glucose_transport	61	17	6	10762;2171;23165;23279;23636;3098;3099;348995;53371;6513;7175;79902;8021;81929;8480;9631;9688	NUP50;FABP5;NUP205;NUP160;NUP62;HK1;HK2;NUP43;NUP54;SLC2A1;TPR;NUP85;NUP214;SEH1L;RAE1;NUP155;NUP93
409	0.444907	GO:0043085_positive_regulation_of_catalytic_activity	67	17	6	10054;10055;23385;25782;2764;2962;373;375;5476;5660;5663;5981;6647;6810;7529;8575;9373	UBA2;SAE1;NCSTN;RAB3GAP2;GMFB;GTF2F1;TRIM23;ARF1;CTSA;PSAP;PSEN1;RFC1;SOD1;STX4;YWHAB;PRKRA;PLAA
410	0.444907	GO:0046718_viral_entry_into_host_cell	47	17	6	1508;1604;1605;3303;3304;3383;3673;3685;3688;3839;4864;558;6510;6993;7852;8673;975	CTSB;CD55;DAG1;HSPA1A;HSPA1B;ICAM1;ITGA2;ITGAV;ITGB1;KPNA3;NPC1;AXL;SLC1A5;DYNLT1;CXCR4;VAMP8;CD81
411	0.454012	GO:0016049_cell_growth	59	14	5	10298;136319;1655;2475;3685;4853;51602;55004;55210;55914;58;64175;6520;7298	PAK4;MTPN;DDX5;MTOR;ITGAV;NOTCH2;NOP58;LAMTOR1;ATAD3A;ERBIN;ACTA1;P3H1;SLC3A2;TYMS
412	0.454012	GO:0035335_peptidyl-tyrosine_dephosphorylation	100	14	5	11266;145553;1845;25930;283871;52;54935;5770;5781;5782;5792;5795;5802;92609	DUSP12;MDP1;DUSP3;PTPN23;PGP;ACP1;DUSP23;PTPN1;PTPN11;PTPN12;PTPRF;PTPRJ;PTPRS;TIMM50
413	0.454012	GO:0045070_positive_regulation_of_viral_genome_replication	22	14	5	103;10465;1642;1654;3434;51495;5478;5481;5586;5886;6732;6780;7153;9217	ADAR;PPIH;DDB1;DDX3X;IFIT1;HACD3;PPIA;PPID;PKN2;RAD23A;SRPK1;STAU1;TOP2A;VAPB
414	0.461246	GO:0019221_cytokine-mediated_signaling_pathway	260	68	22	103;10410;10581;10762;1973;1977;1981;1982;2152;23165;2317;23279;23636;25939;2633;2634;3107;3135;3383;3430;3433;3434;3437;348995;3661;3836;3837;3838;3839;3840;3841;3845;5300;53371;5355;5495;55854;5595;567;5696;5770;5781;5970;6233;6772;6774;684;7175;7311;7314;7316;7324;7334;7706;7726;79902;8021;817;81929;8480;8519;8638;9470;960;9631;9636;9688;9775	ADAR;IFITM3;IFITM2;NUP50;EIF4A1;EIF4E;EIF4G1;EIF4G2;F3;NUP205;FLNB;NUP160;NUP62;SAMHD1;GBP1;GBP2;HLA-C;HLA-G;ICAM1;IFI35;IFIT2;IFIT1;IFIT3;NUP43;IRF3;KPNA1;KPNB1;KPNA2;KPNA3;KPNA4;KPNA5;KRAS;PIN1;NUP54;PLP2;PPM1B;ZC3H15;MAPK3;B2M;PSMB8;PTPN1;PTPN11;RELA;RPS27A;STAT1;STAT3;BST2;TPR;UBA52;UBB;UBC;UBE2E1;UBE2N;TRIM25;TRIM26;NUP85;NUP214;CAMK2D;SEH1L;RAE1;IFITM1;OASL;EIF4E2;CD44;NUP155;ISG15;NUP93;EI…
415	0.46467	GO:0008203_cholesterol_metabolic_process	66	11	4	10577;10613;10682;11160;3069;334;351;3949;4864;6646;847	NPC2;ERLIN1;EBP;ERLIN2;HDLBP;APLP2;APP;LDLR;NPC1;SOAT1;CAT
416	0.46467	GO:0009408_response_to_heat	49	11	4	10294;11080;11168;1967;3301;3320;3329;6647;8890;8892;8893	DNAJA2;DNAJB4;PSIP1;EIF2B1;DNAJA1;HSP90AA1;HSPD1;SOD1;EIF2B4;EIF2B2;EIF2B5
417	0.46467	GO:0034314_Arp2/3_complex-mediated_actin_nucleation	18	11	4	100287171;10092;10093;10094;10095;10096;10097;10109;10552;10788;81873	WASH1;ARPC5;ARPC4;ARPC3;ARPC1B;ACTR3;ACTR2;ARPC2;ARPC1A;IQGAP2;ARPC5L
418	0.46467	GO:0034332_adherens_junction_organization	37	11	4	1009;1495;1500;1832;3728;51762;5817;5819;60;71;998	CDH11;CTNNA1;CTNND1;DSP;JUP;RAB8B;PVR;NECTIN2;ACTB;ACTG1;CDC42
419	0.46467	GO:0070373_negative_regulation_of_ERK1_and_ERK2_cascade	50	11	4	1739;1845;2633;2950;5245;5300;5770;7430;81848;857;9368	DLG1;DUSP3;GBP1;GSTP1;PHB;PIN1;PTPN1;EZR;SPRY4;CAV1;SLC9A3R1
420	0.46467	GO:0075733_intracellular_transport_of_virus	17	11	4	3836;3837;51160;5901;6233;7251;7311;7314;7316;7514;79720	KPNA1;KPNB1;VPS28;RAN;RPS27A;TSG101;UBA52;UBB;UBC;XPO1;VPS37B
421	0.477825	GO:0001503_ossification	74	8	3	1009;1490;1956;26578;6169;8519;9260;9562	CDH11;CTGF;EGFR;OSTF1;RPL38;IFITM1;PDLIM7;MINPP1
422	0.477825	GO:0001836_release_of_cytochrome_c_from_mitochondria	22	8	3	10059;2810;51024;581;598;637;6648;92609	DNM1L;SFN;FIS1;BAX;BCL2L1;BID;SOD2;TIMM50
423	0.477825	GO:0006120_mitochondrial_electron_transport,_NADH_to_ubiquinone	39	8	3	1738;4695;4697;4702;4706;4720;4722;4729	DLD;NDUFA2;NDUFA4;NDUFA8;NDUFAB1;NDUFS2;NDUFS3;NDUFV2
424	0.477825	GO:0007338_single_fertilization	66	8	3	10007;10426;11196;11315;4179;4240;81892;928	GNPDA1;TUBGCP3;SEC23IP;PARK7;CD46;MFGE8;SLIRP;CD9
425	0.477825	GO:0007519_skeletal_muscle_tissue_development	46	8	3	1432;1508;2317;4154;4637;6840;79784;857	MAPK14;CTSB;FLNB;MBNL1;MYL6;SVIL;MYH14;CAV1
426	0.477825	GO:0017157_regulation_of_exocytosis	25	8	3	10890;201475;23011;4218;4905;51762;5898;6810	RAB10;RAB12;RAB21;RAB8A;NSF;RAB8B;RALA;STX4
427	0.477825	GO:0034613_cellular_protein_localization	42	8	3	1495;1856;27339;55004;55161;5911;967;998	CTNNA1;DVL2;PRPF19;LAMTOR1;TMEM33;RAP2A;CD63;CDC42
428	0.477825	GO:0042327_positive_regulation_of_phosphorylation	26	8	3	11146;1956;3611;3655;4282;6386;8915;92597	GLMN;EGFR;ILK;ITGA6;MIF;SDCBP;BCL10;MOB1B
429	0.477825	GO:0043162_ubiquitin-dependent_protein_catabolic_process_via_the_multivesicular_body_sorting_pathway	15	8	3	25930;27183;51160;55658;7251;80762;93343;9525	PTPN23;VPS4A;VPS28;RNF126;TSG101;NDFIP1;MVB12A;VPS4B
430	0.477825	GO:0048015_phosphatidylinositol-mediated_signaling	120	8	3	1385;1956;2475;2885;387;5296;5781;7430	CREB1;EGFR;MTOR;GRB2;RHOA;PIK3R2;PTPN11;EZR
431	0.477825	GO:0051591_response_to_cAMP	51	8	3	1017;3939;4830;5970;6382;6772;682;8061	CDK2;LDHA;NME1;RELA;SDC1;STAT1;BSG;FOSL1
432	0.485313	GO:0006464_cellular_protein_modification_process	93	24	8	11266;11329;143;1456;151987;23170;27338;30001;4125;4738;5591;5875;6184;6185;64422;7311;7322;7323;7329;7332;7334;8266;9039;9040	DUSP12;STK38;PARP4;CSNK1G3;PPP4R2;TTLL12;UBE2S;ERO1A;MAN2B1;NEDD8;PRKDC;RABGGTA;RPN1;RPN2;ATG3;UBA52;UBE2D2;UBE2D3;UBE2I;UBE2L3;UBE2N;UBL4A;UBA3;UBE2M
433	0.495717	GO:0000038_very_long-chain_fatty_acid_metabolic_process	13	5	2	10965;30;3295;51;641371	ACOT2;ACAA1;HSD17B4;ACOX1;ACOT1
434	0.495717	GO:0001658_branching_involved_in_ureteric_bud_morphogenesis	45	5	2	1499;1739;3611;3911;960	CTNNB1;DLG1;ILK;LAMA5;CD44
435	0.495717	GO:0001707_mesoderm_formation	28	5	2	22943;23499;5566;5573;7296	DKK1;MACF1;PRKACA;PRKAR1A;TXNRD1
436	0.495717	GO:0001756_somitogenesis	39	5	2	10006;10787;23509;5591;5663	ABI1;NCKAP1;POFUT1;PRKDC;PSEN1
437	0.495717	GO:0001765_membrane_raft_assembly	6	5	2	10211;23180;2319;302;6281	FLOT1;RFTN1;FLOT2;ANXA2;S100A10
438	0.495717	GO:0001824_blastocyst_development	16	5	2	1603;4678;5702;5704;824	DAD1;NASP;PSMC3;PSMC4;CAPN2
439	0.495717	GO:0002026_regulation_of_the_force_of_heart_contraction	18	5	2	10539;476;488;5578;817	GLRX3;ATP1A1;ATP2A2;PRKCA;CAMK2D
440	0.495717	GO:0006107_oxaloacetate_metabolic_process	9	5	2	2805;2806;4190;4191;56954	GOT1;GOT2;MDH1;MDH2;NIT2
441	0.495717	GO:0006622_protein_targeting_to_lysosome	12	5	2	26985;7879;8546;9146;950	AP3M1;RAB7A;AP3B1;HGS;SCARB2
442	0.495717	GO:0006750_glutathione_biosynthetic_process	14	5	2	2678;2730;2937;3029;55748	GGT1;GCLM;GSS;HAGH;CNDP2
443	0.495717	GO:0006783_heme_biosynthetic_process	20	5	2	1371;210;3145;7389;93974	CPOX;ALAD;HMBS;UROD;ATPIF1
444	0.495717	GO:0007016_cytoskeletal_anchoring_at_plasma_membrane	11	5	2	1605;2317;3728;7094;7430	DAG1;FLNB;JUP;TLN1;EZR
445	0.495717	GO:0007224_smoothened_signaling_pathway	64	5	2	403;4735;50814;51668;6738	ARL3;SEPT2;NSDHL;HSPB11;TROVE2
446	0.495717	GO:0007281_germ_cell_development	34	5	2	2475;5048;581;598;7073	MTOR;PAFAH1B1;BAX;BCL2L1;TIAL1
447	0.495717	GO:0007611_learning_or_memory	37	5	2	1956;2821;5048;5621;836	EGFR;GPI;PAFAH1B1;PRNP;CASP3
448	0.495717	GO:0008217_regulation_of_blood_pressure	65	5	2	4012;476;59;6647;6648	LNPEP;ATP1A1;ACTA2;SOD1;SOD2
449	0.495717	GO:0009566_fertilization	36	5	2	25932;581;5819;598;8531	CLIC4;BAX;NECTIN2;BCL2L1;YBX3
450	0.495717	GO:0010043_response_to_zinc_ion	38	5	2	1373;210;3145;4048;8836	CPS1;ALAD;HMBS;LTA4H;GGH
451	0.495717	GO:0010107_potassium_ion_import	35	5	2	476;481;483;6558;6560	ATP1A1;ATP1B1;ATP1B3;SLC12A2;SLC12A4
452	0.495717	GO:0010332_response_to_gamma_radiation	33	5	2	5562;5591;57103;581;857	PRKAA1;PRKDC;TIGAR;BAX;CAV1
453	0.495717	GO:0014003_oligodendrocyte_development	22	5	2	1967;8890;8892;8893;928	EIF2B1;EIF2B4;EIF2B2;EIF2B5;CD9
454	0.495717	GO:0016226_iron-sulfur_cluster_assembly	16	5	2	10101;51647;57019;64210;9391	NUBP2;FAM96B;CIAPIN1;MMS19;CIAO1
455	0.495717	GO:0019048_modulation_by_virus_of_host_morphology_or_physiology	12	5	2	1605;293;5610;8106;9217	DAG1;SLC25A6;EIF2AK2;PABPN1;VAPB
456	0.495717	GO:0030220_platelet_formation	18	5	2	4627;5781;65082;836;87	MYH9;PTPN11;VPS33A;CASP3;ACTN1
457	0.495717	GO:0031122_cytoplasmic_microtubule_organization	32	5	2	10426;11261;27175;7283;83473	TUBGCP3;CHP1;TUBG2;TUBG1;KATNAL2
458	0.495717	GO:0031589_cell-substrate_adhesion	17	5	2	3655;3673;3678;3685;3688	ITGA6;ITGA2;ITGA5;ITGAV;ITGB1
459	0.495717	GO:0031629_synaptic_vesicle_fusion_to_presynaptic_membrane	12	5	2	2054;23557;6810;8773;9342	STX2;SNAPIN;STX4;SNAP23;SNAP29
460	0.495717	GO:0031668_cellular_response_to_extracellular_stimulus	18	5	2	3655;3939;558;79792;8061	ITGA6;LDHA;AXL;GSDMD;FOSL1
461	0.495717	GO:0034113_heterotypic_cell-cell_adhesion	21	5	2	3678;3685;3688;55742;965	ITGA5;ITGAV;ITGB1;PARVA;CD58
462	0.495717	GO:0034341_response_to_interferon-gamma	21	5	2	10410;10581;684;8519;8942	IFITM3;IFITM2;BST2;IFITM1;KYNU
463	0.495717	GO:0034394_protein_localization_to_cell_surface	22	5	2	1499;2316;23184;382;7414	CTNNB1;FLNA;MESDC2;ARF6;VCL
464	0.495717	GO:0034612_response_to_tumor_necrosis_factor	27	5	2	102;2937;3476;64848;836	ADAM10;GSS;IGBP1;YTHDC2;CASP3
465	0.495717	GO:0035456_response_to_interferon-beta	8	5	2	10410;10581;6772;684;8519	IFITM3;IFITM2;STAT1;BST2;IFITM1
466	0.495717	GO:0040007_growth	27	5	2	23180;2475;598;6294;9133	RFTN1;MTOR;BCL2L1;SAFB;CCNB2
467	0.495717	GO:0043297_apical_junction_assembly	7	5	2	1495;387;389;5586;7414	CTNNA1;RHOA;RHOC;PKN2;VCL
468	0.495717	GO:0043409_negative_regulation_of_MAPK_cascade	15	5	2	1605;1845;2950;5716;857	DAG1;DUSP3;GSTP1;PSMD10;CAV1
469	0.495717	GO:0043523_regulation_of_neuron_apoptotic_process	20	5	2	10280;11315;2539;8883;9928	SIGMAR1;PARK7;G6PD;NAE1;KIF14
470	0.495717	GO:0043653_mitochondrial_fragmentation_involved_in_apoptotic_process	9	5	2	10059;51024;57805;581;64422	DNM1L;FIS1;CCAR2;BAX;ATG3
471	0.495717	GO:0045176_apical_protein_localization	13	5	2	10787;378;51552;5962;8775	NCKAP1;ARF4;RAB14;RDX;NAPA
472	0.495717	GO:0047496_vesicle_transport_along_microtubule	15	5	2	3799;5048;54820;5604;81565	KIF5B;PAFAH1B1;NDE1;MAP2K1;NDEL1
473	0.495717	GO:0048565_digestive_tract_development	38	5	2	23242;3655;3691;7083;891	COBL;ITGA6;ITGB4;TK1;CCNB1
474	0.495717	GO:0048675_axon_extension	22	5	2	23191;3688;4131;7414;8239	CYFIP1;ITGB1;MAP1B;VCL;USP9X
475	0.495717	GO:0048813_dendrite_morphogenesis	40	5	2	3251;3688;5879;6383;8301	HPRT1;ITGB1;RAC1;SDC2;PICALM
476	0.495717	GO:0050679_positive_regulation_of_epithelial_cell_proliferation	60	5	2	1956;3915;4830;4831;5654	EGFR;LAMC1;NME1;NME2;HTRA1
477	0.495717	GO:0051216_cartilage_development	60	5	2	2778;5595;7076;7298;960	GNAS;MAPK3;TIMP1;TYMS;CD44
478	0.495717	GO:0051683_establishment_of_Golgi_localization	7	5	2	11235;22820;7534;9368;998	PDCD10;COPG1;YWHAZ;SLC9A3R1;CDC42
479	0.495717	GO:0060546_negative_regulation_of_necroptotic_process	9	5	2	291;8531;857;8772;9181	SLC25A4;YBX3;CAV1;FADD;ARHGEF2
480	0.495717	GO:0098911_regulation_of_ventricular_cardiac_muscle_cell_action_potential	8	5	2	1829;1832;3728;5318;857	DSG2;DSP;JUP;PKP2;CAV1
481	0.495717	GO:1902041_regulation_of_extrinsic_apoptotic_signaling_pathway_via_death_domain_receptors	17	5	2	3958;6810;8717;8772;8797	LGALS3;STX4;TRADD;FADD;TNFRSF10A
482	0.495717	GO:2000811_negative_regulation_of_anoikis	16	5	2	3678;3688;5747;598;857	ITGA5;ITGB1;PTK2;BCL2L1;CAV1
483	0.49646	GO:0007186_G-protein_coupled_receptor_signaling_pathway	877	21	7	10755;150;1646;221395;2771;2783;334;3710;5331;55970;5879;5880;60626;7852;801;805;808;9052;9564;9590;976	GIPC1;ADRA2A;AKR1C2;ADGRF5;GNAI2;GNB2;APLP2;ITPR3;PLCB3;GNG12;RAC1;RAC2;RIC8A;CXCR4;CALM1;CALM2;CALM3;GPRC5A;BCAR1;AKAP12;ADGRE5
484	0.49646	GO:0007603_phototransduction,_visible_light	94	21	7	10988;1645;23173;2339;2342;2767;2776;2782;2817;375790;3949;4035;4836;51109;5578;6382;6383;6385;801;805;808	METAP2;AKR1C1;METAP1;FNTA;FNTB;GNA11;GNAQ;GNB1;GPC1;AGRN;LDLR;LRP1;NMT1;RDH11;PRKCA;SDC1;SDC2;SDC4;CALM1;CALM2;CALM3
485	0.49646	GO:0021762_substantia_nigra_development	46	21	7	10409;10971;1152;1267;1340;2539;2746;3309;387;3939;4722;515;522;60;7531;7533;801;805;808;8655;998	BASP1;YWHAQ;CKB;CNP;COX6B1;G6PD;GLUD1;HSPA5;RHOA;LDHA;NDUFS3;ATP5F1;ATP5J;ACTB;YWHAE;YWHAH;CALM1;CALM2;CALM3;DYNLL1;CDC42
486	0.49646	GO:0036498_IRE1-mediated_unfolded_protein_response	56	21	7	10130;10525;11231;1200;1639;22872;2673;3068;3309;37;4000;439;51726;55738;56005;5611;5770;58477;6464;6745;7094	PDIA6;HYOU1;SEC63;TPP1;DCTN1;SEC31A;GFPT1;HDGF;HSPA5;ACADVL;LMNA;ASNA1;DNAJB11;ARFGAP1;MYDGF;DNAJC3;PTPN1;SRPRB;SHC1;SSR1;TLN1
487	0.505044	GO:1900034_regulation_of_cellular_response_to_heat	69	34	11	10049;10728;10762;10808;2288;23165;23279;23636;2475;26973;3305;3312;3320;3326;3337;348995;53371;5594;5595;57805;6118;6119;7175;7266;7531;79902;8021;817;81929;8480;9531;9532;9631;9688	DNAJB6;PTGES3;NUP50;HSPH1;FKBP4;NUP205;NUP160;NUP62;MTOR;CHORDC1;HSPA1L;HSPA8;HSP90AA1;HSP90AB1;DNAJB1;NUP43;NUP54;MAPK1;MAPK3;CCAR2;RPA2;RPA3;TPR;DNAJC7;YWHAE;NUP85;NUP214;CAMK2D;SEH1L;RAE1;BAG3;BAG2;NUP155;NUP93
488	0.509292	GO:0006417_regulation_of_translation	58	18	6	10985;136319;1656;1977;23173;351;4116;48;5036;5935;6169;6188;6208;6311;83939;84324;8890;9939	GCN1;MTPN;DDX6;EIF4E;METAP1;APP;MAGOH;ACO1;PA2G4;RBM3;RPL38;RPS3;RPS14;ATXN2;EIF2A;SARNP;EIF2B4;RBM8A
489	0.509292	GO:0030433_ER-associated_ubiquitin-dependent_protein_catabolic_process	58	18	6	10613;11160;201595;23197;23392;29979;3309;55666;5700;57003;5701;5702;5704;5705;5706;6400;7184;7415	ERLIN1;ERLIN2;STT3B;FAF2;KIAA0368;UBQLN1;HSPA5;NPLOC4;PSMC1;CCDC47;PSMC2;PSMC3;PSMC4;PSMC5;PSMC6;SEL1L;HSP90B1;VCP
490	0.509292	GO:0034134_toll-like_receptor_2_signaling_pathway	72	18	6	1385;1432;1845;466;5528;5594;5595;5604;5970;6233;6416;7311;7314;7316;7334;7335;7867;8517	CREB1;MAPK14;DUSP3;ATF1;PPP2R5D;MAPK1;MAPK3;MAP2K1;RELA;RPS27A;MAP2K4;UBA52;UBB;UBC;UBE2N;UBE2V1;MAPKAPK3;IKBKG
491	0.509292	GO:0034146_toll-like_receptor_5_signaling_pathway	64	18	6	1385;1432;1845;466;5528;5594;5595;5604;5970;6233;6416;7311;7314;7316;7334;7335;7867;8517	CREB1;MAPK14;DUSP3;ATF1;PPP2R5D;MAPK1;MAPK3;MAP2K1;RELA;RPS27A;MAP2K4;UBA52;UBB;UBC;UBE2N;UBE2V1;MAPKAPK3;IKBKG
492	0.509292	GO:0034162_toll-like_receptor_9_signaling_pathway	71	18	6	1385;1432;1845;466;5528;5594;5595;5604;5970;6233;6416;7311;7314;7316;7334;7335;7867;8517	CREB1;MAPK14;DUSP3;ATF1;PPP2R5D;MAPK1;MAPK3;MAP2K1;RELA;RPS27A;MAP2K4;UBA52;UBB;UBC;UBE2N;UBE2V1;MAPKAPK3;IKBKG
493	0.509292	GO:0034166_toll-like_receptor_10_signaling_pathway	64	18	6	1385;1432;1845;466;5528;5594;5595;5604;5970;6233;6416;7311;7314;7316;7334;7335;7867;8517	CREB1;MAPK14;DUSP3;ATF1;PPP2R5D;MAPK1;MAPK3;MAP2K1;RELA;RPS27A;MAP2K4;UBA52;UBB;UBC;UBE2N;UBE2V1;MAPKAPK3;IKBKG
494	0.509292	GO:0038123_toll-like_receptor_TLR1:TLR2_signaling_pathway	70	18	6	1385;1432;1845;466;5528;5594;5595;5604;5970;6233;6416;7311;7314;7316;7334;7335;7867;8517	CREB1;MAPK14;DUSP3;ATF1;PPP2R5D;MAPK1;MAPK3;MAP2K1;RELA;RPS27A;MAP2K4;UBA52;UBB;UBC;UBE2N;UBE2V1;MAPKAPK3;IKBKG
495	0.509292	GO:0038124_toll-like_receptor_TLR6:TLR2_signaling_pathway	70	18	6	1385;1432;1845;466;5528;5594;5595;5604;5970;6233;6416;7311;7314;7316;7334;7335;7867;8517	CREB1;MAPK14;DUSP3;ATF1;PPP2R5D;MAPK1;MAPK3;MAP2K1;RELA;RPS27A;MAP2K4;UBA52;UBB;UBC;UBE2N;UBE2V1;MAPKAPK3;IKBKG
496	0.524503	GO:0032880_regulation_of_protein_localization	51	15	5	10228;10399;10787;2280;23075;23376;26156;27183;4735;51552;5621;8301;8536;8677;9367	STX6;RACK1;NCKAP1;FKBP1A;SWAP70;UFL1;RSL1D1;VPS4A;SEPT2;RAB14;PRNP;PICALM;CAMK1;STX10;RAB9A
497	0.543312	GO:0001933_negative_regulation_of_protein_phosphorylation	57	12	4	11261;11315;116496;135228;23435;23603;5536;5591;5621;80279;891;91663	CHP1;PARK7;FAM129A;CD109;TARDBP;CORO1C;PPP5C;PRKDC;PRNP;CDK5RAP3;CCNB1;MYADM
498	0.543312	GO:0006906_vesicle_fusion	25	12	4	10228;10652;23673;2773;6811;8411;8417;858;8673;8675;8677;9341	STX6;YKT6;STX12;GNAI3;STX5;EEA1;STX7;CAV2;VAMP8;STX16;STX10;VAMP3
499	0.543312	GO:0007163_establishment_or_maintenance_of_cell_polarity	26	12	4	10096;10097;10487;10653;1495;1739;23122;23332;23499;55742;9578;998	ACTR3;ACTR2;CAP1;SPINT2;CTNNA1;DLG1;CLASP2;CLASP1;MACF1;PARVA;CDC42BPB;CDC42
500	0.543312	GO:0016236_macroautophagy	55	12	4	10133;140735;2475;55004;5562;5571;6009;64422;81631;8655;8678;8878	OPTN;DYNLL2;MTOR;LAMTOR1;PRKAA1;PRKAG1;RHEB;ATG3;MAP1LC3B;DYNLL1;BECN1;SQSTM1
501	0.543312	GO:0032355_response_to_estradiol	100	12	4	1017;1490;1499;2152;301;3145;637;6774;7389;811;836;847	CDK2;CTGF;CTNNB1;F3;ANXA1;HMBS;BID;STAT3;UROD;CALR;CASP3;CAT
502	0.543312	GO:0045071_negative_regulation_of_viral_genome_replication	38	12	4	103;10410;10581;3434;3609;5610;56829;6732;684;8519;8638;9636	ADAR;IFITM3;IFITM2;IFIT1;ILF3;EIF2AK2;ZC3HAV1;SRPK1;BST2;IFITM1;OASL;ISG15
503	0.553897	GO:0006644_phospholipid_metabolic_process	168	22	7	22908;23646;23760;2879;3030;3032;3636;375;377;5130;5286;5296;5305;55361;55697;5833;79143;79888;8895;8904;9373;9468	SACM1L;PLD3;PITPNB;GPX4;HADHA;HADHB;INPPL1;ARF1;ARF3;PCYT1A;PIK3C2A;PIK3R2;PIP4K2A;PI4K2A;VAC14;PCYT2;MBOAT7;LPCAT1;CPNE3;CPNE1;PLAA;PCYT1B
504	0.553897	GO:0034138_toll-like_receptor_3_signaling_pathway	81	22	7	1385;1432;1845;23180;3661;466;5528;5594;5595;5604;5970;6233;6416;7311;7314;7316;7321;7322;7323;7867;8517;8772	CREB1;MAPK14;DUSP3;RFTN1;IRF3;ATF1;PPP2R5D;MAPK1;MAPK3;MAP2K1;RELA;RPS27A;MAP2K4;UBA52;UBB;UBC;UBE2D1;UBE2D2;UBE2D3;MAPKAPK3;IKBKG;FADD
505	0.553897	GO:0034976_response_to_endoplasmic_reticulum_stress	66	22	7	10087;10130;10211;10525;116496;23071;23376;23435;2923;29979;30001;488;5034;51506;5296;5516;65992;7184;81542;81567;8893;9601	COL4A3BP;PDIA6;FLOT1;HYOU1;FAM129A;ERP44;UFL1;TARDBP;PDIA3;UBQLN1;ERO1A;ATP2A2;P4HB;UFC1;PIK3R2;PPP2CB;DDRGK1;HSP90B1;TMX1;TXNDC5;EIF2B5;PDIA4
506	0.553897	GO:0042059_negative_regulation_of_epidermal_growth_factor_receptor_signaling_pathway	35	22	7	10254;1173;1211;160;161;163;1956;23636;2885;29924;30011;3672;55658;5795;58513;6233;7311;7314;7316;8027;9146;998	STAM2;AP2M1;CLTA;AP2A1;AP2A2;AP2B1;EGFR;NUP62;GRB2;EPN1;SH3KBP1;ITGA1;RNF126;PTPRJ;EPS15L1;RPS27A;UBA52;UBB;UBC;STAM;HGS;CDC42
507	0.553897	GO:0051289_protein_homotetramerization	58	22	7	10059;1666;1725;2203;226;25939;3028;31;3251;35;3615;5092;5211;5471;6472;6648;7083;7408;79077;81502;847;93974	DNM1L;DECR1;DHPS;FBP1;ALDOA;SAMHD1;HSD17B10;ACACA;HPRT1;ACADS;IMPDH2;PCBD1;PFKL;PPAT;SHMT2;SOD2;TK1;VASP;DCTPP1;HM13;CAT;ATPIF1
508	0.558813	GO:0006508_proteolysis	430	58	18	10016;10072;10269;1075;11098;11315;117159;1200;131870;1373;1508;1509;1514;1522;1738;23173;23385;23549;2923;327;4012;4048;4179;4323;4738;4898;5034;51056;51633;5184;5328;5476;553115;5550;55748;5654;5704;57559;6051;642;6717;7064;7174;7334;7511;81565;823;824;826;836;839;8836;8904;9039;95;9520;9805;9861	PDCD6;DPP3;ZMPSTE24;CTSC;PRSS23;PARK7;DCD;TPP1;NUDT16;CPS1;CTSB;CTSD;CTSL;CTSZ;DLD;METAP1;NCSTN;DNPEP;PDIA3;APEH;LNPEP;LTA4H;CD46;MMP14;NEDD8;NRDC;P4HB;LAP3;OTUD6B;PEPD;PLAU;CTSA;PEF1;PREP;CNDP2;HTRA1;PSMC4;STAMBPL1;RNPEP;BLMH;SRI;THOP1;TPP2;UBE2N;XPNPEP1;NDEL1;CAPN1;CAPN2;CAPNS1;CASP3;CASP6;GGH;CPNE1;UBA3;ACY1;NPEPPS;SCRN1;PSMD6
509	0.562736	GO:0007399_nervous_system_development	272	32	10	10280;10380;1155;1200;1639;1678;1739;1808;2048;23509;25814;26128;2764;28969;2937;3796;3897;4154;4729;4853;5050;55201;5528;5538;5631;5813;6389;647135;6605;6774;8140;9445	SIGMAR1;BPNT1;TBCB;TPP1;DCTN1;TIMM8A;DLG1;DPYSL2;EPHB2;POFUT1;ATXN10;KIF1BP;GMFB;BZW2;GSS;KIF2A;L1CAM;MBNL1;NDUFV2;NOTCH2;PAFAH1B3;MAP1S;PPP2R5D;PPT1;PRPS1;PURA;SDHA;SRGAP2B;SMARCE1;STAT3;SLC7A5;ITM2B
510	0.568146	GO:0006811_ion_transport	148	9	3	10452;3927;5355;6510;65125;6520;6558;6560;8140	TOMM40;LASP1;PLP2;SLC1A5;WNK1;SLC3A2;SLC12A2;SLC12A4;SLC7A5
511	0.568146	GO:0006816_calcium_ion_transport	84	9	3	309;3708;5530;6520;6717;7178;781;817;857	ANXA6;ITPR1;PPP3CA;SLC3A2;SRI;TPT1;CACNA2D1;CAMK2D;CAV1
512	0.568146	GO:0007156_homophilic_cell_adhesion_via_plasma_membrane_adhesion_molecules	151	9	3	1009;1828;1829;3688;3897;5099;5817;5819;90952	CDH11;DSG1;DSG2;ITGB1;L1CAM;PCDH7;PVR;NECTIN2;ESAM
513	0.568146	GO:0007249_I-kappaB_kinase/NF-kappaB_signaling	49	9	3	51495;5970;6093;6233;7311;7314;7316;8517;9475	HACD3;RELA;ROCK1;RPS27A;UBA52;UBB;UBC;IKBKG;ROCK2
514	0.568146	GO:0007339_binding_of_sperm_to_zona_pellucida	34	9	3	10574;10575;10576;10694;22948;3305;6950;7203;9898	CCT7;CCT4;CCT2;CCT8;CCT5;HSPA1L;TCP1;CCT3;UBAP2L
515	0.568146	GO:0008333_endosome_to_lysosome_transport	39	9	3	201475;23557;4074;51510;55823;65082;7251;7879;9146	RAB12;SNAPIN;M6PR;CHMP5;VPS11;VPS33A;TSG101;RAB7A;HGS
516	0.568146	GO:0008625_extrinsic_apoptotic_signaling_pathway_via_death_domain_receptors	32	9	3	1654;282991;56616;581;637;8717;8772;8797;9531	DDX3X;BLOC1S2;DIABLO;BAX;BID;TRADD;FADD;TNFRSF10A;BAG3
517	0.568146	GO:0009611_response_to_wounding	52	9	3	1490;1508;3371;3691;5074;5879;6430;667;9255	CTGF;CTSB;TNC;ITGB4;PAWR;RAC1;SRSF5;DST;AIMP1
518	0.568146	GO:0010033_response_to_organic_substance	30	9	3	1075;1385;2618;308;5515;5518;5970;6647;9414	CTSC;CREB1;GART;ANXA5;PPP2CA;PPP2R1A;RELA;SOD1;TJP2
519	0.568146	GO:0010388_cullin_deneddylation	9	9	3	10920;10980;10987;2873;50813;51138;64708;8533;9318	COPS8;COPS6;COPS5;GPS1;COPS7A;COPS4;COPS7B;COPS3;COPS2
520	0.568146	GO:0010468_regulation_of_gene_expression	95	9	3	1973;26227;481;4893;5516;7262;8653;9879;9987	EIF4A1;PHGDH;ATP1B1;NRAS;PPP2CB;PHLDA2;DDX3Y;DDX46;HNRNPDL
521	0.568146	GO:0016579_protein_deubiquitination	80	9	3	10987;51377;7347;8078;8239;8287;8665;9097;9100	COPS5;UCHL5;UCHL3;USP5;USP9X;USP9Y;EIF3F;USP14;USP10
522	0.568146	GO:0021987_cerebral_cortex_development	52	9	3	2618;471;5048;54820;55970;5802;581;7531;9928	GART;ATIC;PAFAH1B1;NDE1;GNG12;PTPRS;BAX;YWHAE;KIF14
523	0.568146	GO:0034260_negative_regulation_of_GTPase_activity	41	9	3	10788;10959;2873;3843;402;5147;55920;5962;8826	IQGAP2;TMED2;GPS1;IPO5;ARL2;PDE6D;RCC2;RDX;IQGAP1
524	0.568146	GO:0040008_regulation_of_growth	53	9	3	10856;28985;5062;5515;5518;6464;7086;86;8607	RUVBL2;MCTS1;PAK2;PPP2CA;PPP2R1A;SHC1;TKT;ACTL6A;RUVBL1
525	0.568146	GO:0043330_response_to_exogenous_dsRNA	36	9	3	1653;23180;23586;3661;5594;5595;6520;6772;9188	DDX1;RFTN1;DDX58;IRF3;MAPK1;MAPK3;SLC3A2;STAT1;DDX21
526	0.568146	GO:0050885_neuromuscular_process_controlling_balance	48	9	3	1200;16;26058;3074;334;351;4628;5048;5881	TPP1;AARS;GIGYF2;HEXB;APLP2;APP;MYH10;PAFAH1B1;RAC3
527	0.568146	GO:0051603_proteolysis_involved_in_cellular_protein_catabolic_process	25	9	3	1075;1508;1514;1522;5611;5687;8192;824;9361	CTSC;CTSB;CTSL;CTSZ;DNAJC3;PSMA6;CLPP;CAPN2;LONP1
528	0.568146	GO:0060041_retina_development_in_camera-type_eye	61	9	3	2782;3614;3615;4628;5204;581;6152;6240;79888	GNB1;IMPDH1;IMPDH2;MYH10;PFDN5;BAX;RPL24;RRM1;LPCAT1
529	0.568146	GO:0070584_mitochondrion_morphogenesis	20	9	3	10059;10087;26073;51024;581;598;6742;79784;81892	DNM1L;COL4A3BP;POLDIP2;FIS1;BAX;BCL2L1;SSBP1;MYH14;SLIRP
530	0.568146	GO:0071333_cellular_response_to_glucose_stimulus	45	9	3	10399;2030;3383;3956;4830;5328;5530;5566;65985	RACK1;SLC29A1;ICAM1;LGALS1;NME1;PLAU;PPP3CA;PRKACA;AACS
531	0.570671	GO:0002755_MyD88-dependent_toll-like_receptor_signaling_pathway	79	19	6	1385;1432;1845;3329;466;5528;5594;5595;5604;5970;6233;6416;7311;7314;7316;7334;7335;7867;8517	CREB1;MAPK14;DUSP3;HSPD1;ATF1;PPP2R5D;MAPK1;MAPK3;MAP2K1;RELA;RPS27A;MAP2K4;UBA52;UBB;UBC;UBE2N;UBE2V1;MAPKAPK3;IKBKG
532	0.570671	GO:0007030_Golgi_organization	65	19	6	10133;10959;10972;11196;1453;23122;23332;23345;25923;399687;54732;55666;55968;5862;64083;64225;6836;8729;998	OPTN;TMED2;TMED10;SEC23IP;CSNK1D;CLASP2;CLASP1;SYNE1;ATL3;MYO18A;TMED9;NPLOC4;NSFL1C;RAB2A;GOLPH3;ATL2;SURF4;GBF1;CDC42
533	0.570671	GO:0045727_positive_regulation_of_translation	47	19	6	10605;1153;116496;1654;1938;1994;23;23185;23367;2475;26986;3184;4869;5594;5595;5935;6191;84305;9775	PAIP1;CIRBP;FAM129A;DDX3X;EEF2;ELAVL1;ABCF1;LARP4B;LARP1;MTOR;PABPC1;HNRNPD;NPM1;MAPK1;MAPK3;RBM3;RPS4X;PYM1;EIF4A3
534	0.582002	GO:0001649_osteoblast_differentiation	103	39	12	10189;103;10492;10514;1213;1660;1969;2079;2091;2194;2274;22800;22801;23020;23317;23376;25842;26156;27044;27316;3183;3192;3295;3336;3371;3376;3491;506;5245;57003;5701;6205;6209;6238;7171;847;865;9188;9902	ALYREF;ADAR;SYNCRIP;MYBBP1A;CLTC;DHX9;EPHA2;ERH;FBL;FASN;FHL2;RRAS2;ITGA11;SNRNP200;DNAJC13;UFL1;ASF1A;RSL1D1;SND1;RBMX;HNRNPC;HNRNPU;HSD17B4;HSPE1;TNC;IARS;CYR61;ATP5B;PHB;CCDC47;PSMC2;RPS11;RPS15;RRBP1;TPM4;CAT;CBFB;DDX21;MRC2
535	0.589983	GO:0008284_positive_regulation_of_cell_proliferation	445	72	22	10133;10135;1017;102;10294;10413;10935;11235;131870;1397;1399;1457;1490;150;1646;1725;1739;1956;1984;23376;2771;282991;28985;292;29883;3066;3371;3611;3685;3688;3845;391;4240;4597;4673;4839;4869;5328;5562;5566;5594;5747;5813;58490;5880;5970;598;6191;6203;6210;6284;6464;6472;64759;65108;6745;6810;7073;7076;7319;7555;79084;8061;811;823;826;8451;9238;9337;9391;975;9928	OPTN;NAMPT;CDK2;ADAM10;DNAJA2;YAP1;PRDX3;PDCD10;NUDT16;CRIP2;CRKL;CSNK2A1;CTGF;ADRA2A;AKR1C2;DHPS;DLG1;EGFR;EIF5A;UFL1;GNAI2;BLOC1S2;MCTS1;SLC25A5;CNOT7;HDAC2;TNC;ILK;ITGAV;ITGB1;KRAS;RHOG;MFGE8;MVD;NAP1L1;NOP2;NPM1;PLAU;PRKAA1;PRKACA;MAPK1;PTK2;PURA;RPRD1B;RAC2;RELA;BCL2L1;RPS4X;RPS9;RPS15A;S100A13;SHC1;SHMT2;TNS3;MARCKSL1;SSR1;STX4;TIAL1;TIMP1;UBE2A;CNBP;WDR77;FOSL1;CALR;CAPN1;CAPNS1;CUL4A;TBRG…
536	0.590682	GO:0006919_activation_of_cysteine-type_endopeptidase_activity_involved_in_apoptotic_process	84	16	5	10016;10399;10541;1075;2152;29108;3329;3336;56616;581;637;7415;8717;8772;8797;9131	PDCD6;RACK1;ANP32B;CTSC;F3;PYCARD;HSPD1;HSPE1;DIABLO;BAX;BID;VCP;TRADD;FADD;TNFRSF10A;AIFM1
537	0.590682	GO:0007605_sensory_perception_of_sound	133	16	5	1687;1729;26520;26521;3074;3383;4646;501;5269;6169;6647;7082;79784;836;9368;9948	DFNA5;DIAPH1;TIMM9;TIMM8B;HEXB;ICAM1;MYO6;ALDH7A1;SERPINB6;RPL38;SOD1;TJP1;MYH14;CASP3;SLC9A3R1;WDR1
538	0.590682	GO:0051403_stress-activated_MAPK_cascade	55	16	5	1385;1432;1845;466;5528;5594;5595;5604;5936;6233;6416;7311;7314;7316;7867;8517	CREB1;MAPK14;DUSP3;ATF1;PPP2R5D;MAPK1;MAPK3;MAP2K1;RBM4;RPS27A;MAP2K4;UBA52;UBB;UBC;MAPKAPK3;IKBKG
539	0.591197	GO:0006936_muscle_contraction	101	26	8	10087;103910;10398;10627;2010;2593;26509;29766;3672;444;4637;58;5829;59;6641;7094;7170;7171;72;7402;7414;800;801;805;808;8106	COL4A3BP;MYL12B;MYL9;MYL12A;EMD;GAMT;MYOF;TMOD3;ITGA1;ASPH;MYL6;ACTA1;PXN;ACTA2;SNTB1;TLN1;TPM3;TPM4;ACTG2;UTRN;VCL;CALD1;CALM1;CALM2;CALM3;PABPN1
540	0.604877	GO:0000083_regulation_of_transcription_involved_in_G1/S_transition_of_mitotic_cell_cycle	23	6	2	1719;23476;5111;6241;7298;983	DHFR;BRD4;PCNA;RRM2;TYMS;CDK1
541	0.604877	GO:0006119_oxidative_phosphorylation	12	6	2	509;513;7381;7384;7385;7388	ATP5C1;ATP5D;UQCRB;UQCRC1;UQCRC2;UQCRH
542	0.604877	GO:0006189_'de_novo'_IMP_biosynthetic_process	6	6	2	10606;158;2618;471;5198;5471	PAICS;ADSL;GART;ATIC;PFAS;PPAT
543	0.604877	GO:0006869_lipid_transport	68	6	2	10280;23344;3069;5660;57488;738	SIGMAR1;ESYT1;HDLBP;PSAP;ESYT2;VPS51
544	0.604877	GO:0007034_vacuolar_transport	13	6	2	128866;27243;29082;51652;79643;80762	CHMP4B;CHMP2A;CHMP4A;CHMP3;CHMP6;NDFIP1
545	0.604877	GO:0007093_mitotic_cell_cycle_checkpoint	30	6	2	1739;55055;598;6152;6194;8243	DLG1;ZWILCH;BCL2L1;RPL24;RPS6;SMC1A
546	0.604877	GO:0008219_cell_death	35	6	2	10133;143;1982;23636;8915;9218	OPTN;PARP4;EIF4G2;NUP62;BCL10;VAPA
547	0.604877	GO:0008630_intrinsic_apoptotic_signaling_pathway_in_response_to_DNA_damage	46	6	2	1969;2810;2956;5591;581;598	EPHA2;SFN;MSH6;PRKDC;BAX;BCL2L1
548	0.604877	GO:0010800_positive_regulation_of_peptidyl-threonine_phosphorylation	25	6	2	3093;51719;5594;801;805;808	UBE2K;CAB39;MAPK1;CALM1;CALM2;CALM3
549	0.604877	GO:0016358_dendrite_development	29	6	2	10458;3066;351;4131;4646;8829	BAIAP2;HDAC2;APP;MAP1B;MYO6;NRP1
550	0.604877	GO:0016601_Rac_protein_signal_transduction	19	6	2	10787;2059;23191;28988;391;51495	NCKAP1;EPS8;CYFIP1;DBNL;RHOG;HACD3
551	0.604877	GO:0019433_triglyceride_catabolic_process	30	6	2	1373;2171;5499;5500;5501;5566	CPS1;FABP5;PPP1CA;PPP1CB;PPP1CC;PRKACA
552	0.604877	GO:0030033_microvillus_assembly	12	6	2	2054;51765;5911;5962;7430;9368	STX2;STK26;RAP2A;RDX;EZR;SLC9A3R1
553	0.604877	GO:0030049_muscle_filament_sliding	38	6	2	4637;58;70;7170;7171;7431	MYL6;ACTA1;ACTC1;TPM3;TPM4;VIM
554	0.604877	GO:0030163_protein_catabolic_process	31	6	2	1200;1509;2475;4012;5538;7347	TPP1;CTSD;MTOR;LNPEP;PPT1;UCHL3
555	0.604877	GO:0030970_retrograde_protein_transport,_ER_to_cytosol	14	6	2	23197;55666;6400;7184;7353;7415	FAF2;NPLOC4;SEL1L;HSP90B1;UFD1L;VCP
556	0.604877	GO:0032757_positive_regulation_of_interleukin-8_production	26	6	2	11315;23586;3303;3304;5054;8772	PARK7;DDX58;HSPA1A;HSPA1B;SERPINE1;FADD
557	0.604877	GO:0033574_response_to_testosterone	28	6	2	2629;4678;4830;5723;790;811	GBA;NASP;NME1;PSPH;CAD;CALR
558	0.604877	GO:0034644_cellular_response_to_UV	37	6	2	10856;26155;5111;55031;581;7528	RUVBL2;NOC2L;PCNA;USP47;BAX;YY1
559	0.604877	GO:0035455_response_to_interferon-alpha	9	6	2	103;10410;10581;5610;684;8519	ADAR;IFITM3;IFITM2;EIF2AK2;BST2;IFITM1
560	0.604877	GO:0042475_odontogenesis_of_dentin-containing_tooth	57	6	2	1495;1499;3066;3911;581;682	CTNNA1;CTNNB1;HDAC2;LAMA5;BAX;BSG
561	0.604877	GO:0043124_negative_regulation_of_I-kappaB_kinase/NF-kappaB_signaling	36	6	2	10133;29108;2950;5494;5495;6772	OPTN;PYCARD;GSTP1;PPM1A;PPM1B;STAT1
562	0.604877	GO:0048041_focal_adhesion_assembly	24	6	2	10979;2017;3911;55920;5829;87	FERMT2;CTTN;LAMA5;RCC2;PXN;ACTN1
563	0.604877	GO:0048489_synaptic_vesicle_transport	9	6	2	1499;1785;1808;23557;5873;8825	CTNNB1;DNM2;DPYSL2;SNAPIN;RAB27A;LIN7A
564	0.604877	GO:0050766_positive_regulation_of_phagocytosis	29	6	2	10960;1785;29108;57118;5873;811	LMAN2;DNM2;PYCARD;CAMK1D;RAB27A;CALR
565	0.604877	GO:0051131_chaperone-mediated_protein_complex_assembly	13	6	2	10471;10576;3308;3320;3329;9361	PFDN6;CCT2;HSPA4;HSP90AA1;HSPD1;LONP1
566	0.604877	GO:0070059_intrinsic_apoptotic_signaling_pathway_in_response_to_endoplasmic_reticulum_stress	34	6	2	30001;3093;3708;581;7917;9131	ERO1A;UBE2K;ITPR1;BAX;BAG6;AIFM1
567	0.604877	GO:0071300_cellular_response_to_retinoic_acid	67	6	2	10413;11344;22938;3066;51079;5754	YAP1;TWF2;SNW1;HDAC2;NDUFA13;PTK7
568	0.604877	GO:0071346_cellular_response_to_interferon-gamma	51	6	2	10492;1613;2058;23521;2597;965	SYNCRIP;DAPK3;EPRS;RPL13A;GAPDH;CD58
569	0.604877	GO:0071897_DNA_biosynthetic_process	27	6	2	10514;1490;5245;54107;7083;7298	MYBBP1A;CTGF;PHB;POLE3;TK1;TYMS
570	0.604877	GO:0072661_protein_targeting_to_plasma_membrane	23	6	2	10959;302;55690;6711;682;91663	TMED2;ANXA2;PACS1;SPTBN1;BSG;MYADM
571	0.604877	GO:0090200_positive_regulation_of_release_of_cytochrome_c_from_mitochondria	27	6	2	10059;29108;5329;581;637;9141	DNM1L;PYCARD;PLAUR;BAX;BID;PDCD5
572	0.604877	GO:0090307_mitotic_spindle_assembly	26	6	2	10426;2316;23332;3796;3837;387	TUBGCP3;FLNA;CLASP1;KIF2A;KPNB1;RHOA
573	0.608122	GO:0050821_protein_stabilization	114	33	10	10787;11140;11235;11261;11315;11331;1385;1828;2316;2319;23673;2597;2776;3303;3304;3329;3916;3920;481;483;51125;5216;5245;5479;6400;64175;6812;7756;7917;80155;811;8774;9531	NCKAP1;CDC37;PDCD10;CHP1;PARK7;PHB2;CREB1;DSG1;FLNA;FLOT2;STX12;GAPDH;GNAQ;HSPA1A;HSPA1B;HSPD1;LAMP1;LAMP2;ATP1B1;ATP1B3;GOLGA7;PFN1;PHB;PPIB;SEL1L;P3H1;STXBP1;ZNF207;BAG6;NAA15;CALR;NAPG;BAG3
574	0.615499	GO:0007202_activation_of_phospholipase_C_activity	60	13	4	1385;1956;2776;3708;3709;3710;5566;5573;5576;5578;801;805;808	CREB1;EGFR;GNAQ;ITPR1;ITPR2;ITPR3;PRKACA;PRKAR1A;PRKAR2A;PRKCA;CALM1;CALM2;CALM3
575	0.615499	GO:0009725_response_to_hormone	44	13	4	10432;2274;3020;3021;38;4199;64210;6638;6652;7076;7078;7386;9361	RBM14;FHL2;H3F3A;H3F3B;ACAT1;ME1;MMS19;SNRPN;SORD;TIMP1;TIMP3;UQCRFS1;LONP1
576	0.615499	GO:0071222_cellular_response_to_lipopolysaccharide	102	13	4	1432;29108;2950;3148;3383;3606;4691;5054;5328;558;567;5970;705	MAPK14;PYCARD;GSTP1;HMGB2;ICAM1;IL18;NCL;SERPINE1;PLAU;AXL;B2M;RELA;BYSL
577	0.615499	GO:2001237_negative_regulation_of_extrinsic_apoptotic_signaling_pathway	36	13	4	10197;10413;11315;2017;2730;2950;3655;3685;3958;4000;5970;8829;8996	PSME3;YAP1;PARK7;CTTN;GCLM;GSTP1;ITGA6;ITGAV;LGALS3;LMNA;RELA;NRP1;NOL3
578	0.647591	GO:0030198_extracellular_matrix_organization	308	54	16	10049;102;10549;1508;1509;1514;151887;1605;22801;23385;30001;334;3371;3383;3491;351;3655;3672;3673;3675;3678;3685;3688;3691;375790;3911;3915;3958;4323;5034;5054;51144;5339;5479;5578;5663;5747;5802;6382;6383;6385;64175;667;682;7045;7076;7837;823;826;836;87;871;960;977	DNAJB6;ADAM10;PRDX4;CTSB;CTSD;CTSL;CCDC80;DAG1;ITGA11;NCSTN;ERO1A;APLP2;TNC;ICAM1;CYR61;APP;ITGA6;ITGA1;ITGA2;ITGA3;ITGA5;ITGAV;ITGB1;ITGB4;AGRN;LAMA5;LAMC1;LGALS3;MMP14;P4HB;SERPINE1;HSD17B12;PLEC;PPIB;PRKCA;PSEN1;PTK2;PTPRS;SDC1;SDC2;SDC4;P3H1;DST;BSG;TGFBI;TIMP1;PXDN;CAPN1;CAPNS1;CASP3;ACTN1;SERPINH1;CD44;CD151
579	0.64809	GO:0001523_retinoid_metabolic_process	60	10	3	128;1645;2817;375790;3949;4035;51109;6382;6383;6385	ADH5;AKR1C1;GPC1;AGRN;LDLR;LRP1;RDH11;SDC1;SDC2;SDC4
580	0.64809	GO:0001541_ovarian_follicle_development	41	10	3	1495;3383;4323;581;598;6647;8890;8892;8893;9468	CTNNA1;ICAM1;MMP14;BAX;BCL2L1;SOD1;EIF2B4;EIF2B2;EIF2B5;PCYT1B
581	0.64809	GO:0006090_pyruvate_metabolic_process	24	10	3	1737;1738;3939;3945;5091;5160;5162;6566;682;9123	DLAT;DLD;LDHA;LDHB;PC;PDHA1;PDHB;SLC16A1;BSG;SLC16A3
582	0.64809	GO:0006309_apoptotic_DNA_fragmentation	17	10	3	1676;1777;3005;3146;3148;3836;3837;54205;836;9131	DFFA;DNASE2;H1F0;HMGB1;HMGB2;KPNA1;KPNB1;CYCS;CASP3;AIFM1
583	0.64809	GO:0006661_phosphatidylinositol_biosynthetic_process	56	10	3	22908;3612;3636;375;377;5286;5296;5305;55361;55697	SACM1L;IMPA1;INPPL1;ARF1;ARF3;PIK3C2A;PIK3R2;PIP4K2A;PI4K2A;VAC14
584	0.64809	GO:0008344_adult_locomotory_behavior	49	10	3	11315;1267;1476;2059;26058;351;372;5048;5538;6905	PARK7;CNP;CSTB;EPS8;GIGYF2;APP;ARCN1;PAFAH1B1;PPT1;TBCE
585	0.64809	GO:0009168_purine_ribonucleoside_monophosphate_biosynthetic_process	12	10	3	10606;158;159;2618;3614;3615;471;5198;5471;8833	PAICS;ADSL;ADSS;GART;IMPDH1;IMPDH2;ATIC;PFAS;PPAT;GMPS
586	0.64809	GO:0009887_organ_morphogenesis	92	10	3	1399;1948;2054;2273;2593;3673;4853;5970;7262;8829	CRKL;EFNB2;STX2;FHL1;GAMT;ITGA2;NOTCH2;RELA;PHLDA2;NRP1
587	0.64809	GO:0016056_rhodopsin_mediated_signaling_pathway	35	10	3	10988;23173;2339;2342;2782;4836;5578;801;805;808	METAP2;METAP1;FNTA;FNTB;GNB1;NMT1;PRKCA;CALM1;CALM2;CALM3
588	0.64809	GO:0022400_regulation_of_rhodopsin_mediated_signaling_pathway	32	10	3	10988;23173;2339;2342;2782;4836;5578;801;805;808	METAP2;METAP1;FNTA;FNTB;GNB1;NMT1;PRKCA;CALM1;CALM2;CALM3
589	0.64809	GO:0046209_nitric_oxide_metabolic_process	22	10	3	1373;1719;1785;3320;51070;6697;801;805;808;857	CPS1;DHFR;DNM2;HSP90AA1;NOSIP;SPR;CALM1;CALM2;CALM3;CAV1
590	0.64809	GO:0050999_regulation_of_nitric-oxide_synthase_activity	24	10	3	1719;1785;1956;3320;51070;6697;801;805;808;857	DHFR;DNM2;EGFR;HSP90AA1;NOSIP;SPR;CALM1;CALM2;CALM3;CAV1
591	0.64809	GO:0061136_regulation_of_proteasomal_protein_catabolic_process	69	10	3	10197;10213;51377;55031;5566;7314;8239;8287;9097;9100	PSME3;PSMD14;UCHL5;USP47;PRKACA;UBB;USP9X;USP9Y;USP14;USP10
592	0.64809	GO:0070266_necroptotic_process	26	10	3	10059;192111;5836;6233;7311;7314;7316;8717;8772;8797	DNM1L;PGAM5;PYGL;RPS27A;UBA52;UBB;UBC;TRADD;FADD;TNFRSF10A
593	0.651422	GO:0001843_neural_tube_closure	78	17	5	10653;10787;11146;1856;23242;23513;23654;25831;4522;51715;5216;5566;5898;6201;6385;7408;8915	SPINT2;NCKAP1;GLMN;DVL2;COBL;SCRIB;PLXNB2;HECTD1;MTHFD1;RAB23;PFN1;PRKACA;RALA;RPS7;SDC4;VASP;BCL10
594	0.651422	GO:0050790_regulation_of_catalytic_activity	63	17	5	10527;1508;151987;23640;27430;396;397;4735;51729;5510;55968;5902;80273;8036;8655;8678;9989	IPO7;CTSB;PPP4R2;HSPBP1;MAT2B;ARHGDIA;ARHGDIB;SEPT2;WBP11;PPP1R7;NSFL1C;RANBP1;GRPEL1;SHOC2;DYNLL1;BECN1;PPP4R1
595	0.680094	GO:0042542_response_to_hydrogen_peroxide	50	14	4	10935;11235;3329;3840;3939;51765;5516;6382;6464;6647;8061;836;8428;847	PRDX3;PDCD10;HSPD1;KPNA4;LDHA;STK26;PPP2CB;SDC1;SHC1;SOD1;FOSL1;CASP3;STK24;CAT
596	0.680094	GO:0060548_negative_regulation_of_cell_death	47	14	4	10551;11315;128866;1490;1508;27101;27243;3303;3304;3491;4864;6431;79073;9525	AGR2;PARK7;CHMP4B;CTGF;CTSB;CACYBP;CHMP2A;HSPA1A;HSPA1B;CYR61;NPC1;SRSF6;TMEM109;VPS4B
597	0.680633	GO:0002756_MyD88-independent_toll-like_receptor_signaling_pathway	78	21	6	1385;1432;1845;3661;466;5528;5594;5595;5604;5970;6233;6416;7311;7314;7316;7321;7322;7323;7867;8517;8772	CREB1;MAPK14;DUSP3;IRF3;ATF1;PPP2R5D;MAPK1;MAPK3;MAP2K1;RELA;RPS27A;MAP2K4;UBA52;UBB;UBC;UBE2D1;UBE2D2;UBE2D3;MAPKAPK3;IKBKG;FADD
598	0.680633	GO:0019985_translesion_synthesis	47	21	6	1642;5111;55666;5981;5982;5983;5984;5985;6118;6119;6233;7311;7314;7316;7353;7415;7706;8450;8451;9100;9636	DDB1;PCNA;NPLOC4;RFC1;RFC2;RFC3;RFC4;RFC5;RPA2;RPA3;RPS27A;UBA52;UBB;UBC;UFD1L;VCP;TRIM25;CUL4B;CUL4A;USP10;ISG15
599	0.680633	GO:0035666_TRIF-dependent_toll-like_receptor_signaling_pathway	76	21	6	1385;1432;1845;3661;466;5528;5594;5595;5604;5970;6233;6416;7311;7314;7316;7321;7322;7323;7867;8517;8772	CREB1;MAPK14;DUSP3;IRF3;ATF1;PPP2R5D;MAPK1;MAPK3;MAP2K1;RELA;RPS27A;MAP2K4;UBA52;UBB;UBC;UBE2D1;UBE2D2;UBE2D3;MAPKAPK3;IKBKG;FADD
600	0.680633	GO:0098779_mitophagy_in_response_to_mitochondrial_depolarization	135	21	6	11140;1965;200081;2040;22985;308;4190;481;4831;5214;55163;55361;5604;6628;6632;6636;8678;8878;93974;9688;9798	CDC37;EIF2S1;TXLNA;STOM;ACIN1;ANXA5;MDH1;ATP1B1;NME2;PFKP;PNPO;PI4K2A;MAP2K1;SNRPB;SNRPD1;SNRPF;BECN1;SQSTM1;ATPIF1;NUP93;IST1
601	0.685235	GO:0002576_platelet_degranulation	83	28	8	10257;10487;1072;226;2316;3309;351;3920;5054;5216;5478;5660;6647;6812;7076;7094;7114;7277;7414;801;805;808;81;813;87;928;967;9948	ABCC4;CAP1;CFL1;ALDOA;FLNA;HSPA5;APP;LAMP2;SERPINE1;PFN1;PPIA;PSAP;SOD1;STXBP1;TIMP1;TLN1;TMSB4X;TUBA4A;VCL;CALM1;CALM2;CALM3;ACTN4;CALU;ACTN1;CD9;CD63;WDR1
602	0.69505	GO:0000422_mitophagy	32	7	2	493856;51024;56270;64422;79065;81631;8878	CISD2;FIS1;WDR45B;ATG3;ATG9A;MAP1LC3B;SQSTM1
603	0.69505	GO:0002244_hematopoietic_progenitor_cell_differentiation	63	7	2	103;1938;23215;5663;6429;7153;93436	ADAR;EEF2;PRRC2C;PSEN1;SRSF4;TOP2A;ARMC6
604	0.69505	GO:0006000_fructose_metabolic_process	13	7	2	2203;226;230;231;26007;5208;6652	FBP1;ALDOA;ALDOC;AKR1B1;TKFC;PFKFB2;SORD
605	0.69505	GO:0006098_pentose-phosphate_shunt	10	7	2	22934;2539;25796;5226;6888;7086;7167	RPIA;G6PD;PGLS;PGD;TALDO1;TKT;TPI1
606	0.69505	GO:0006103_2-oxoglutarate_metabolic_process	19	7	2	1738;1743;2805;2806;3417;3420;56267	DLD;DLST;GOT1;GOT2;IDH1;IDH3B;CCBL2
607	0.69505	GO:0006164_purine_nucleotide_biosynthetic_process	10	7	2	158;3251;4522;4907;5198;5471;5631	ADSL;HPRT1;MTHFD1;NT5E;PFAS;PPAT;PRPS1
608	0.69505	GO:0006520_cellular_amino_acid_metabolic_process	30	7	2	2678;2937;5184;56267;5860;8140;95	GGT1;GSS;PEPD;CCBL2;QDPR;SLC7A5;ACY1
609	0.69505	GO:0007088_regulation_of_mitotic_nuclear_division	23	7	2	10419;1104;1613;5300;57026;858;998	PRMT5;RCC1;DAPK3;PIN1;PDXP;CAV2;CDC42
610	0.69505	GO:0008544_epidermis_development	83	7	2	1490;1832;2171;224;2319;3849;488	CTGF;DSP;FABP5;ALDH3A2;FLOT2;KRT2;ATP2A2
611	0.69505	GO:0009409_response_to_cold	36	7	2	1153;3320;3329;3614;490;5935;8531	CIRBP;HSP90AA1;HSPD1;IMPDH1;ATP2B1;RBM3;YBX3
612	0.69505	GO:0010595_positive_regulation_of_endothelial_cell_migration	42	7	2	10016;14;306;5578;8829;9475;9564	PDCD6;AAMP;ANXA3;PRKCA;NRP1;ROCK2;BCAR1
613	0.69505	GO:0010880_regulation_of_release_of_sequestered_calcium_ion_into_cytosol_by_sarcoplasmic_reticulum	17	7	2	444;6717;801;805;808;817;9446	ASPH;SRI;CALM1;CALM2;CALM3;CAMK2D;GSTO1
614	0.69505	GO:0014823_response_to_activity	38	7	2	210;3033;5328;5562;5591;7384;847	ALAD;HADH;PLAU;PRKAA1;PRKDC;UQCRC1;CAT
615	0.69505	GO:0016485_protein_processing	56	7	2	10988;1889;23385;4898;5663;7384;7385	METAP2;ECE1;NCSTN;NRDC;PSEN1;UQCRC1;UQCRC2
616	0.69505	GO:0019082_viral_protein_processing	12	7	2	51160;6233;7251;7311;7314;7316;79720	VPS28;RPS27A;TSG101;UBA52;UBB;UBC;VPS37B
617	0.69505	GO:0019369_arachidonic_acid_metabolic_process	53	7	2	10728;2678;2879;4048;4363;5595;873	PTGES3;GGT1;GPX4;LTA4H;ABCC1;MAPK3;CBR1
618	0.69505	GO:0030574_collagen_catabolic_process	74	7	2	102;1508;1509;1514;4323;5184;9902	ADAM10;CTSB;CTSD;CTSL;MMP14;PEPD;MRC2
619	0.69505	GO:0032092_positive_regulation_of_protein_binding	54	7	2	10211;2280;3326;55690;567;5901;857	FLOT1;FKBP1A;HSP90AB1;PACS1;B2M;RAN;CAV1
620	0.69505	GO:0034975_protein_folding_in_endoplasmic_reticulum	10	7	2	23065;2923;3309;55831;7184;811;821	EMC1;PDIA3;HSPA5;EMC3;HSP90B1;CALR;CANX
621	0.69505	GO:0045740_positive_regulation_of_DNA_replication	38	7	2	1956;27101;466;5111;6464;811;998	EGFR;CACYBP;ATF1;PCNA;SHC1;CALR;CDC42
622	0.69505	GO:0045773_positive_regulation_of_axon_extension	28	7	2	11344;23499;3611;3897;4131;5048;81565	TWF2;MACF1;ILK;L1CAM;MAP1B;PAFAH1B1;NDEL1
623	0.69505	GO:0045947_negative_regulation_of_translational_initiation	13	7	2	1978;1979;2332;3646;5936;7175;8890	EIF4EBP1;EIF4EBP2;FMR1;EIF3E;RBM4;TPR;EIF2B4
624	0.69505	GO:0046597_negative_regulation_of_viral_entry_into_host_cell	19	7	2	10410;10581;4361;7706;7726;8519;8724	IFITM3;IFITM2;MRE11A;TRIM25;TRIM26;IFITM1;SNX3
625	0.69505	GO:0046827_positive_regulation_of_protein_export_from_nucleus	15	7	2	10541;2010;2810;5494;5566;7175;8536	ANP32B;EMD;SFN;PPM1A;PRKACA;TPR;CAMK1
626	0.69505	GO:0055072_iron_ion_homeostasis	29	7	2	2512;4241;567;56898;81855;8301;94081	FTL;MELTF;B2M;BDH2;SFXN3;PICALM;SFXN1
627	0.69505	GO:0071353_cellular_response_to_interleukin-4	22	7	2	210;2194;3309;3326;3615;4171;6122	ALAD;FASN;HSPA5;HSP90AB1;IMPDH2;MCM2;RPL3
628	0.69505	GO:0090630_activation_of_GTPase_activity	35	7	2	1969;23513;23603;30851;391;55920;81565	EPHA2;SCRIB;CORO1C;TAX1BP3;RHOG;RCC2;NDEL1
629	0.69505	GO:0097192_extrinsic_apoptotic_signaling_pathway_in_absence_of_ligand	41	7	2	26060;3685;581;598;836;8772;9531	APPL1;ITGAV;BAX;BCL2L1;CASP3;FADD;BAG3
630	0.706087	GO:0051592_response_to_calcium_ion	55	18	5	10016;10768;140576;22872;2664;308;310;311;3710;5530;553115;6382;71;801;805;808;85365;857	PDCD6;AHCYL1;S100A16;SEC31A;GDI1;ANXA5;ANXA7;ANXA11;ITPR3;PPP3CA;PEF1;SDC1;ACTG1;CALM1;CALM2;CALM3;ALG2;CAV1
631	0.708186	GO:0050900_leukocyte_migration	114	32	9	10544;2734;2885;3383;3655;3675;3678;3685;3688;3845;3897;4478;4627;481;483;4893;5296;5420;5478;5781;6093;6464;6520;6566;682;8140;857;90952;9123;9255;960;965	PROCR;GLG1;GRB2;ICAM1;ITGA6;ITGA3;ITGA5;ITGAV;ITGB1;KRAS;L1CAM;MSN;MYH9;ATP1B1;ATP1B3;NRAS;PIK3R2;PODXL;PPIA;PTPN11;ROCK1;SHC1;SLC3A2;SLC16A1;BSG;SLC7A5;CAV1;ESAM;SLC16A3;AIMP1;CD44;CD58
632	0.712583	GO:0030154_cell_differentiation	445	39	11	10011;10075;10672;1155;14;1490;1717;2273;23089;25932;26091;26128;26528;28969;3796;3911;55832;55898;55905;57326;57446;5747;5813;5814;5936;6189;6201;64359;676;7127;7257;7335;7528;7917;80155;8087;8140;8878;9260	SRA1;HUWE1;GNA13;TBCB;AAMP;CTGF;DHCR7;FHL1;PEG10;CLIC4;HERC4;KIF1BP;DAZAP1;BZW2;KIF2A;LAMA5;CAND1;UNC45A;RNF114;PBXIP1;NDRG3;PTK2;PURA;PURB;RBM4;RPS3A;RPS7;NXN;BRDT;TNFAIP2;TSNAX;UBE2V1;YY1;BAG6;NAA15;FXR1;SLC7A5;SQSTM1;PDLIM7
633	0.716872	GO:0031647_regulation_of_protein_stability	51	11	3	10755;10910;29108;444;51100;55823;5594;5714;57805;975;998	GIPC1;SUGT1;PYCARD;ASPH;SH3GLB1;VPS11;MAPK1;PSMD8;CCAR2;CD81;CDC42
634	0.716872	GO:0032436_positive_regulation_of_proteasomal_ubiquitin-dependent_protein_catabolic_process	63	11	3	10273;10399;1453;23640;55905;5663;5716;6613;7336;7415;8078	STUB1;RACK1;CSNK1D;HSPBP1;RNF114;PSEN1;PSMD10;SUMO2;UBE2V2;VCP;USP5
635	0.716872	GO:0046034_ATP_metabolic_process	30	11	3	203;204;205;29789;3303;3304;3312;481;523;526;7415	AK1;AK2;AK4;OLA1;HSPA1A;HSPA1B;HSPA8;ATP1B1;ATP6V1A;ATP6V1B2;VCP
636	0.716872	GO:0046474_glycerophospholipid_biosynthetic_process	94	11	3	23646;23760;3030;3032;5130;5833;79143;79888;8895;8904;9468	PLD3;PITPNB;HADHA;HADHB;PCYT1A;PCYT2;MBOAT7;LPCAT1;CPNE3;CPNE1;PCYT1B
637	0.716872	GO:0051402_neuron_apoptotic_process	36	11	3	2597;351;51604;56616;5663;581;598;637;836;8883;9131	GAPDH;APP;PIGT;DIABLO;PSEN1;BAX;BCL2L1;BID;CASP3;NAE1;AIFM1
638	0.726784	GO:0006470_protein_dephosphorylation	132	29	8	134510;1739;192111;27068;29085;4659;54205;5494;5495;5496;5499;5500;5501;5515;5516;5518;5520;5528;5530;5531;55313;5536;5537;57026;5770;5782;80895;92609;9989	UBLCP1;DLG1;PGAM5;PPA2;PHPT1;PPP1R12A;CYCS;PPM1A;PPM1B;PPM1G;PPP1CA;PPP1CB;PPP1CC;PPP2CA;PPP2CB;PPP2R1A;PPP2R2A;PPP2R5D;PPP3CA;PPP4C;CPPED1;PPP5C;PPP6C;PDXP;PTPN1;PTPN12;ILKAP;TIMM50;PPP4R1
639	0.728159	GO:0043086_negative_regulation_of_catalytic_activity	70	22	6	10763;2029;23197;23640;26472;302;306;307;308;4179;4659;51070;51400;5511;55832;5636;57805;6050;6059;6418;813;81611	NES;ENSA;FAF2;HSPBP1;PPP1R14B;ANXA2;ANXA3;ANXA4;ANXA5;CD46;PPP1R12A;NOSIP;PPME1;PPP1R8;CAND1;PRPSAP2;CCAR2;RNH1;ABCE1;SET;CALU;ANP32E
640	0.736673	GO:0006626_protein_targeting_to_mitochondrion	48	15	4	10452;10469;10953;1678;26520;26521;293;3313;51024;56993;637;80273;9049;92609;9868	TOMM40;TIMM44;TOMM34;TIMM8A;TIMM9;TIMM8B;SLC25A6;HSPA9;FIS1;TOMM22;BID;GRPEL1;AIP;TIMM50;TOMM70
641	0.736673	GO:0043154_negative_regulation_of_cysteine-type_endopeptidase_activity_involved_in_apoptotic_process	72	15	4	10049;10935;1457;1654;25824;2810;2821;3476;5272;5447;55031;8717;8772;8797;960	DNAJB6;PRDX3;CSNK2A1;DDX3X;PRDX5;SFN;GPI;IGBP1;SERPINB9;POR;USP47;TRADD;FADD;TNFRSF10A;CD44
642	0.736673	GO:0051726_regulation_of_cell_cycle	114	15	4	1018;10399;10987;1487;23435;23582;3312;3688;581;5928;6430;8021;891;9039;9133	CDK3;RACK1;COPS5;CTBP1;TARDBP;CCNDBP1;HSPA8;ITGB1;BAX;RBBP4;SRSF5;NUP214;CCNB1;UBA3;CCNB2
643	0.736673	GO:0060333_interferon-gamma-mediated_signaling_pathway	77	15	4	2633;2634;3107;3135;3383;3661;567;5770;5781;6772;7706;7726;817;8638;960	GBP1;GBP2;HLA-C;HLA-G;ICAM1;IRF3;B2M;PTPN1;PTPN11;STAT1;TRIM25;TRIM26;CAMK2D;OASL;CD44
644	0.739697	GO:0000278_mitotic_cell_cycle	422	171	50	10051;10121;10133;1017;10197;10213;10383;10426;10540;10592;10726;10762;11065;11258;121504;143471;1453;1457;1459;1460;147841;1639;1719;1778;1781;2010;2029;203068;2237;22919;23047;23122;23165;23244;23279;23332;23397;23636;26003;27175;328;3320;348995;3796;4000;4171;4172;4173;4174;4175;4176;4218;4659;4926;5048;5111;51434;53371;54820;5500;5501;55055;5515;5518;5520;554313;5566;5578;55920;5682;5683;5684…	SMC4;ACTR1A;OPTN;CDK2;PSME3;PSMD14;TUBB4B;TUBGCP3;DCTN2;SMC2;NUDC;NUP50;UBE2C;DCTN3;HIST4H4;PSMA8;CSNK1D;CSNK2A1;CSNK2A2;CSNK2B;SPC24;DCTN1;DHFR;DYNC1H1;DYNC1I2;EMD;ENSA;TUBB;FEN1;MAPRE1;PDS5B;CLASP2;NUP205;PDS5A;NUP160;CLASP1;NCAPH;NUP62;GORASP2;TUBG2;APEX1;HSP90AA1;NUP43;KIF2A;LMNA;MCM2;MCM3;MCM4;MCM5;MCM6;MCM7;RAB8A;PPP1R12A;NUMA1;PAFAH1B1;PCNA;ANAPC7;NUP54;NDE1;PPP1CB;PPP1CC;ZWILCH;PPP2CA;PPP…
645	0.747399	GO:0006954_inflammatory_response	338	26	7	10949;11315;143;23;255626;25824;29108;301;3146;3487;3606;4048;4282;5286;54472;558;56925;57118;5879;5970;6382;7852;8517;9255;9373;976	HNRNPA0;PARK7;PARP4;ABCF1;HIST1H2BA;PRDX5;PYCARD;ANXA1;HMGB1;IGFBP4;IL18;LTA4H;MIF;PIK3C2A;TOLLIP;AXL;LXN;CAMK1D;RAC1;RELA;SDC1;CXCR4;IKBKG;AIMP1;PLAA;ADGRE5
646	0.75445	GO:0007267_cell-cell_signaling	247	19	5	10135;102;11165;1490;150;1948;2885;30011;3491;3606;4012;54472;684;7295;7791;8829;9019;9255;976	NAMPT;ADAM10;NUDT3;CTGF;ADRA2A;EFNB2;GRB2;SH3KBP1;CYR61;IL18;LNPEP;TOLLIP;BST2;TXN;ZYX;NRP1;MPZL1;AIMP1;ADGRE5
647	0.767459	GO:0001895_retina_homeostasis	41	8	2	134430;3315;3848;5052;567;60;6647;71	WDR36;HSPB1;KRT1;PRDX1;B2M;ACTB;SOD1;ACTG1
648	0.767459	GO:0006259_DNA_metabolic_process	23	8	2	1777;3487;3838;399687;4830;4907;5901;64210	DNASE2;IGFBP4;KPNA2;MYO18A;NME1;NT5E;RAN;MMS19
649	0.767459	GO:0006730_one-carbon_metabolic_process	30	8	2	10768;1719;191;27430;377677;4144;4522;6472	AHCYL1;DHFR;AHCY;MAT2B;CA13;MAT2A;MTHFD1;SHMT2
650	0.767459	GO:0006968_cellular_defense_response	61	8	2	3135;3688;3959;51715;5970;8061;8678;8915	HLA-G;ITGB1;LGALS3BP;RAB23;RELA;FOSL1;BECN1;BCL10
651	0.767459	GO:0007094_mitotic_spindle_assembly_checkpoint	33	8	2	11065;51434;56984;7175;7321;7324;7756;9184	UBE2C;ANAPC7;PSMG2;TPR;UBE2D1;UBE2E1;ZNF207;BUB3
652	0.767459	GO:0007220_Notch_receptor_processing	22	8	2	102;23385;4853;5663;6233;7311;7314;7316	ADAM10;NCSTN;NOTCH2;PSEN1;RPS27A;UBA52;UBB;UBC
653	0.767459	GO:0007569_cell_aging	24	8	2	23636;27250;3028;3383;3611;4282;4869;6647	NUP62;PDCD4;HSD17B10;ICAM1;ILK;MIF;NPM1;SOD1
654	0.767459	GO:0010824_regulation_of_centrosome_duplication	17	8	2	10015;128866;26973;27243;51510;51652;7514;9525	PDCD6IP;CHMP4B;CHORDC1;CHMP2A;CHMP5;CHMP3;XPO1;VPS4B
655	0.767459	GO:0016042_lipid_catabolic_process	78	8	2	196463;23646;5048;5049;5050;5331;5538;57552	PLBD2;PLD3;PAFAH1B1;PAFAH1B2;PAFAH1B3;PLCB3;PPT1;NCEH1
656	0.767459	GO:0031295_T_cell_costimulation	73	8	2	2475;2885;3956;5062;5781;5879;857;998	MTOR;GRB2;LGALS1;PAK2;PTPN11;RAC1;CAV1;CDC42
657	0.767459	GO:0042632_cholesterol_homeostasis	64	8	2	10577;10938;1645;3949;4864;55004;6646;857	NPC2;EHD1;AKR1C1;LDLR;NPC1;LAMTOR1;SOAT1;CAV1
658	0.767459	GO:0043525_positive_regulation_of_neuron_apoptotic_process	45	8	2	3672;375790;5074;5300;581;836;9040;998	ITGA1;AGRN;PAWR;PIN1;BAX;CASP3;UBE2M;CDC42
659	0.767459	GO:0051881_regulation_of_mitochondrial_membrane_potential	27	8	2	10935;11315;1192;581;5831;598;6647;7314	PRDX3;PARK7;CLIC1;BAX;PYCR1;BCL2L1;SOD1;UBB
660	0.767459	GO:0071356_cellular_response_to_tumor_necrosis_factor	92	8	2	2629;29108;3383;55914;5970;8531;9181;965	GBA;PYCARD;ICAM1;ERBIN;RELA;YBX3;ARHGEF2;CD58
661	0.767459	GO:0090503_RNA_phosphodiester_bond_hydrolysis,_exonucleolytic	24	8	2	114034;201626;23019;25996;29883;54512;56915;9337	TOE1;PDE12;CNOT1;REXO2;CNOT7;EXOSC4;EXOSC5;CNOT8
662	0.770474	GO:0034142_toll-like_receptor_4_signaling_pathway	96	23	6	1385;1432;1845;3661;466;5528;5594;5595;5604;5970;6233;6416;7311;7314;7316;7321;7322;7323;7334;7335;7867;8517;8772	CREB1;MAPK14;DUSP3;IRF3;ATF1;PPP2R5D;MAPK1;MAPK3;MAP2K1;RELA;RPS27A;MAP2K4;UBA52;UBB;UBC;UBE2D1;UBE2D2;UBE2D3;UBE2N;UBE2V1;MAPKAPK3;IKBKG;FADD
663	0.770474	GO:0045454_cell_redox_homeostasis	58	23	6	10130;10539;10549;1738;23071;23530;2745;2923;2936;30001;328;5034;51075;51218;7295;7296;80142;81542;81567;83442;9131;9352;9601	PDIA6;GLRX3;PRDX4;DLD;ERP44;NNT;GLRX;PDIA3;GSR;ERO1A;APEX1;P4HB;TMX2;GLRX5;TXN;TXNRD1;PTGES2;TMX1;TXNDC5;SH3BGRL3;AIFM1;TXNL1;PDIA4
664	0.774726	GO:0009306_protein_secretion	38	12	3	10890;10961;201475;2778;4218;5048;51762;5873;5874;64083;821;9601	RAB10;ERP29;RAB12;GNAS;RAB8A;PAFAH1B1;RAB8B;RAB27A;RAB27B;GOLPH3;CANX;PDIA4
665	0.774726	GO:0009749_response_to_glucose	72	12	3	1432;1490;1508;1967;2029;3939;5208;5211;836;8890;8892;8893	MAPK14;CTGF;CTSB;EIF2B1;ENSA;LDHA;PFKFB2;PFKL;CASP3;EIF2B4;EIF2B2;EIF2B5
666	0.774726	GO:0010501_RNA_secondary_structure_unwinding	43	12	3	10521;1653;1654;1655;1656;1973;79039;7919;8653;9188;9775;9879	DDX17;DDX1;DDX3X;DDX5;DDX6;EIF4A1;DDX54;DDX39B;DDX3Y;DDX21;EIF4A3;DDX46
667	0.774726	GO:0032922_circadian_regulation_of_gene_expression	60	12	3	10135;10419;10514;112464;1453;2673;3066;3192;5499;5500;5501;7150	NAMPT;PRMT5;MYBBP1A;PRKCDBP;CSNK1D;GFPT1;HDAC2;HNRNPU;PPP1CA;PPP1CB;PPP1CC;TOP1
668	0.774726	GO:0035690_cellular_response_to_drug	57	12	3	2203;4830;5471;5530;5621;5860;5911;7037;7372;790;8893;9647	FBP1;NME1;PPAT;PPP3CA;PRNP;QDPR;RAP2A;TFRC;UMPS;CAD;EIF2B5;PPM1F
669	0.774726	GO:0090002_establishment_of_protein_localization_to_plasma_membrane	32	12	3	10211;23122;2319;3728;3911;5318;5962;6093;6281;7430;9368;9475	FLOT1;CLASP2;FLOT2;JUP;LAMA5;PKP2;RDX;ROCK1;S100A10;EZR;SLC9A3R1;ROCK2
670	0.774726	GO:1902600_hydrogen_ion_transmembrane_transport	58	12	3	1327;1329;1340;1528;23530;388753;4697;7384;7386;7388;9377;9550	COX4I1;COX5B;COX6B1;CYB5A;NNT;COA6;NDUFA4;UQCRC1;UQCRFS1;UQCRH;COX5A;ATP6V1G1
671	0.785007	GO:0017148_negative_regulation_of_translation	59	27	7	10399;10492;10643;10644;1153;1613;1654;1977;2058;23019;2332;23521;2597;26058;29883;3609;4076;5610;5813;5936;8087;811;9125;9337;9470;9513;9775	RACK1;SYNCRIP;IGF2BP3;IGF2BP2;CIRBP;DAPK3;DDX3X;EIF4E;EPRS;CNOT1;FMR1;RPL13A;GAPDH;GIGYF2;CNOT7;ILF3;CAPRIN1;EIF2AK2;PURA;RBM4;FXR1;CALR;RQCD1;CNOT8;EIF4E2;FXR2;EIF4A3
672	0.785007	GO:0051092_positive_regulation_of_NF-kappaB_transcription_factor_activity	127	27	7	10935;136319;23085;29108;3303;3304;3383;3845;4869;5610;5687;5970;6188;6233;65992;7311;7314;7316;7334;7335;7706;847;8517;8717;8915;9181;92140	PRDX3;MTPN;ERC1;PYCARD;HSPA1A;HSPA1B;ICAM1;KRAS;NPM1;EIF2AK2;PSMA6;RELA;RPS3;RPS27A;DDRGK1;UBA52;UBB;UBC;UBE2N;UBE2V1;TRIM25;CAT;IKBKG;TRADD;BCL10;ARHGEF2;MTDH
673	0.785337	GO:0070374_positive_regulation_of_ERK1_and_ERK2_cascade	156	16	4	112464;11331;1490;1956;29108;3146;3383;4282;5245;5578;5595;5781;7936;817;8829;960	PRKCDBP;PHB2;CTGF;EGFR;PYCARD;HMGB1;ICAM1;MIF;PHB;PRKCA;MAPK3;PTPN11;NELFE;CAMK2D;NRP1;CD44
674	0.796596	GO:1903955_positive_regulation_of_protein_targeting_to_mitochondrion	85	20	5	10055;10075;11338;1459;3176;3305;51100;51706;51729;55823;5695;5714;5880;6158;7307;7323;7332;86;8607;9520	SAE1;HUWE1;U2AF2;CSNK2A2;HNMT;HSPA1L;SH3GLB1;CYB5R1;WBP11;VPS11;PSMB7;PSMD8;RAC2;RPL28;U2AF1;UBE2D3;UBE2L3;ACTL6A;RUVBL1;NPEPPS
675	0.798265	GO:0001701_in_utero_embryonic_development	210	31	8	10087;102;103;10672;10787;1499;1655;23760;29924;3688;4154;4627;4628;4836;4904;51493;5954;598;60626;6426;689;7319;8061;8239;8451;8531;8533;8894;891;9133;9470	COL4A3BP;ADAM10;ADAR;GNA13;NCKAP1;CTNNB1;DDX5;PITPNB;EPN1;ITGB1;MBNL1;MYH9;MYH10;NMT1;YBX1;RTCB;RCN1;BCL2L1;RIC8A;SRSF1;BTF3;UBE2A;FOSL1;USP9X;CUL4A;YBX3;COPS3;EIF2S2;CCNB1;CCNB2;EIF4E2
676	0.807668	GO:0006461_protein_complex_assembly	111	24	6	10465;1615;2058;23450;23607;25929;3159;3839;3915;5481;5518;5595;6513;6923;822;829;8301;8518;8774;8825;891;9341;9351;9368	PPIH;DARS;EPRS;SF3B3;CD2AP;GEMIN5;HMGA1;KPNA3;LAMC1;PPID;PPP2R1A;MAPK3;SLC2A1;TCEB2;CAPG;CAPZA1;PICALM;IKBKAP;NAPG;LIN7A;CCNB1;VAMP3;SLC9A3R2;SLC9A3R1
677	0.822494	GO:0010827_regulation_of_glucose_transport	31	13	3	10762;23165;23279;23636;348995;53371;7175;79902;8021;81929;8480;9631;9688	NUP50;NUP205;NUP160;NUP62;NUP43;NUP54;TPR;NUP85;NUP214;SEH1L;RAE1;NUP155;NUP93
678	0.822494	GO:0030155_regulation_of_cell_adhesion	45	13	3	3383;3606;3911;4008;4659;5500;5515;5518;5795;6093;8729;9475;9928	ICAM1;IL18;LAMA5;LMO7;PPP1R12A;PPP1CB;PPP2CA;PPP2R1A;PTPRJ;ROCK1;GBF1;ROCK2;KIF14
679	0.824406	GO:0000045_autophagosome_assembly	45	9	2	1509;51715;55968;56270;5663;64422;79065;81631;8678	CTSD;RAB23;NSFL1C;WDR45B;PSEN1;ATG3;ATG9A;MAP1LC3B;BECN1
680	0.824406	GO:0007020_microtubule_nucleation	18	9	2	10426;1453;23122;23332;27175;282991;54820;7283;81565	TUBGCP3;CSNK1D;CLASP2;CLASP1;TUBG2;BLOC1S2;NDE1;TUBG1;NDEL1
681	0.824406	GO:0007517_muscle_organ_development	90	9	2	2010;2273;22801;3911;4000;55898;6717;7402;8087	EMD;FHL1;ITGA11;LAMA5;LMNA;UNC45A;SRI;UTRN;FXR1
682	0.824406	GO:0019068_virion_assembly	19	9	2	51160;5478;6233;7251;7311;7314;7316;79720;81876	VPS28;PPIA;RPS27A;TSG101;UBA52;UBB;UBC;VPS37B;RAB1B
683	0.824406	GO:0019882_antigen_processing_and_presentation	20	9	2	10890;10981;11021;1514;51762;5869;5870;5873;83871	RAB10;RAB32;RAB35;CTSL;RAB8B;RAB5B;RAB6A;RAB27A;RAB34
684	0.824406	GO:0035329_hippo_signaling	27	9	2	10413;1856;55233;7082;7529;7531;836;92597;9414	YAP1;DVL2;MOB1A;TJP1;YWHAB;YWHAE;CASP3;MOB1B;TJP2
685	0.824406	GO:0045859_regulation_of_protein_kinase_activity	32	9	2	1460;2475;26610;55140;5880;6647;8518;9368;998	CSNK2B;MTOR;ELP4;ELP3;RAC2;SOD1;IKBKAP;SLC9A3R1;CDC42
686	0.824406	GO:0046688_response_to_copper_ion	16	9	2	3383;513;581;6284;6647;6649;6652;7037;7083	ICAM1;ATP5D;BAX;S100A13;SOD1;SOD3;SORD;TFRC;TK1
687	0.824406	GO:0051262_protein_tetramerization	35	9	2	11051;11052;158;2271;3155;4199;6223;79869;847	NUDT21;CPSF6;ADSL;FH;HMGCL;ME1;RPS19;CPSF7;CAT
688	0.824406	GO:0071347_cellular_response_to_interleukin-1	67	9	2	27316;29108;3313;3383;5074;5531;55611;5970;705	RBMX;PYCARD;HSPA9;ICAM1;PAWR;PPP4C;OTUB1;RELA;BYSL
689	0.832834	GO:0030512_negative_regulation_of_transforming_growth_factor_beta_receptor_signaling_pathway	70	21	5	10273;11171;135228;1785;23089;2734;3309;51377;5300;5494;5499;5500;5501;5654;58533;6233;7311;7314;7316;7514;858	STUB1;STRAP;CD109;DNM2;PEG10;GLG1;HSPA5;UCHL5;PIN1;PPM1A;PPP1CA;PPP1CB;PPP1CC;HTRA1;SNX6;RPS27A;UBA52;UBB;UBC;XPO1;CAV2
690	0.839981	GO:0006979_response_to_oxidative_stress	98	25	6	10935;11168;140809;210;25824;2730;2879;2937;3417;351;3848;4323;4521;4720;475;50484;5604;5621;5663;5693;7001;7837;9124;9588;9943	PRDX3;PSIP1;SRXN1;ALAD;PRDX5;GCLM;GPX4;GSS;IDH1;APP;KRT1;MMP14;NUDT1;NDUFS2;ATOX1;RRM2B;MAP2K1;PRNP;PSEN1;PSMB5;PRDX2;PXDN;PDLIM1;PRDX6;OXSR1
691	0.839981	GO:0051028_mRNA_transport	59	25	6	10128;10643;10644;10762;143244;144983;220988;23039;23165;2332;23636;3178;348995;4641;53371;55110;6396;6830;7514;79902;81929;8570;9775;9908;9961	LRPPRC;IGF2BP3;IGF2BP2;NUP50;EIF5AL1;HNRNPA1L2;HNRNPA3;XPO7;NUP205;FMR1;NUP62;HNRNPA1;NUP43;MYO1C;NUP54;MAGOHB;SEC13;SUPT6H;XPO1;NUP85;SEH1L;KHSRP;EIF4A3;G3BP2;MVP
692	0.845733	GO:0001578_microtubule_bundle_formation	23	5	1	11261;23332;4131;55201;6249	CHP1;CLASP1;MAP1B;MAP1S;CLIP1
693	0.845733	GO:0001675_acrosome_assembly	14	5	1	11196;3267;5048;5819;9519	SEC23IP;AGFG1;PAFAH1B1;NECTIN2;TBPL1
694	0.845733	GO:0001837_epithelial_to_mesenchymal_transition	33	5	1	10155;1499;2316;3182;6275	TRIM28;CTNNB1;FLNA;HNRNPAB;S100A4
695	0.845733	GO:0005977_glycogen_metabolic_process	26	5	1	2632;5499;5500;5501;5836	GBE1;PPP1CA;PPP1CB;PPP1CC;PYGL
696	0.845733	GO:0006122_mitochondrial_electron_transport,_ubiquinol_to_cytochrome_c	9	5	1	54205;7381;7384;7385;7388	CYCS;UQCRB;UQCRC1;UQCRC2;UQCRH
697	0.845733	GO:0006401_RNA_catabolic_process	20	5	1	23016;3184;5511;6059;6499	EXOSC7;HNRNPD;PPP1R8;ABCE1;SKIV2L
698	0.845733	GO:0006479_protein_methylation	19	5	1	2107;3276;5110;6628;6634	ETF1;PRMT1;PCMT1;SNRPB;SNRPD3
699	0.845733	GO:0006734_NADH_metabolic_process	8	5	1	1743;3420;4190;4191;7415	DLST;IDH3B;MDH1;MDH2;VCP
700	0.845733	GO:0006895_Golgi_to_endosome_transport	16	5	1	10618;160;51552;79585;8729	TGOLN2;AP2A1;RAB14;CORO7;GBF1
701	0.845733	GO:0007157_heterophilic_cell-cell_adhesion_via_plasma_membrane_cell_adhesion_molecules	45	5	1	3383;3678;3897;5817;5819	ICAM1;ITGA5;L1CAM;PVR;NECTIN2
702	0.845733	GO:0007286_spermatid_development	68	5	1	54888;5819;728695;81892;9319	NSUN2;NECTIN2;SPANXB1;SLIRP;TRIP13
703	0.845733	GO:0008299_isoprenoid_biosynthetic_process	12	5	1	2222;3157;3422;4597;4598	FDFT1;HMGCS1;IDI1;MVD;MVK
704	0.845733	GO:0010613_positive_regulation_of_cardiac_muscle_hypertrophy	14	5	1	1025;136319;142;5578;817	CDK9;MTPN;PARP1;PRKCA;CAMK2D
705	0.845733	GO:0010634_positive_regulation_of_epithelial_cell_migration	30	5	1	23122;23332;3675;5216;9647	CLASP2;CLASP1;ITGA3;PFN1;PPM1F
706	0.845733	GO:0010952_positive_regulation_of_peptidase_activity	14	5	1	1075;351;4323;51079;857	CTSC;APP;MMP14;NDUFA13;CAV1
707	0.845733	GO:0030178_negative_regulation_of_Wnt_signaling_pathway	39	5	1	10399;22943;30851;4035;64359	RACK1;DKK1;TAX1BP3;LRP1;NXN
708	0.845733	GO:0030449_regulation_of_complement_activation	25	5	1	1604;3075;4179;708;966	CD55;CFH;CD46;C1QBP;CD59
709	0.845733	GO:0030836_positive_regulation_of_actin_filament_depolymerization	9	5	1	1072;1073;11034;57026;9948	CFL1;CFL2;DSTN;PDXP;WDR1
710	0.845733	GO:0031667_response_to_nutrient_levels	29	5	1	2937;5723;6647;6652;7083	GSS;PSPH;SOD1;SORD;TK1
711	0.845733	GO:0031929_TOR_signaling	14	5	1	1978;1979;23367;2475;6194	EIF4EBP1;EIF4EBP2;LARP1;MTOR;RPS6
712	0.845733	GO:0032008_positive_regulation_of_TOR_signaling	26	5	1	55004;6009;6396;64083;81929	LAMTOR1;RHEB;SEC13;GOLPH3;SEH1L
713	0.845733	GO:0032024_positive_regulation_of_insulin_secretion	39	5	1	23435;2746;5208;5715;65985	TARDBP;GLUD1;PFKFB2;PSMD9;AACS
714	0.845733	GO:0032434_regulation_of_proteasomal_ubiquitin-dependent_protein_catabolic_process	10	5	1	11146;23376;3093;5886;5887	GLMN;UFL1;UBE2K;RAD23A;RAD23B
715	0.845733	GO:0032760_positive_regulation_of_tumor_necrosis_factor_production	44	5	1	29108;3066;4691;8772;9181	PYCARD;HDAC2;NCL;FADD;ARHGEF2
716	0.845733	GO:0033137_negative_regulation_of_peptidyl-serine_phosphorylation	22	5	1	10399;22943;581;857;9647	RACK1;DKK1;BAX;CAV1;PPM1F
717	0.845733	GO:0033344_cholesterol_efflux	27	5	1	10577;23673;4864;6646;857	NPC2;STX12;NPC1;SOAT1;CAV1
718	0.845733	GO:0035019_somatic_stem_cell_population_maintenance	68	5	1	10413;5431;5437;6774;8451	YAP1;POLR2B;POLR2H;STAT3;CUL4A
719	0.845733	GO:0042102_positive_regulation_of_T_cell_proliferation	52	5	1	1725;4179;4860;80381;966	DHPS;CD46;PNP;CD276;CD59
720	0.845733	GO:0042255_ribosome_assembly	7	5	1	4869;51388;55720;83939;9790	NPM1;NIP7;TSR1;EIF2A;BMS1
721	0.845733	GO:0042733_embryonic_digit_morphogenesis	56	5	1	1499;1889;2776;3066;51715	CTNNB1;ECE1;GNAQ;HDAC2;RAB23
722	0.845733	GO:0042771_intrinsic_apoptotic_signaling_pathway_in_response_to_DNA_damage_by_p53_class_mediator	30	5	1	22938;29108;5527;79073;7917	SNW1;PYCARD;PPP2R5C;TMEM109;BAG6
723	0.845733	GO:0043277_apoptotic_cell_clearance	13	5	1	3685;4035;558;7052;81567	ITGAV;LRP1;AXL;TGM2;TXNDC5
724	0.845733	GO:0044387_negative_regulation_of_protein_kinase_activity_by_regulation_of_protein_phosphorylation	8	5	1	103;23603;4869;80279;9647	ADAR;CORO1C;NPM1;CDK5RAP3;PPM1F
725	0.845733	GO:0045022_early_endosome_to_late_endosome_transport	19	5	1	11267;2316;5868;7879;8411	SNF8;FLNA;RAB5A;RAB7A;EEA1
726	0.845733	GO:0045116_protein_neddylation	13	5	1	4738;54165;8883;9039;9040	NEDD8;DCUN1D1;NAE1;UBA3;UBE2M
727	0.845733	GO:0045214_sarcomere_organization	28	5	1	1073;3688;5573;71;9948	CFL2;ITGB1;PRKAR1A;ACTG1;WDR1
728	0.845733	GO:0046677_response_to_antibiotic	31	5	1	3320;5516;6647;7386;836	HSP90AA1;PPP2CB;SOD1;UQCRFS1;CASP3
729	0.845733	GO:0048208_COPII_vesicle_coating	15	5	1	10484;10959;10972;22872;6396	SEC23A;TMED2;TMED10;SEC31A;SEC13
730	0.845733	GO:0051297_centrosome_organization	27	5	1	1107;402;4659;6566;9793	CHD3;ARL2;PPP1R12A;SLC16A1;CKAP5
731	0.845733	GO:0051412_response_to_corticosterone	24	5	1	581;801;805;8061;808	BAX;CALM1;CALM2;FOSL1;CALM3
732	0.845733	GO:0051443_positive_regulation_of_ubiquitin-protein_transferase_activity	21	5	1	10273;5300;54165;7332;7334	STUB1;PIN1;DCUN1D1;UBE2L3;UBE2N
733	0.845733	GO:0060315_negative_regulation_of_ryanodine-sensitive_calcium-release_channel_activity	11	5	1	6717;801;805;808;9446	SRI;CALM1;CALM2;CALM3;GSTO1
734	0.845733	GO:0060316_positive_regulation_of_ryanodine-sensitive_calcium-release_channel_activity	9	5	1	444;801;805;808;9446	ASPH;CALM1;CALM2;CALM3;GSTO1
735	0.845733	GO:0071310_cellular_response_to_organic_substance	17	5	1	128239;5660;7078;793;968	IQGAP3;PSAP;TIMP3;CALB1;CD68
736	0.845733	GO:0072332_intrinsic_apoptotic_signaling_pathway_by_p53_class_mediator	21	5	1	10514;1655;29108;3094;581	MYBBP1A;DDX5;PYCARD;HINT1;BAX
737	0.845733	GO:1900087_positive_regulation_of_G1/S_transition_of_mitotic_cell_cycle	18	5	1	1654;301;5962;8450;8451	DDX3X;ANXA1;RDX;CUL4B;CUL4A
738	0.845733	GO:1901673_regulation_of_mitotic_spindle_assembly	10	5	1	128866;27243;51510;7175;9525	CHMP4B;CHMP2A;CHMP5;TPR;VPS4B
739	0.845733	GO:1903364_positive_regulation_of_cellular_protein_catabolic_process	9	5	1	4478;55823;5962;7430;754	MSN;VPS11;RDX;EZR;PTTG1IP
740	0.847372	GO:0007275_multicellular_organismal_development	422	29	7	10085;10428;10447;10726;1653;1969;1994;23019;23085;2314;27123;2879;29105;3149;3267;397;4733;4853;55905;57326;5931;6191;6388;684;7167;7257;81848;8721;9260	EDIL3;CFDP1;FAM3C;NUDC;DDX1;EPHA2;ELAVL1;CNOT1;ERC1;FLII;DKK2;GPX4;CFAP20;HMGB3;AGFG1;ARHGDIB;DRG1;NOTCH2;RNF114;PBXIP1;RBBP7;RPS4X;SDF2;BST2;TPI1;TSNAX;SPRY4;EDF1;PDLIM7
741	0.860957	GO:0022617_extracellular_matrix_disassembly	117	18	4	100287171;102;10211;1508;1509;1514;23385;3911;3915;3936;4323;5663;682;7076;823;826;836;960	WASH1;ADAM10;FLOT1;CTSB;CTSD;CTSL;NCSTN;LAMA5;LAMC1;LCP1;MMP14;PSEN1;BSG;TIMP1;CAPN1;CAPNS1;CASP3;CD44
742	0.860957	GO:0030307_positive_regulation_of_cell_growth	75	18	4	102;10591;136319;1457;1654;2182;23404;2810;3020;3021;4323;440093;5393;54512;55031;5716;84717;998	ADAM10;DNPH1;MTPN;CSNK2A1;DDX3X;ACSL4;EXOSC2;SFN;H3F3A;H3F3B;MMP14;H3F3C;EXOSC9;EXOSC4;USP47;PSMD10;HDGFRP2;CDC42
743	0.863621	GO:0007059_chromosome_segregation	66	22	5	1104;127829;1654;23476;28989;292;348995;51647;54820;5510;5518;55207;64210;6732;7150;7153;7329;81565;8239;83540;8653;9391	RCC1;ARL8A;DDX3X;BRD4;NTMT1;SLC25A5;NUP43;FAM96B;NDE1;PPP1R7;PPP2R1A;ARL8B;MMS19;SRPK1;TOP1;TOP2A;UBE2I;NDEL1;USP9X;NUF2;DDX3Y;CIAO1
744	0.868484	GO:0006687_glycosphingolipid_metabolic_process	45	10	2	2629;2720;285362;3074;427;4758;51228;5476;5660;581	GBA;GLB1;SUMF1;HEXB;ASAH1;NEU1;GLTP;CTSA;PSAP;BAX
745	0.868484	GO:0009653_anatomical_structure_morphogenesis	123	10	2	10643;10644;1948;3491;3875;4162;4738;5879;7163;8655	IGF2BP3;IGF2BP2;EFNB2;CYR61;KRT18;MCAM;NEDD8;RAC1;TPD52;DYNLL1
746	0.868484	GO:0021766_hippocampus_development	52	10	2	306;4830;493;5048;55236;5802;7531;8239;836;9928	ANXA3;NME1;ATP2B4;PAFAH1B1;UBA6;PTPRS;YWHAE;USP9X;CASP3;KIF14
747	0.868484	GO:0045931_positive_regulation_of_mitotic_cell_cycle	27	10	2	1845;1977;1978;351;440;5048;5578;5586;5781;891	DUSP3;EIF4E;EIF4EBP1;APP;ASNS;PAFAH1B1;PRKCA;PKN2;PTPN11;CCNB1
748	0.868484	GO:0048511_rhythmic_process	48	10	2	10399;11335;1457;55269;5562;5591;57805;6421;7153;9475	RACK1;CBX3;CSNK2A1;PSPC1;PRKAA1;PRKDC;CCAR2;SFPQ;TOP2A;ROCK2
749	0.868484	GO:0060271_cilium_morphogenesis	57	10	2	10084;10096;1785;25930;29105;403;55742;6738;8655;989	PQBP1;ACTR3;DNM2;PTPN23;CFAP20;ARL3;PARVA;TROVE2;DYNLL1;SEPT7
750	0.868484	GO:0090305_nucleic_acid_phosphodiester_bond_hydrolysis	80	10	2	10111;10146;1653;2237;25996;27044;328;4361;5167;53918	RAD50;G3BP1;DDX1;FEN1;REXO2;SND1;APEX1;MRE11A;ENPP1;PELO
751	0.889495	GO:0006955_immune_response	322	23	5	10087;10410;10544;10581;1075;2495;25939;2634;3107;3606;3608;397;4860;5167;5272;5393;708;7837;80381;8517;8518;8575;976	COL4A3BP;IFITM3;PROCR;IFITM2;CTSC;FTH1;SAMHD1;GBP2;HLA-C;IL18;ILF2;ARHGDIB;PNP;ENPP1;SERPINB9;EXOSC9;C1QBP;PXDN;CD276;IKBKG;IKBKAP;PRKRA;ADGRE5
752	0.892494	GO:0002230_positive_regulation_of_defense_response_to_virus_by_host	122	15	3	1965;2040;22985;23586;308;4190;481;55163;6628;6629;6632;7311;9513;9688;9798	EIF2S1;STOM;ACIN1;DDX58;ANXA5;MDH1;ATP1B1;PNPO;SNRPB;SNRPB2;SNRPD1;UBA52;FXR2;NUP93;IST1
753	0.892494	GO:0006289_nucleotide-excision_repair	69	15	3	1642;5111;5431;5437;5886;5887;5981;5982;5983;5984;5985;6118;6119;64210;6917	DDB1;PCNA;POLR2B;POLR2H;RAD23A;RAD23B;RFC1;RFC2;RFC3;RFC4;RFC5;RPA2;RPA3;MMS19;TCEA1
754	0.892494	GO:0006605_protein_targeting	38	15	3	10755;10971;11140;4641;4646;53371;55914;5873;6135;7529;7531;7532;7534;9454;9590	GIPC1;YWHAQ;CDC37;MYO1C;MYO6;NUP54;ERBIN;RAB27A;RPL11;YWHAB;YWHAE;YWHAG;YWHAZ;HOMER3;AKAP12
755	0.892494	GO:0031398_positive_regulation_of_protein_ubiquitination	63	15	3	10273;2280;23640;29979;3309;5716;7314;7321;7332;754;7965;80279;80762;857;8915	STUB1;FKBP1A;HSPBP1;UBQLN1;HSPA5;PSMD10;UBB;UBE2D1;UBE2L3;PTTG1IP;AIMP2;CDK5RAP3;NDFIP1;CAV1;BCL10
756	0.893904	GO:0000132_establishment_of_mitotic_spindle_orientation	21	6	1	4926;5048;54820;6993;81565;9181	NUMA1;PAFAH1B1;NDE1;DYNLT1;NDEL1;ARHGEF2
757	0.893904	GO:0000188_inactivation_of_MAPK_activity	27	6	1	1845;2873;5515;5518;5578;857	DUSP3;GPS1;PPP2CA;PPP2R1A;PRKCA;CAV1
758	0.893904	GO:0002250_adaptive_immune_response	134	6	1	1514;28988;4179;5286;55611;8915	CTSL;DBNL;CD46;PIK3C2A;OTUB1;BCL10
759	0.893904	GO:0002931_response_to_ischemia	23	6	1	10525;1978;3099;57103;857;8996	HYOU1;EIF4EBP1;HK2;TIGAR;CAV1;NOL3
760	0.893904	GO:0006024_glycosaminoglycan_biosynthetic_process	42	6	1	2817;375790;6382;6383;6385;7358	GPC1;AGRN;SDC1;SDC2;SDC4;UGDH
761	0.893904	GO:0007190_activation_of_adenylate_cyclase_activity	33	6	1	10487;2778;5578;801;805;808	CAP1;GNAS;PRKCA;CALM1;CALM2;CALM3
762	0.893904	GO:0009083_branched-chain_amino_acid_catabolic_process	18	6	1	11112;1738;3028;38;586;64087	HIBADH;DLD;HSD17B10;ACAT1;BCAT1;MCCC2
763	0.893904	GO:0019076_viral_release_from_host_cell	6	6	1	27183;5478;5481;7879;9525;9798	VPS4A;PPIA;PPID;RAB7A;VPS4B;IST1
764	0.893904	GO:0019388_galactose_catabolic_process	6	6	1	2582;2584;2592;2720;5236;55276	GALE;GALK1;GALT;GLB1;PGM1;PGM2
765	0.893904	GO:0030516_regulation_of_axon_extension	14	6	1	134430;1785;1808;2017;23011;23122	WDR36;DNM2;DPYSL2;CTTN;RAB21;CLASP2
766	0.893904	GO:0030521_androgen_receptor_signaling_pathway	40	6	1	1499;2274;2288;3301;5901;9967	CTNNB1;FHL2;FKBP4;DNAJA1;RAN;THRAP3
767	0.893904	GO:0032435_negative_regulation_of_proteasomal_ubiquitin-dependent_protein_catabolic_process	18	6	1	10755;11315;3326;51035;57805;7917	GIPC1;PARK7;HSP90AB1;UBXN1;CCAR2;BAG6
768	0.893904	GO:0032516_positive_regulation_of_phosphoprotein_phosphatase_activity	13	6	1	3672;5074;5524;801;805;808	ITGA1;PAWR;PPP2R4;CALM1;CALM2;CALM3
769	0.893904	GO:0040014_regulation_of_multicellular_organism_growth	29	6	1	2593;351;5781;6647;6697;6774	GAMT;APP;PTPN11;SOD1;SPR;STAT3
770	0.893904	GO:0042110_T_cell_activation	45	6	1	1650;1739;2280;3329;5530;80381	DDOST;DLG1;FKBP1A;HSPD1;PPP3CA;CD276
771	0.893904	GO:0042130_negative_regulation_of_T_cell_proliferation	34	6	1	11146;1739;3135;5074;80381;80762	GLMN;DLG1;HLA-G;PAWR;CD276;NDFIP1
772	0.893904	GO:0045785_positive_regulation_of_cell_adhesion	43	6	1	3685;5578;5795;6810;7052;708	ITGAV;PRKCA;PTPRJ;STX4;TGM2;C1QBP
773	0.893904	GO:0046676_negative_regulation_of_insulin_secretion	34	6	1	150;3033;5211;5530;5715;5781	ADRA2A;HADH;PFKL;PPP3CA;PSMD9;PTPN11
774	0.893904	GO:0046907_intracellular_transport	23	6	1	10762;11163;2778;51552;5902;8498	NUP50;NUDT4;GNAS;RAB14;RANBP1;RANBP3
775	0.893904	GO:0048008_platelet-derived_growth_factor_receptor_signaling_pathway	29	6	1	5286;5781;5795;8826;8829;9564	PIK3C2A;PTPN11;PTPRJ;IQGAP1;NRP1;BCAR1
776	0.893904	GO:0050728_negative_regulation_of_inflammatory_response	72	6	1	2629;3848;4598;4907;80381;80762	GBA;KRT1;MVK;NT5E;CD276;NDFIP1
777	0.893904	GO:0051865_protein_autoubiquitination	48	6	1	10273;25831;29089;7319;7322;7323	STUB1;HECTD1;UBE2T;UBE2A;UBE2D2;UBE2D3
778	0.893904	GO:0060326_cell_chemotaxis	48	6	1	1969;3148;391;5286;63916;9564	EPHA2;HMGB2;RHOG;PIK3C2A;ELMO2;BCAR1
779	0.893904	GO:0061028_establishment_of_endothelial_barrier	16	6	1	3383;4478;5908;5962;7430;91663	ICAM1;MSN;RAP1B;RDX;EZR;MYADM
780	0.893904	GO:0070935_3'-UTR-mediated_mRNA_stabilization	12	6	1	10949;1432;1994;23435;3183;8531	HNRNPA0;MAPK14;ELAVL1;TARDBP;HNRNPC;YBX3
781	0.893904	GO:0071901_negative_regulation_of_protein_serine/threonine_kinase_activity	16	6	1	2810;29108;3315;7532;80279;9555	SFN;PYCARD;HSPB1;YWHAG;CDK5RAP3;H2AFY
782	0.893904	GO:1900027_regulation_of_ruffle_assembly	9	6	1	23603;3383;391;55920;5962;857	CORO1C;ICAM1;RHOG;RCC2;RDX;CAV1
783	0.893904	GO:1901844_regulation_of_cell_communication_by_electrical_coupling_involved_in_cardiac_conduction	8	6	1	6717;801;805;808;817;857	SRI;CALM1;CALM2;CALM3;CAMK2D;CAV1
784	0.893904	GO:1902042_negative_regulation_of_extrinsic_apoptotic_signaling_pathway_via_death_domain_receptors	24	6	1	3148;3383;5054;64114;8682;9181	HMGB2;ICAM1;SERPINE1;TMBIM1;PEA15;ARHGEF2
785	0.893904	GO:2000643_positive_regulation_of_early_endosome_to_late_endosome_transport	8	6	1	23011;25930;4478;55823;5962;7430	RAB21;PTPN23;MSN;VPS11;RDX;EZR
786	0.902176	GO:0007052_mitotic_spindle_organization	28	11	2	10540;1104;1778;23122;23332;3796;3925;4134;5901;8243;9126	DCTN2;RCC1;DYNC1H1;CLASP2;CLASP1;KIF2A;STMN1;MAP4;RAN;SMC1A;SMC3
787	0.902176	GO:0008584_male_gonad_development	82	11	2	10549;1495;3148;3157;4323;4678;598;6240;7812;8531;8894	PRDX4;CTNNA1;HMGB2;HMGCS1;MMP14;NASP;BCL2L1;RRM1;CSDE1;YBX3;EIF2S2
788	0.902176	GO:0032480_negative_regulation_of_type_I_interferon_production	33	11	2	23586;3661;5094;5300;6233;7311;7314;7316;7323;7706;9636	DDX58;IRF3;PCBP2;PIN1;RPS27A;UBA52;UBB;UBC;UBE2D3;TRIM25;ISG15
789	0.902176	GO:0051091_positive_regulation_of_sequence-specific_DNA_binding_transcription_factor_activity	102	11	2	11315;11331;1856;23586;29108;306;3728;5530;7706;7726;8061	PARK7;PHB2;DVL2;DDX58;PYCARD;ANXA3;JUP;PPP3CA;TRIM25;TRIM26;FOSL1
790	0.902176	GO:0071260_cellular_response_to_mechanical_stimulus	71	11	2	1265;136319;1508;476;5595;6416;857;8772;8797;8915;9531	CNN2;MTPN;CTSB;ATP1A1;MAPK3;MAP2K4;CAV1;FADD;TNFRSF10A;BCL10;BAG3
791	0.902176	GO:1900740_positive_regulation_of_protein_insertion_into_mitochondrial_membrane_involved_in_apoptotic_signaling_pathway	26	11	2	10971;140735;2810;4836;637;7529;7531;7532;7533;7534;8655	YWHAQ;DYNLL2;SFN;NMT1;BID;YWHAB;YWHAE;YWHAG;YWHAH;YWHAZ;DYNLL1
792	0.902176	GO:1903146_regulation_of_mitophagy	31	11	2	10059;11338;1459;2017;51729;6158;7307;7416;81631;86;8607	DNM1L;U2AF2;CSNK2A2;CTTN;WBP11;RPL28;U2AF1;VDAC1;MAP1LC3B;ACTL6A;RUVBL1
793	0.911344	GO:0002224_toll-like_receptor_signaling_pathway	109	28	6	10695;1385;1432;1508;1514;1845;3661;466;5528;5594;5595;5604;5970;6233;6416;7184;7311;7314;7316;7321;7322;7323;7334;7335;7867;8517;8772;8915	CNPY3;CREB1;MAPK14;CTSB;CTSL;DUSP3;IRF3;ATF1;PPP2R5D;MAPK1;MAPK3;MAP2K1;RELA;RPS27A;MAP2K4;HSP90B1;UBA52;UBB;UBC;UBE2D1;UBE2D2;UBE2D3;UBE2N;UBE2V1;MAPKAPK3;IKBKG;FADD;BCL10
794	0.91255	GO:0006144_purine_nucleobase_metabolic_process	37	20	4	10606;132;158;159;1633;22978;2618;3251;353;3614;3615;471;4860;4907;51292;5198;5471;5631;847;8833	PAICS;ADK;ADSL;ADSS;DCK;NT5C2;GART;HPRT1;APRT;IMPDH1;IMPDH2;ATIC;PNP;NT5E;GMPR2;PFAS;PPAT;PRPS1;CAT;GMPS
795	0.913214	GO:0006457_protein_folding	165	73	18	10049;10130;10381;10383;10465;10471;10574;10575;10576;10694;10856;10961;11080;11140;16;2280;22824;2288;22948;23071;23184;23193;23307;23640;2923;30001;3301;3312;3313;3326;3336;347733;4043;5034;51645;51726;5201;5202;5203;5204;53938;5478;5481;5589;56886;60;64175;6767;6902;6904;6905;6950;7203;7265;7266;7277;7295;7411;7841;79031;80273;811;81542;81567;821;84790;85313;908;9352;9531;9532;9601;9761	DNAJB6;PDIA6;TUBB3;TUBB4B;PPIH;PFDN6;CCT7;CCT4;CCT2;CCT8;RUVBL2;ERP29;DNAJB4;CDC37;AARS;FKBP1A;HSPA4L;FKBP4;CCT5;ERP44;MESDC2;GANAB;FKBP15;HSPBP1;PDIA3;ERO1A;DNAJA1;HSPA8;HSPA9;HSP90AB1;HSPE1;TUBB2B;LRPAP1;P4HB;PPIL1;DNAJB11;PFDN1;PFDN2;PFDN4;PFDN5;PPIL3;PPIA;PPID;PRKCSH;UGGT1;ACTB;P3H1;ST13;TBCA;TBCD;TBCE;TCP1;CCT3;TTC1;DNAJC7;TUBA4A;TXN;VBP1;MOGS;PDCL3;GRPEL1;CALR;TMX1;TXNDC5;CANX;TUBA1C;PPIL4;…
796	0.91363	GO:0008150_biological_process	650	91	23	10257;10428;10447;10768;10944;10989;10994;11212;11340;134430;143888;144402;153364;1955;2098;221092;22908;23406;23420;23644;23731;25979;26589;29015;3013;345651;347688;347862;374897;388753;408050;474383;474384;4817;51015;51075;51236;51260;51507;51706;54165;54477;54810;54853;54976;54987;5510;55148;55161;55766;55831;56850;56851;57136;57513;6383;64073;6449;64663;7175;723790;7873;7905;79058;7936;8030;8…	ABCC4;CFDP1;FAM3C;AHCYL1;C11orf58;IMMT;ILVBL;PROSC;EXOSC8;WDR36;KDELC2;CPNE8;MBLAC2;MEGF9;ESD;HNRNPUL2;SACM1L;COTL1;NOMO1;EDC4;TMEM245;DHRS7B;MRPL46;SLC43A3;HIST1H2AD;ACTBL2;TUBB8;PDDC1;SBSN;COA6;NOMO3;F8A2;F8A3;NIT1;ISOC1;TMX2;HGH1;PBDC1;RTFDC1;CYB5R1;DCUN1D1;PLEKHA5;GIPC2;WDR55;C20orf27;C1orf123;PPP1R7;UBR7;TMEM33;H2AFJ;EMC3;GRIPAP1;EMC7;APMAP;CASKIN2;SDC2;C19orf33;SGTA;SPANXC;TPR;HIST2H2AA4;MA…
797	0.914875	GO:0043123_positive_regulation_of_I-kappaB_kinase/NF-kappaB_signaling	155	36	8	10342;1499;1936;222068;2280;2316;23476;23636;3661;387;389;3956;51026;54862;5494;5536;56829;5970;6233;6275;6284;684;7311;7314;7316;7329;7334;7335;7706;80762;8517;8717;8772;8915;92140;9218	TFG;CTNNB1;EEF1D;TMED4;FKBP1A;FLNA;BRD4;NUP62;IRF3;RHOA;RHOC;LGALS1;GOLT1B;CC2D1A;PPM1A;PPP5C;ZC3HAV1;RELA;RPS27A;S100A4;S100A13;BST2;UBA52;UBB;UBC;UBE2I;UBE2N;UBE2V1;TRIM25;NDFIP1;IKBKG;TRADD;FADD;BCL10;MTDH;VAPA
798	0.917222	GO:0042127_regulation_of_cell_proliferation	147	16	3	10428;1717;1786;23047;301;3728;3911;50809;55658;5747;6119;637;6778;7165;7917;9181	CFDP1;DHCR7;DNMT1;PDS5B;ANXA1;JUP;LAMA5;HP1BP3;RNF126;PTK2;RPA3;BID;STAT6;TPD52L2;BAG6;ARHGEF2
799	0.924224	GO:0043687_post-translational_protein_modification	312	63	15	10020;10054;10055;10195;10484;10762;142;1603;1650;1725;1938;1984;201595;22872;23165;23193;23279;23636;25870;2673;2720;285362;2923;29925;29926;348995;3703;4597;4758;51604;5238;5329;53371;5373;54187;5476;5589;56886;6184;6185;6396;64841;6612;6613;6675;7175;7329;7841;79001;79902;8021;811;81929;821;8243;83475;8480;85365;9126;94025;9631;9688;9761	GNE;UBA2;SAE1;ALG3;SEC23A;NUP50;PARP1;DAD1;DDOST;DHPS;EEF2;EIF5A;STT3B;SEC31A;NUP205;GANAB;NUP160;NUP62;SUMF2;GFPT1;GLB1;SUMF1;PDIA3;GMPPB;GMPPA;NUP43;STT3A;MVD;NEU1;PIGT;PGM3;PLAUR;NUP54;PMM2;NANS;CTSA;PRKCSH;UGGT1;RPN1;RPN2;SEC13;GNPNAT1;SUMO3;SUMO2;UAP1;TPR;UBE2I;MOGS;VKORC1;NUP85;NUP214;CALR;SEH1L;CANX;SMC1A;DOHH;RAE1;ALG2;SMC3;MUC16;NUP155;NUP93;MLEC
800	0.927046	GO:0000462_maturation_of_SSU-rRNA_from_tricistronic_rRNA_transcript_(SSU-rRNA,_5.8S_rRNA,_LSU-rRNA)	22	7	1	55127;6202;6208;6217;6223;6229;705	HEATR1;RPS8;RPS14;RPS16;RPS19;RPS24;BYSL
801	0.927046	GO:0001822_kidney_development	89	7	1	10972;403;4357;50484;5471;581;7917	TMED10;ARL3;MPST;RRM2B;PPAT;BAX;BAG6
802	0.927046	GO:0007032_endosome_organization	31	7	1	10228;23317;55004;57403;5869;5878;9525	STX6;DNAJC13;LAMTOR1;RAB22A;RAB5B;RAB5C;VPS4B
803	0.927046	GO:0007084_mitotic_nuclear_envelope_reassembly	10	7	1	2010;4000;5515;5518;5520;7443;8815	EMD;LMNA;PPP2CA;PPP2R1A;PPP2R2A;VRK1;BANF1
804	0.927046	GO:0009411_response_to_UV	43	7	1	1153;2956;5562;57805;6738;7319;836	CIRBP;MSH6;PRKAA1;CCAR2;TROVE2;UBE2A;CASP3
805	0.927046	GO:0010939_regulation_of_necrotic_cell_death	18	7	1	6233;7311;7314;7316;8717;8772;8797	RPS27A;UBA52;UBB;UBC;TRADD;FADD;TNFRSF10A
806	0.927046	GO:0010977_negative_regulation_of_neuron_projection_development	30	7	1	2288;23557;3066;3956;4035;5048;7431	FKBP4;SNAPIN;HDAC2;LGALS1;LRP1;PAFAH1B1;VIM
807	0.927046	GO:0021510_spinal_cord_development	28	7	1	1808;26227;4357;5802;86;8882;9531	DPYSL2;PHGDH;MPST;PTPRS;ACTL6A;ZPR1;BAG3
808	0.927046	GO:0030041_actin_filament_polymerization	25	7	1	10093;1729;2017;23242;55761;5879;79585	ARPC4;DIAPH1;CTTN;COBL;TTC17;RAC1;CORO7
809	0.927046	GO:0032465_regulation_of_cytokinesis	22	7	1	51100;5300;57026;801;805;808;8678	SH3GLB1;PIN1;PDXP;CALM1;CALM2;CALM3;BECN1
810	0.927046	GO:0032868_response_to_insulin	55	7	1	3030;3033;3636;5315;5970;847;8836	HADHA;HADH;INPPL1;PKM;RELA;CAT;GGH
811	0.927046	GO:0032968_positive_regulation_of_transcription_elongation_from_RNA_polymerase_II_promoter	14	7	1	23168;23476;2962;2963;5604;6830;6921	RTF1;BRD4;GTF2F1;GTF2F2;MAP2K1;SUPT6H;TCEB1
812	0.927046	GO:0035307_positive_regulation_of_protein_dephosphorylation	21	7	1	2629;5300;5510;5524;801;805;808	GBA;PIN1;PPP1R7;PPP2R4;CALM1;CALM2;CALM3
813	0.927046	GO:0045665_negative_regulation_of_neuron_differentiation	56	7	1	1656;1977;27257;27339;351;811;857	DDX6;EIF4E;LSM1;PRPF19;APP;CALR;CAV1
814	0.927046	GO:0051496_positive_regulation_of_stress_fiber_assembly	40	7	1	1490;2475;387;5879;6281;6385;9647	CTGF;MTOR;RHOA;RAC1;S100A10;SDC4;PPM1F
815	0.927046	GO:0090502_RNA_phosphodiester_bond_hydrolysis,_endonucleolytic	48	7	1	10248;10556;10940;2237;328;7247;7257	POP7;RPP30;POP1;FEN1;APEX1;TSN;TSNAX
816	0.927046	GO:1901215_negative_regulation_of_neuron_death	29	7	1	11315;128866;1499;29082;5536;6774;8517	PARK7;CHMP4B;CTNNB1;CHMP4A;PPP5C;STAT3;IKBKG
817	0.927046	GO:1901800_positive_regulation_of_proteasomal_protein_catabolic_process	15	7	1	5700;5701;5702;5704;5705;5706;65992	PSMC1;PSMC2;PSMC3;PSMC4;PSMC5;PSMC6;DDRGK1
818	0.927046	GO:2001238_positive_regulation_of_extrinsic_apoptotic_signaling_pathway	28	7	1	29108;2923;5062;637;857;8772;8915	PYCARD;PDIA3;PAK2;BID;CAV1;FADD;BCL10
819	0.927666	GO:0000289_nuclear-transcribed_mRNA_poly(A)_tail_shortening	25	12	2	10605;1973;1975;1977;1981;23019;26986;29883;85456;9125;9337;9775	PAIP1;EIF4A1;EIF4B;EIF4E;EIF4G1;CNOT1;PABPC1;CNOT7;TNKS1BP1;RQCD1;CNOT8;EIF4A3
820	0.927666	GO:0034660_ncRNA_metabolic_process	23	12	2	10419;1207;25929;51808;6628;6632;6633;6634;6635;6636;6637;79084	PRMT5;CLNS1A;GEMIN5;PHAX;SNRPB;SNRPD1;SNRPD2;SNRPD3;SNRPE;SNRPF;SNRPG;WDR77
821	0.927666	GO:0050776_regulation_of_immune_response	116	12	2	2280;3107;3135;3383;3688;567;5817;5819;7917;80381;8519;975	FKBP1A;HLA-C;HLA-G;ICAM1;ITGB1;B2M;PVR;NECTIN2;BAG6;CD276;IFITM1;CD81
822	0.927666	GO:0070534_protein_K63-linked_ubiquitination	35	12	2	10273;25831;27338;27339;29089;51619;55658;63893;7326;7334;7335;7336	STUB1;HECTD1;UBE2S;PRPF19;UBE2T;UBE2D4;RNF126;UBE2O;UBE2G1;UBE2N;UBE2V1;UBE2V2
823	0.928791	GO:0071456_cellular_response_to_hypoxia	110	25	5	10397;10525;2030;2475;2782;29979;3383;4000;5034;50809;5328;5562;55662;57103;6233;6921;6923;7311;7314;7316;7321;7322;7323;891;9520	NDRG1;HYOU1;SLC29A1;MTOR;GNB1;UBQLN1;ICAM1;LMNA;P4HB;HP1BP3;PLAU;PRKAA1;HIF1AN;TIGAR;RPS27A;TCEB1;TCEB2;UBA52;UBB;UBC;UBE2D1;UBE2D2;UBE2D3;CCNB1;NPEPPS
824	0.931306	GO:0007077_mitotic_nuclear_envelope_disassembly	42	21	4	10762;2010;23165;23279;23636;348995;4000;53371;5578;7175;7443;79902;8021;81929;8480;8815;891;9133;9631;9688;983	NUP50;EMD;NUP205;NUP160;NUP62;NUP43;LMNA;NUP54;PRKCA;TPR;VRK1;NUP85;NUP214;SEH1L;RAE1;BANF1;CCNB1;CCNB2;NUP155;NUP93;CDK1
825	0.936654	GO:0000302_response_to_reactive_oxygen_species	34	17	3	10935;25824;2936;2950;30001;475;5034;5052;54205;6647;6648;6649;7001;7295;7296;847;9588	PRDX3;PRDX5;GSR;GSTP1;ERO1A;ATOX1;P4HB;PRDX1;CYCS;SOD1;SOD2;SOD3;PRDX2;TXN;TXNRD1;CAT;PRDX6
826	0.944638	GO:0016032_viral_process	559	276	75	10006;10015;10111;10197;10213;1025;10313;10399;10492;10527;10762;10787;10980;10992;1104;11168;11198;11224;1173;1174;128866;1315;1385;143471;160;161;162;163;1642;1654;1739;1781;1948;1969;1973;1977;1981;2224;22938;23165;23279;23352;23468;23476;23513;23521;23557;23586;23636;2547;25873;25920;27044;27183;27243;2885;29082;291;292;293;2956;2962;2963;3107;3159;3178;3190;3312;3329;348995;3661;3678;373;373…	ABI1;PDCD6IP;RAD50;PSME3;PSMD14;CDK9;RTN3;RACK1;SYNCRIP;IPO7;NUP50;NCKAP1;COPS6;SF3B2;RCC1;PSIP1;SUPT16H;RPL35;AP2M1;AP1S1;CHMP4B;COPB1;CREB1;PSMA8;AP2A1;AP2A2;AP1B1;AP2B1;DDB1;DDX3X;DLG1;DYNC1I2;EFNB2;EPHA2;EIF4A1;EIF4E;EIF4G1;FDPS;SNW1;NUP205;NUP160;UBR4;CBX5;BRD4;SCRIB;RPL13A;SNAPIN;DDX58;NUP62;XRCC6;RPL36;NELFB;SND1;VPS4A;CHMP2A;GRB2;CHMP4A;SLC25A4;SLC25A5;SLC25A6;MSH6;GTF2F1;GTF2F2;HLA-C;HMG…
827	0.946347	GO:0016311_dephosphorylation	79	22	4	10380;131870;192111;2203;221294;22978;250;251;283871;476;4907;5208;5223;5494;5499;5530;57103;5723;58478;8226;84284;9562	BPNT1;NUDT16;PGAM5;FBP1;NT5DC1;NT5C2;ALPP;ALPPL2;PGP;ATP1A1;NT5E;PFKFB2;PGAM1;PPM1A;PPP1CA;PPP3CA;TIGAR;PSPH;ENOPH1;PUDP;NTPCR;MINPP1
828	0.946788	GO:0008033_tRNA_processing	41	13	2	10248;10556;10940;11157;112858;16;2091;2926;3028;3735;55644;6301;8270	POP7;RPP30;POP1;LSM6;TP53RK;AARS;FBL;GRSF1;HSD17B10;KARS;OSGEP;SARS;LAGE3
829	0.949844	GO:0000028_ribosomal_small_subunit_assembly	14	8	1	3921;6193;6204;6208;6209;6218;6223;6232	RPSA;RPS5;RPS10;RPS14;RPS15;RPS17;RPS19;RPS27
830	0.949844	GO:0006297_nucleotide-excision_repair,_DNA_gap_filling	17	8	1	5111;5981;5982;5983;5984;5985;6118;6119	PCNA;RFC1;RFC2;RFC3;RFC4;RFC5;RPA2;RPA3
831	0.949844	GO:0006913_nucleocytoplasmic_transport	24	8	1	10514;1984;23165;4869;53371;6418;8125;8536	MYBBP1A;EIF5A;NUP205;NPM1;NUP54;SET;ANP32A;CAMK1
832	0.949844	GO:0007254_JNK_cascade	50	8	1	1399;2873;6233;6416;7311;7314;7316;8517	CRKL;GPS1;RPS27A;MAP2K4;UBA52;UBB;UBC;IKBKG
833	0.949844	GO:0009060_aerobic_respiration	28	8	1	1327;158;6390;7381;7384;7385;7388;847	COX4I1;ADSL;SDHB;UQCRB;UQCRC1;UQCRC2;UQCRH;CAT
834	0.949844	GO:0019827_stem_cell_population_maintenance	56	8	1	1499;1656;1977;23168;27257;4853;8243;9126	CTNNB1;DDX6;EIF4E;RTF1;LSM1;NOTCH2;SMC1A;SMC3
835	0.949844	GO:0043044_ATP-dependent_chromatin_remodeling	23	8	1	1108;3066;3183;5928;60;6603;6605;86	CHD4;HDAC2;HNRNPC;RBBP4;ACTB;SMARCD2;SMARCE1;ACTL6A
836	0.949844	GO:0045739_positive_regulation_of_DNA_repair	26	8	1	10155;1956;29086;328;5111;57103;7334;7336	TRIM28;EGFR;BABAM1;APEX1;PCNA;TIGAR;UBE2N;UBE2V2
837	0.949844	GO:0045921_positive_regulation_of_exocytosis	20	8	1	201294;23122;23332;5868;5873;5874;84932;9367	UNC13D;CLASP2;CLASP1;RAB5A;RAB27A;RAB27B;RAB2B;RAB9A
838	0.949844	GO:0048146_positive_regulation_of_fibroblast_proliferation	54	8	1	1956;2342;302;4282;4893;5591;6277;891	EGFR;FNTB;ANXA2;MIF;NRAS;PRKDC;S100A6;CCNB1
839	0.949844	GO:0048538_thymus_development	44	8	1	1399;1499;5591;5663;6647;7001;8772;9133	CRKL;CTNNB1;PRKDC;PSEN1;SOD1;PRDX2;FADD;CCNB2
840	0.949844	GO:0097300_programmed_necrotic_cell_death	23	8	1	3661;6233;7311;7314;7316;8717;8772;8797	IRF3;RPS27A;UBA52;UBB;UBC;TRADD;FADD;TNFRSF10A
841	0.951793	GO:0032481_positive_regulation_of_type_I_interferon_production	66	18	3	1499;1660;2547;3661;4361;5437;5591;56829;5970;6233;6778;7311;7314;7316;7520;8517;9208;9533	CTNNB1;DHX9;XRCC6;IRF3;MRE11A;POLR2H;PRKDC;ZC3HAV1;RELA;RPS27A;STAT6;UBA52;UBB;UBC;XRCC5;IKBKG;LRRFIP1;POLR1C
842	0.951793	GO:0032508_DNA_duplex_unwinding	46	18	3	10111;10146;10856;10973;1107;1108;1653;1654;1660;2547;301;4172;4174;4361;5965;7520;84296;8607	RAD50;G3BP1;RUVBL2;ASCC3;CHD3;CHD4;DDX1;DDX3X;DHX9;XRCC6;ANXA1;MCM3;MCM5;MRE11A;RECQL;XRCC5;GINS4;RUVBL1
843	0.951793	GO:0042769_DNA_damage_response,_detection_of_DNA_damage	35	18	3	142;1642;3301;5111;5981;5982;5983;5984;5985;60488;6118;6119;6233;7311;7314;7316;8450;8451	PARP1;DDB1;DNAJA1;PCNA;RFC1;RFC2;RFC3;RFC4;RFC5;MRPS35;RPA2;RPA3;RPS27A;UBA52;UBB;UBC;CUL4B;CUL4A
844	0.953312	GO:0007179_transforming_growth_factor_beta_receptor_signaling_pathway	132	31	6	1025;10273;10979;11171;1385;142;2280;22938;23370;2339;387;4738;5054;51377;5494;5499;5500;5501;5747;5829;6233;7311;7314;7316;7321;7323;7514;7791;8239;8287;9040	CDK9;STUB1;FERMT2;STRAP;CREB1;PARP1;FKBP1A;SNW1;ARHGEF18;FNTA;RHOA;NEDD8;SERPINE1;UCHL5;PPM1A;PPP1CA;PPP1CB;PPP1CC;PTK2;PXN;RPS27A;UBA52;UBB;UBC;UBE2D1;UBE2D3;XPO1;ZYX;USP9X;USP9Y;UBE2M
845	0.958316	GO:0097193_intrinsic_apoptotic_signaling_pathway	59	23	4	10971;140735;1654;2810;2956;4836;54205;5578;56616;581;598;637;7529;7531;7532;7533;7534;836;8451;8655;8996;9092;9647	YWHAQ;DYNLL2;DDX3X;SFN;MSH6;NMT1;CYCS;PRKCA;DIABLO;BAX;BCL2L1;BID;YWHAB;YWHAE;YWHAG;YWHAH;YWHAZ;CASP3;CUL4A;DYNLL1;NOL3;SART1;PPM1F
846	0.961032	GO:0015949_nucleobase-containing_small_molecule_interconversion	18	14	2	1503;1841;203;204;2745;2936;4830;4831;50484;51727;6240;6241;7295;7296	CTPS1;DTYMK;AK1;AK2;GLRX;GSR;NME1;NME2;RRM2B;CMPK1;RRM1;RRM2;TXN;TXNRD1
847	0.961032	GO:0042752_regulation_of_circadian_rhythm	49	14	2	1385;1453;3184;4841;5499;5500;5501;55269;5562;5591;57805;6421;7153;9475	CREB1;CSNK1D;HNRNPD;NONO;PPP1CA;PPP1CB;PPP1CC;PSPC1;PRKAA1;PRKDC;CCAR2;SFPQ;TOP2A;ROCK2
848	0.9635	GO:0007219_Notch_signaling_pathway	162	19	3	102;1385;22938;23385;23509;2762;2805;29924;307;351;4853;5663;6223;6233;6400;6500;7311;7314;7316	ADAM10;CREB1;SNW1;NCSTN;POFUT1;GMDS;GOT1;EPN1;ANXA4;APP;NOTCH2;PSEN1;RPS19;RPS27A;SEL1L;SKP1;UBA52;UBB;UBC
849	0.965524	GO:0007159_leukocyte_cell-cell_adhesion	26	9	1	3383;3678;3688;3897;4478;4907;6093;7264;7430	ICAM1;ITGA5;ITGB1;L1CAM;MSN;NT5E;ROCK1;TSTA3;EZR
850	0.965524	GO:0007626_locomotory_behavior	85	9	1	2764;3074;3251;334;351;4646;55236;6647;793	GMFB;HEXB;HPRT1;APLP2;APP;MYO6;UBA6;SOD1;CALB1
851	0.965524	GO:0030324_lung_development	80	9	1	1490;1717;1978;3675;3911;4323;51668;5499;7917	CTGF;DHCR7;EIF4EBP1;ITGA3;LAMA5;MMP14;HSPB11;PPP1CA;BAG6
852	0.965524	GO:0032088_negative_regulation_of_NF-kappaB_transcription_factor_activity	69	9	1	11261;23376;29108;307;55914;5716;7001;80279;847	CHP1;UFL1;PYCARD;ANXA4;ERBIN;PSMD10;PRDX2;CDK5RAP3;CAT
853	0.965524	GO:0043647_inositol_phosphate_metabolic_process	47	9	1	11163;11165;3612;3636;5331;801;805;808;9562	NUDT4;NUDT3;IMPA1;INPPL1;PLCB3;CALM1;CALM2;CALM3;MINPP1
854	0.965524	GO:0045899_positive_regulation_of_RNA_polymerase_II_transcriptional_preinitiation_complex_assembly	11	9	1	1385;2963;55832;5700;5701;5702;5704;5705;5706	CREB1;GTF2F2;CAND1;PSMC1;PSMC2;PSMC3;PSMC4;PSMC5;PSMC6
855	0.965524	GO:0070979_protein_K11-linked_ubiquitination	27	9	1	11065;27338;29089;51434;51619;7319;7323;7328;7332	UBE2C;UBE2S;UBE2T;ANAPC7;UBE2D4;UBE2A;UBE2D3;UBE2H;UBE2L3
856	0.965524	GO:1903507_negative_regulation_of_nucleic_acid-templated_transcription	35	9	1	10413;10419;328;5702;60491;6427;7536;79039;9318	YAP1;PRMT5;APEX1;PSMC3;NIF3L1;SRSF2;SF1;DDX54;COPS2
857	0.971576	GO:0000387_spliceosomal_snRNP_assembly	31	15	2	10419;11171;1207;25929;51808;6628;6631;6632;6633;6634;6635;6636;6637;79084;9092	PRMT5;STRAP;CLNS1A;GEMIN5;PHAX;SNRPB;SNRPC;SNRPD1;SNRPD2;SNRPD3;SNRPE;SNRPF;SNRPG;WDR77;SART1
858	0.971576	GO:0000413_protein_peptidyl-prolyl_isomerization	41	15	2	10465;2280;2286;2287;2288;283237;51645;5300;5303;53938;5478;5479;5481;5524;85313	PPIH;FKBP1A;FKBP2;FKBP3;FKBP4;TTC9C;PPIL1;PIN1;PIN4;PPIL3;PPIA;PPIB;PPID;PPP2R4;PPIL4
859	0.971576	GO:0061077_chaperone-mediated_protein_folding	34	15	2	10131;1457;2280;2286;2287;2288;26973;283237;5479;5481;55898;64175;811;821;9601	TRAP1;CSNK2A1;FKBP1A;FKBP2;FKBP3;FKBP4;CHORDC1;TTC9C;PPIB;PPID;UNC45A;P3H1;CALR;CANX;PDIA4
860	0.971576	GO:0070987_error-free_translesion_synthesis	19	15	2	5111;55666;5981;5982;5983;5984;5985;6118;6119;6233;7311;7314;7316;7353;7415	PCNA;NPLOC4;RFC1;RFC2;RFC3;RFC4;RFC5;RPA2;RPA3;RPS27A;UBA52;UBB;UBC;UFD1L;VCP
861	0.973867	GO:0055086_nucleobase-containing_small_molecule_metabolic_process	78	46	9	10606;11164;131870;132;1503;158;159;1633;1635;1841;1854;203;204;22978;2618;2745;2936;3251;353;3614;3615;3704;4521;471;4830;4831;4860;4907;50484;51292;51727;5198;53343;5471;55270;6240;6241;7083;7295;7296;7298;7371;7372;790;847;8833	PAICS;NUDT5;NUDT16;ADK;CTPS1;ADSL;ADSS;DCK;DCTD;DTYMK;DUT;AK1;AK2;NT5C2;GART;GLRX;GSR;HPRT1;APRT;IMPDH1;IMPDH2;ITPA;NUDT1;ATIC;NME1;NME2;PNP;NT5E;RRM2B;GMPR2;CMPK1;PFAS;NUDT9;PPAT;NUDT15;RRM1;RRM2;TK1;TXN;TXNRD1;TYMS;UCK2;UMPS;CAD;CAT;GMPS
862	0.976306	GO:0000722_telomere_maintenance_via_recombination	27	10	1	2237;328;5111;5981;5982;5983;5984;5985;6118;6119	FEN1;APEX1;PCNA;RFC1;RFC2;RFC3;RFC4;RFC5;RPA2;RPA3
863	0.976306	GO:0000724_double-strand_break_repair_via_homologous_recombination	70	10	1	10111;10213;2475;4361;5591;6118;6119;6421;7334;7528	RAD50;PSMD14;MTOR;MRE11A;PRKDC;RPA2;RPA3;SFPQ;UBE2N;YY1
864	0.976306	GO:0005978_glycogen_biosynthetic_process	23	10	1	178;2632;2997;5236;55276;6233;7311;7314;7316;7360	AGL;GBE1;GYS1;PGM1;PGM2;RPS27A;UBA52;UBB;UBC;UGP2
865	0.976306	GO:0032201_telomere_maintenance_via_semi-conservative_replication	23	10	1	2237;328;5111;5981;5982;5983;5984;5985;6118;6119	FEN1;APEX1;PCNA;RFC1;RFC2;RFC3;RFC4;RFC5;RPA2;RPA3
866	0.976306	GO:0032781_positive_regulation_of_ATPase_activity	32	10	1	10049;10598;23234;26092;26097;3337;481;483;51726;5216	DNAJB6;AHSA1;DNAJC9;TOR1AIP1;CHTOP;DNAJB1;ATP1B1;ATP1B3;DNAJB11;PFN1
867	0.976306	GO:0042060_wound_healing	71	10	1	10133;1832;2342;23499;23513;57175;5754;6382;6385;836	OPTN;DSP;FNTB;MACF1;SCRIB;CORO1B;PTK7;SDC1;SDC4;CASP3
868	0.979341	GO:0007623_circadian_rhythm	97	16	2	10135;1374;1385;1655;1660;4841;5054;50865;6233;6500;7150;7298;7311;7314;7316;9967	NAMPT;CPT1A;CREB1;DDX5;DHX9;NONO;SERPINE1;HEBP1;RPS27A;SKP1;TOP1;TYMS;UBA52;UBB;UBC;THRAP3
869	0.979341	GO:0070124_mitochondrial_translational_initiation	84	16	2	23107;26589;28973;51073;51253;51642;51649;60488;6150;6182;64969;64978;65003;65008;740;9801	MRPS27;MRPL46;MRPS18B;MRPL4;MRPL37;MRPL48;MRPS23;MRPS35;MRPL23;MRPL12;MRPS5;MRPL38;MRPL11;MRPL1;MRPL49;MRPL19
870	0.979341	GO:0070126_mitochondrial_translational_termination	86	16	2	23107;26589;28973;51073;51253;51642;51649;60488;6150;6182;64969;64978;65003;65008;740;9801	MRPS27;MRPL46;MRPS18B;MRPL4;MRPL37;MRPL48;MRPS23;MRPS35;MRPL23;MRPL12;MRPS5;MRPL38;MRPL11;MRPL1;MRPL49;MRPL19
871	0.980995	GO:0016567_protein_ubiquitination	353	26	4	10055;10155;11065;25831;26091;373;4008;51619;55148;55236;55832;57092;64422;6500;6923;7317;7322;7323;7324;7329;7332;7334;7336;7415;9040;998	SAE1;TRIM28;UBE2C;HECTD1;HERC4;TRIM23;LMO7;UBE2D4;UBR7;UBA6;CAND1;PCNP;ATG3;SKP1;TCEB2;UBA1;UBE2D2;UBE2D3;UBE2E1;UBE2I;UBE2L3;UBE2N;UBE2V2;VCP;UBE2M;CDC42
872	0.98192	GO:0045944_positive_regulation_of_transcription_from_RNA_polymerase_II_promoter	951	91	20	10135;10155;1025;10413;10432;10521;10856;10923;10987;11168;11315;1385;142;1432;1499;1654;1655;1956;22938;23168;23435;23476;23558;23586;23633;2547;27043;27316;28971;29883;3015;3066;3074;3146;3148;3159;3190;3476;3491;351;3655;375790;378;4646;4659;466;4691;4831;4904;5054;51142;51637;5296;5530;5591;5595;56005;5725;58490;5970;6233;6294;646817;64754;6772;6774;6778;6917;7019;7153;7311;7314;7316;7555;793…	NAMPT;TRIM28;CDK9;YAP1;RBM14;DDX17;RUVBL2;SUB1;COPS5;PSIP1;PARK7;CREB1;PARP1;MAPK14;CTNNB1;DDX3X;DDX5;EGFR;SNW1;RTF1;TARDBP;BRD4;WBP2;DDX58;KPNA6;XRCC6;PELP1;RBMX;AAMDC;CNOT7;H2AFZ;HDAC2;HEXB;HMGB1;HMGB2;HMGA1;HNRNPK;IGBP1;CYR61;APP;ITGA6;AGRN;ARF4;MYO6;PPP1R12A;ATF1;NCL;NME2;YBX1;SERPINE1;CHCHD2;C14orf166;PIK3R2;PPP3CA;PRKDC;MAPK3;MYDGF;PTBP1;RPRD1B;RELA;RPS27A;SAFB;SETSIP;SMYD3;STAT1;STAT3;STAT…
873	0.983719	GO:0016568_chromatin_modification	96	11	1	1107;1613;1786;25842;29086;7913;7917;8019;80854;9324;9555	CHD3;DAPK3;DNMT1;ASF1A;BABAM1;DEK;BAG6;BRD3;SETD7;HMGN3;H2AFY
874	0.983719	GO:0046686_response_to_cadmium_ion	22	11	1	1017;1528;1841;210;2937;4864;5111;5621;567;6652;847	CDK2;CYB5A;DTYMK;ALAD;GSS;NPC1;PCNA;PRNP;B2M;SORD;CAT
875	0.985032	GO:0006368_transcription_elongation_from_RNA_polymerase_II_promoter	78	17	2	1025;11047;11198;23168;25920;26610;2962;2963;5431;5437;55140;6749;6917;6921;6923;7936;8518	CDK9;ADRM1;SUPT16H;RTF1;NELFB;ELP4;GTF2F1;GTF2F2;POLR2B;POLR2H;ELP3;SSRP1;TCEA1;TCEB1;TCEB2;NELFE;IKBKAP
876	0.985032	GO:0043928_exonucleolytic_nuclear-transcribed_mRNA_catabolic_process_involved_in_deadenylation-dependent_decay	29	17	2	11157;11340;118460;1656;23016;23404;23644;23658;27257;28960;29883;51013;5393;54512;56915;57819;9337	LSM6;EXOSC8;EXOSC6;DDX6;EXOSC7;EXOSC2;EDC4;LSM5;LSM1;DCPS;CNOT7;EXOSC1;EXOSC9;EXOSC4;EXOSC5;LSM2;CNOT8
877	0.985032	GO:0070125_mitochondrial_translational_elongation	84	17	2	23107;26589;28973;51073;51253;51642;51649;60488;6150;6182;64969;64978;65003;65008;7284;740;9801	MRPS27;MRPL46;MRPS18B;MRPL4;MRPL37;MRPL48;MRPS23;MRPS35;MRPL23;MRPL12;MRPS5;MRPL38;MRPL11;MRPL1;TUFM;MRPL49;MRPL19
878	0.985494	GO:0000288_nuclear-transcribed_mRNA_catabolic_process,_deadenylation-dependent_decay	53	27	4	10605;11157;11340;118460;1656;1973;1975;1977;1981;23016;23019;23404;23644;23658;26986;27257;28960;29883;51013;5393;54512;56915;57819;85456;9125;9337;9775	PAIP1;LSM6;EXOSC8;EXOSC6;DDX6;EIF4A1;EIF4B;EIF4E;EIF4G1;EXOSC7;CNOT1;EXOSC2;EDC4;LSM5;PABPC1;LSM1;DCPS;CNOT7;EXOSC1;EXOSC9;EXOSC4;EXOSC5;LSM2;TNKS1BP1;RQCD1;CNOT8;EIF4A3
879	0.988505	GO:0016925_protein_sumoylation	92	23	3	10054;10055;10155;10762;142;23165;23279;23636;348995;387082;53371;6612;6613;7175;7329;79902;8021;81929;8243;8480;9126;9631;9688	UBA2;SAE1;TRIM28;NUP50;PARP1;NUP205;NUP160;NUP62;NUP43;SUMO4;NUP54;SUMO3;SUMO2;TPR;UBE2I;NUP85;NUP214;SEH1L;SMC1A;RAE1;SMC3;NUP155;NUP93
880	0.988815	GO:0006283_transcription-coupled_nucleotide-excision_repair	46	12	1	3150;5111;5431;5437;5981;5982;5983;5984;5985;6118;6119;6917	HMGN1;PCNA;POLR2B;POLR2H;RFC1;RFC2;RFC3;RFC4;RFC5;RPA2;RPA3;TCEA1
881	0.988815	GO:0030203_glycosaminoglycan_metabolic_process	117	12	1	11261;2720;2799;2817;3074;375790;6382;6383;6385;6448;9060;960	CHP1;GLB1;GNS;GPC1;HEXB;AGRN;SDC1;SDC2;SDC4;SGSH;PAPSS2;CD44
882	0.988815	GO:0042276_error-prone_translesion_synthesis	20	12	1	5111;5981;5982;5983;5984;5985;6118;6119;6233;7311;7314;7316	PCNA;RFC1;RFC2;RFC3;RFC4;RFC5;RPA2;RPA3;RPS27A;UBA52;UBB;UBC
883	0.989187	GO:0032543_mitochondrial_translation	100	18	2	23107;26589;28973;3035;51073;51253;51642;51649;60488;6150;6182;64969;64978;65003;65008;7284;740;9801	MRPS27;MRPL46;MRPS18B;HARS;MRPL4;MRPL37;MRPL48;MRPS23;MRPS35;MRPL23;MRPL12;MRPS5;MRPL38;MRPL11;MRPL1;TUFM;MRPL49;MRPL19
884	0.990095	GO:0006357_regulation_of_transcription_from_RNA_polymerase_II_promoter	386	42	7	10923;1107;1108;11267;1398;1432;22938;26610;27336;2739;307;3146;3148;3150;340543;4738;493;5216;55140;5573;5585;5813;6603;6605;6648;6774;6778;6921;7073;7528;79084;7913;8019;8061;817;85012;8518;86;8607;8896;9208;9391	SUB1;CHD3;CHD4;SNF8;CRK;MAPK14;SNW1;ELP4;HTATSF1;GLO1;ANXA4;HMGB1;HMGB2;HMGN1;TCEAL5;NEDD8;ATP2B4;PFN1;ELP3;PRKAR1A;PKN1;PURA;SMARCD2;SMARCE1;SOD2;STAT3;STAT6;TCEB1;TIAL1;YY1;WDR77;DEK;BRD3;FOSL1;CAMK2D;TCEAL3;IKBKAP;ACTL6A;RUVBL1;BUD31;LRRFIP1;CIAO1
885	0.992317	GO:0035872_nucleotide-binding_domain,_leucine_rich_repeat_containing_receptor_signaling_pathway	43	13	1	10910;29108;3326;351;598;6233;7295;7311;7314;7316;7334;7335;8517	SUGT1;PYCARD;HSP90AB1;APP;BCL2L1;RPS27A;TXN;UBA52;UBB;UBC;UBE2N;UBE2V1;IKBKG
886	0.993685	GO:0032482_Rab_protein_signal_transduction	70	25	3	10890;10981;11021;201475;22931;23011;2664;4218;51552;51715;51762;57403;5862;5868;5869;5870;5873;5874;5878;7879;81876;83871;84932;9230;9367	RAB10;RAB32;RAB35;RAB12;RAB18;RAB21;GDI1;RAB8A;RAB14;RAB23;RAB8B;RAB22A;RAB2A;RAB5A;RAB5B;RAB6A;RAB27A;RAB27B;RAB5C;RAB7A;RAB1B;RAB34;RAB2B;RAB11B;RAB9A
887	0.993687	GO:0006974_cellular_response_to_DNA_damage_stimulus	191	30	4	10111;1018;10413;142;143;23476;2794;286257;28985;29089;3661;4176;4361;55031;55611;5594;5663;57103;57805;6188;64210;7153;7317;7415;7528;7919;80854;836;8517;9031	RAD50;CDK3;YAP1;PARP1;PARP4;BRD4;GNL1;C9orf142;MCTS1;UBE2T;IRF3;MCM7;MRE11A;USP47;OTUB1;MAPK1;PSEN1;TIGAR;CCAR2;RPS3;MMS19;TOP2A;UBA1;VCP;YY1;DDX39B;SETD7;CASP3;IKBKG;BAZ1B
888	0.994724	GO:0006302_double-strand_break_repair	64	14	1	10111;142;1653;2237;2547;29086;4361;5591;6118;6119;7415;7520;9031;9319	RAD50;PARP1;DDX1;FEN1;XRCC6;BABAM1;MRE11A;PRKDC;RPA2;RPA3;VCP;XRCC5;BAZ1B;TRIP13
889	0.994724	GO:0006310_DNA_recombination	71	14	1	10111;10432;10856;2547;3146;3149;4361;4841;51377;5965;7247;7520;86;8607	RAD50;RBM14;RUVBL2;XRCC6;HMGB1;HMGB3;MRE11A;NONO;UCHL5;RECQL;TSN;XRCC5;ACTL6A;RUVBL1
890	0.995247	GO:0006511_ubiquitin-dependent_protein_catabolic_process	88	31	4	10213;10273;11065;3093;4738;51377;55236;55666;56254;5701;5706;5709;5715;5717;7317;7319;7321;7322;7323;7324;7326;7328;7329;7332;7334;7347;7353;7917;8533;8878;9491	PSMD14;STUB1;UBE2C;UBE2K;NEDD8;UCHL5;UBA6;NPLOC4;RNF20;PSMC2;PSMC6;PSMD3;PSMD9;PSMD11;UBA1;UBE2A;UBE2D1;UBE2D2;UBE2D3;UBE2E1;UBE2G1;UBE2H;UBE2I;UBE2L3;UBE2N;UCHL3;UFD1L;BAG6;COPS3;SQSTM1;PSMF1
891	0.995803	GO:0006367_transcription_initiation_from_RNA_polymerase_II_promoter	250	50	8	10155;1025;10413;10971;126382;1327;1329;1340;142;1490;22938;2475;2539;25824;2810;2821;2936;2962;2963;29959;4853;50484;5052;5054;54205;5431;5437;5494;55004;5562;5571;57103;6009;6233;7001;7295;7296;7311;7314;7316;7321;7323;7529;7531;7532;7533;7534;8239;9377;9967	TRIM28;CDK9;YAP1;YWHAQ;NR2C2AP;COX4I1;COX5B;COX6B1;PARP1;CTGF;SNW1;MTOR;G6PD;PRDX5;SFN;GPI;GSR;GTF2F1;GTF2F2;NRBP1;NOTCH2;RRM2B;PRDX1;SERPINE1;CYCS;POLR2B;POLR2H;PPM1A;LAMTOR1;PRKAA1;PRKAG1;TIGAR;RHEB;RPS27A;PRDX2;TXN;TXNRD1;UBA52;UBB;UBC;UBE2D1;UBE2D3;YWHAB;YWHAE;YWHAG;YWHAH;YWHAZ;USP9X;COX5A;THRAP3
892	0.996377	GO:0006284_base-excision_repair	48	15	1	10075;142;2237;3159;328;4361;5111;55031;5981;5982;5983;5984;5985;6118;6119	HUWE1;PARP1;FEN1;HMGA1;APEX1;MRE11A;PCNA;USP47;RFC1;RFC2;RFC3;RFC4;RFC5;RPA2;RPA3
893	0.997513	GO:0006338_chromatin_remodeling	91	16	1	10856;11335;23476;3066;3146;3148;3149;5928;6603;6605;6749;676;6830;7019;7150;86	RUVBL2;CBX3;BRD4;HDAC2;HMGB1;HMGB2;HMGB3;RBBP4;SMARCD2;SMARCE1;SSRP1;BRDT;SUPT6H;TFAM;TOP1;ACTL6A
894	0.997866	GO:0006281_DNA_repair	290	66	11	10111;10155;1017;1025;10273;10432;10856;10973;11198;142;143;1453;1642;2237;2547;25842;29089;2956;328;4361;4521;4841;4869;50484;5111;51377;5431;5437;5536;55611;55666;5591;56647;5887;5965;5976;5981;5982;5983;5984;5985;6118;6119;6188;6233;64210;6749;6917;7311;7314;7316;7319;7323;7353;7415;7520;7706;8243;8450;8451;86;8607;9100;9126;9636;983	RAD50;TRIM28;CDK2;CDK9;STUB1;RBM14;RUVBL2;ASCC3;SUPT16H;PARP1;PARP4;CSNK1D;DDB1;FEN1;XRCC6;ASF1A;UBE2T;MSH6;APEX1;MRE11A;NUDT1;NONO;NPM1;RRM2B;PCNA;UCHL5;POLR2B;POLR2H;PPP5C;OTUB1;NPLOC4;PRKDC;BCCIP;RAD23B;RECQL;UPF1;RFC1;RFC2;RFC3;RFC4;RFC5;RPA2;RPA3;RPS3;RPS27A;MMS19;SSRP1;TCEA1;UBA52;UBB;UBC;UBE2A;UBE2D3;UFD1L;VCP;XRCC5;TRIM25;SMC1A;CUL4B;CUL4A;ACTL6A;RUVBL1;USP10;SMC3;ISG15;CDK1
895	0.998252	GO:0045892_negative_regulation_of_transcription,_DNA-templated	478	49	7	10049;10155;10409;10514;10614;10657;10951;10971;11331;11335;1487;1499;2023;22938;23468;2547;27250;3066;3148;3159;3312;3609;4841;5036;51079;5204;5245;55031;55269;55915;5705;57326;57805;5813;58533;5970;6418;6421;6605;7251;7329;7520;7529;811;9039;9208;9318;9647;9774	DNAJB6;TRIM28;BASP1;MYBBP1A;HEXIM1;KHDRBS1;CBX1;YWHAQ;PHB2;CBX3;CTBP1;CTNNB1;ENO1;SNW1;CBX5;XRCC6;PDCD4;HDAC2;HMGB2;HMGA1;HSPA8;ILF3;NONO;PA2G4;NDUFA13;PFDN5;PHB;USP47;PSPC1;LANCL2;PSMC5;PBXIP1;CCAR2;PURA;SNX6;RELA;SET;SFPQ;SMARCE1;TSG101;UBE2I;XRCC5;YWHAB;CALR;UBA3;LRRFIP1;COPS2;PPM1F;BCLAF1
896	0.998293	GO:0006271_DNA_strand_elongation_involved_in_DNA_replication	33	17	1	2237;328;4171;4172;4173;4174;4175;4176;5111;5981;5982;5983;5984;5985;6118;6119;84296	FEN1;APEX1;MCM2;MCM3;MCM4;MCM5;MCM6;MCM7;PCNA;RFC1;RFC2;RFC3;RFC4;RFC5;RPA2;RPA3;GINS4
897	0.998828	GO:0006335_DNA_replication-dependent_nucleosome_assembly	32	18	1	121504;25842;4678;554313;5928;79711;8294;8359;8360;8361;8362;8363;8364;8365;8366;8367;8368;8370	HIST4H4;ASF1A;NASP;HIST2H4B;RBBP4;IPO4;HIST1H4I;HIST1H4A;HIST1H4D;HIST1H4F;HIST1H4K;HIST1H4J;HIST1H4C;HIST1H4H;HIST1H4B;HIST1H4E;HIST1H4L;HIST2H4A
898	0.998957	GO:0006396_RNA_processing	75	25	2	10492;10521;11100;1477;1660;1736;22907;3184;3185;3187;3189;3190;3191;3192;54505;5935;5936;64848;79039;8106;8634;9128;9410;9584;9987	SYNCRIP;DDX17;HNRNPUL1;CSTF1;DHX9;DKC1;DHX30;HNRNPD;HNRNPF;HNRNPH1;HNRNPH3;HNRNPK;HNRNPL;HNRNPU;DHX29;RBM3;RBM4;YTHDC2;DDX54;PABPN1;RTCA;PRPF4;SNRNP40;RBM39;HNRNPDL
899	0.999229	GO:0044267_cellular_protein_metabolic_process	637	243	55	10020;10054;10055;10130;10195;10381;10383;10452;10469;10471;10484;10525;10574;10575;10576;10640;10694;10762;11224;11231;11336;1155;1200;142;1522;1603;1639;1650;1678;1725;1915;1933;1936;1937;1938;1964;1965;1967;1968;1973;1975;1977;1978;1981;1983;1984;2107;22872;22948;23165;23193;23279;23521;23636;23708;25870;25873;26058;26520;26521;2673;26986;2720;27335;285362;2923;293;29925;29926;30001;3068;3074;…	GNE;UBA2;SAE1;PDIA6;ALG3;TUBB3;TUBB4B;TOMM40;TIMM44;PFDN6;SEC23A;HYOU1;CCT7;CCT4;CCT2;EXOC5;CCT8;NUP50;RPL35;SEC63;EXOC3;TBCB;TPP1;PARP1;CTSZ;DAD1;DCTN1;DDOST;TIMM8A;DHPS;EEF1A1;EEF1B2;EEF1D;EEF1G;EEF2;EIF1AX;EIF2S1;EIF2B1;EIF2S3;EIF4A1;EIF4B;EIF4E;EIF4EBP1;EIF4G1;EIF5;EIF5A;ETF1;SEC31A;CCT5;NUP205;GANAB;NUP160;RPL13A;NUP62;GSPT2;SUMF2;RPL36;GIGYF2;TIMM9;TIMM8B;GFPT1;PABPC1;GLB1;EIF3K;SUMF1;PDIA3…
900	0.999387	GO:0006355_regulation_of_transcription,_DNA-templated	1289	93	16	10011;10084;10128;10419;10514;10772;10973;1107;11100;11168;1457;1459;1500;1613;1653;1785;1915;1936;2130;22827;23085;2314;23412;23509;23589;26097;26292;27044;284119;28985;29099;3094;3149;3159;3184;3276;328;3661;4666;4831;4841;4853;4904;50809;51106;51377;51397;51593;5201;5204;5245;5411;5511;5515;5518;55269;5562;5586;56254;5928;5981;6128;6749;6774;6830;689;7112;7332;7335;7536;7555;7756;7812;79039;79…	SRA1;PQBP1;LRPPRC;PRMT5;MYBBP1A;SRSF10;ASCC3;CHD3;HNRNPUL1;PSIP1;CSNK2A1;CSNK2A2;CTNND1;DAPK3;DDX1;DNM2;EEF1A1;EEF1D;EWSR1;PUF60;ERC1;FLII;COMMD3;POFUT1;CARHSP1;CHTOP;MYCBP;SND1;PTRF;MCTS1;COMMD9;HINT1;HMGB3;HMGA1;HNRNPD;PRMT1;APEX1;IRF3;NACA;NME2;NONO;NOTCH2;YBX1;HP1BP3;TFB1M;UCHL5;COMMD10;SRRT;PFDN1;PFDN5;PHB;PNN;PPP1R8;PPP2CA;PPP2R1A;PSPC1;PRKAA1;PKN2;RNF20;RBBP4;RFC1;RPL6;SSRP1;STAT3;SUPT6H;B…
901	0.99941	GO:0006413_translational_initiation	137	118	22	10209;10480;10605;10987;11224;1654;1964;1965;1967;1968;1973;1975;1977;1978;1981;1982;1983;23;23367;23521;25873;26986;27335;3646;3692;3921;4736;51386;54505;6122;6124;6125;6128;6129;6130;6132;6133;6134;6135;6136;6137;6138;6139;6141;6142;6143;6144;6146;6147;6152;6154;6155;6156;6157;6158;6159;6160;6161;6164;6168;6169;6175;6176;6181;6187;6188;6189;6191;6193;6194;6201;6202;6203;6204;6205;6206;6207;6208…	EIF1;EIF3M;PAIP1;COPS5;RPL35;DDX3X;EIF1AX;EIF2S1;EIF2B1;EIF2S3;EIF4A1;EIF4B;EIF4E;EIF4EBP1;EIF4G1;EIF4G2;EIF5;ABCF1;LARP1;RPL13A;RPL36;PABPC1;EIF3K;EIF3E;EIF6;RPSA;RPL10A;EIF3L;DHX29;RPL3;RPL4;RPL5;RPL6;RPL7;RPL7A;RPL8;RPL9;RPL10;RPL11;RPL12;RPL13;RPL15;RPL17;RPL18;RPL18A;RPL19;RPL21;RPL22;RPL23A;RPL24;RPL26;RPL27;RPL30;RPL27A;RPL28;RPL29;RPL31;RPL32;RPL34;RPL37A;RPL38;RPLP0;RPLP1;RPLP2;RPS2;RPS3…
902	0.999448	GO:0006336_DNA_replication-independent_nucleosome_assembly	26	20	1	121504;25842;3020;3021;4678;554313;5928;79711;8294;8359;8360;8361;8362;8363;8364;8365;8366;8367;8368;8370	HIST4H4;ASF1A;H3F3A;H3F3B;NASP;HIST2H4B;RBBP4;IPO4;HIST1H4I;HIST1H4A;HIST1H4D;HIST1H4F;HIST1H4K;HIST1H4J;HIST1H4C;HIST1H4H;HIST1H4B;HIST1H4E;HIST1H4L;HIST2H4A
903	0.999481	GO:0006260_DNA_replication	130	33	3	1017;10432;11198;150;1854;2237;4171;4172;4173;4174;4175;4176;4673;4678;54107;5763;5928;5931;5976;5982;5983;5984;5985;6118;6119;6240;6241;6418;6742;6749;7150;92675;983	CDK2;RBM14;SUPT16H;ADRA2A;DUT;FEN1;MCM2;MCM3;MCM4;MCM5;MCM6;MCM7;NAP1L1;NASP;POLE3;PTMS;RBBP4;RBBP7;UPF1;RFC2;RFC3;RFC4;RFC5;RPA2;RPA3;RRM1;RRM2;SET;SSBP1;SSRP1;TOP1;DTD1;CDK1
904	0.999687	GO:0000122_negative_regulation_of_transcription_from_RNA_polymerase_II_promoter	709	65	9	10155;10589;10614;10915;1108;11171;142;1487;1499;1655;1739;1786;1810;2023;2274;22938;22943;23019;23168;25959;26155;3006;3008;3066;3068;3146;3181;3182;3476;4904;5074;5245;5481;54862;54927;5494;5663;5716;5814;5931;5970;6208;6233;6421;6772;6774;6778;708;7175;7295;7311;7314;7316;7321;7323;7329;7430;7514;7528;811;8239;8531;857;92140;9555	TRIM28;DRAP1;HEXIM1;TCERG1;CHD4;STRAP;PARP1;CTBP1;CTNNB1;DDX5;DLG1;DNMT1;DR1;ENO1;FHL2;SNW1;DKK1;CNOT1;RTF1;KANK2;NOC2L;HIST1H1C;HIST1H1E;HDAC2;HDGF;HMGB1;HNRNPA2B1;HNRNPAB;IGBP1;YBX1;PAWR;PHB;PPID;CC2D1A;CHCHD3;PPM1A;PSEN1;PSMD10;PURB;RBBP7;RELA;RPS14;RPS27A;SFPQ;STAT1;STAT3;STAT6;C1QBP;TPR;TXN;UBA52;UBB;UBC;UBE2D1;UBE2D3;UBE2I;EZR;XPO1;YY1;CALR;USP9X;YBX3;CAV1;MTDH;H2AFY
905	0.999736	GO:0006406_mRNA_export_from_nucleus	66	29	2	10189;10250;10772;10921;11338;1977;1984;23279;26097;3267;4116;5976;6426;6427;6428;6429;6430;6431;6432;7307;7919;8021;84321;84324;8480;8683;9295;9631;9939	ALYREF;SRRM1;SRSF10;RNPS1;U2AF2;EIF4E;EIF5A;NUP160;CHTOP;AGFG1;MAGOH;UPF1;SRSF1;SRSF2;SRSF3;SRSF4;SRSF5;SRSF6;SRSF7;U2AF1;DDX39B;NUP214;THOC3;SARNP;RAE1;SRSF9;SRSF11;NUP155;RBM8A
906	0.999942	GO:0006412_translation	231	146	26	10056;10643;10767;10985;10987;11224;140801;1615;1650;1725;1915;1933;1936;1937;1938;1964;1965;1967;1968;1973;1975;1977;1978;1979;1981;1983;2107;23;23521;23708;25873;26986;27335;28973;3035;3646;3921;4666;4736;51073;51253;5610;58477;5935;6122;6124;6125;6128;6129;6130;6132;6133;6134;6135;6136;6137;6138;6139;6141;6142;6143;6144;6146;6147;6150;6152;6154;6155;6156;6157;6158;6159;6160;6161;6164;6168;6169…	FARSB;IGF2BP3;HBS1L;GCN1;COPS5;RPL35;RPL10L;DARS;DDOST;DHPS;EEF1A1;EEF1B2;EEF1D;EEF1G;EEF2;EIF1AX;EIF2S1;EIF2B1;EIF2S3;EIF4A1;EIF4B;EIF4E;EIF4EBP1;EIF4EBP2;EIF4G1;EIF5;ETF1;ABCF1;RPL13A;GSPT2;RPL36;PABPC1;EIF3K;MRPS18B;HARS;EIF3E;RPSA;NACA;RPL10A;MRPL4;MRPL37;EIF2AK2;SRPRB;RBM3;RPL3;RPL4;RPL5;RPL6;RPL7;RPL7A;RPL8;RPL9;RPL10;RPL11;RPL12;RPL13;RPL15;RPL17;RPL18;RPL18A;RPL19;RPL21;RPL22;RPL23A;MRPL2…
907	0.999994	GO:0000723_telomere_maintenance	66	32	1	10111;10728;121504;142;1736;2237;2547;328;5111;554313;5591;5981;5982;5983;5984;5985;6118;6119;7520;8290;8294;8359;8360;8361;8362;8363;8364;8365;8366;8367;8368;8370	RAD50;PTGES3;HIST4H4;PARP1;DKC1;FEN1;XRCC6;APEX1;PCNA;HIST2H4B;PRKDC;RFC1;RFC2;RFC3;RFC4;RFC5;RPA2;RPA3;XRCC5;HIST3H3;HIST1H4I;HIST1H4A;HIST1H4D;HIST1H4F;HIST1H4K;HIST1H4J;HIST1H4C;HIST1H4H;HIST1H4B;HIST1H4E;HIST1H4L;HIST2H4A
908	0.999995	GO:0019058_viral_life_cycle	144	109	15	10015;10762;11224;128866;23165;23279;23521;23636;25873;27183;27243;29082;293;348995;3836;3837;3921;4736;51160;51510;51534;51652;53371;5478;5610;5901;6122;6124;6125;6128;6129;6130;6132;6133;6134;6135;6136;6137;6138;6139;6141;6142;6143;6144;6146;6147;6152;6154;6155;6156;6157;6158;6159;6160;6161;6164;6168;6169;6175;6176;6181;6187;6188;6189;6191;6193;6194;6201;6202;6203;6204;6205;6206;6207;6208;6209;…	PDCD6IP;NUP50;RPL35;CHMP4B;NUP205;NUP160;RPL13A;NUP62;RPL36;VPS4A;CHMP2A;CHMP4A;SLC25A6;NUP43;KPNA1;KPNB1;RPSA;RPL10A;VPS28;CHMP5;VTA1;CHMP3;NUP54;PPIA;EIF2AK2;RAN;RPL3;RPL4;RPL5;RPL6;RPL7;RPL7A;RPL8;RPL9;RPL10;RPL11;RPL12;RPL13;RPL15;RPL17;RPL18;RPL18A;RPL19;RPL21;RPL22;RPL23A;RPL24;RPL26;RPL27;RPL30;RPL27A;RPL28;RPL29;RPL31;RPL32;RPL34;RPL37A;RPL38;RPLP0;RPLP1;RPLP2;RPS2;RPS3;RPS3A;RPS4X;RPS5;R…
909	0.999996	GO:0006351_transcription,_DNA-templated	1806	154	25	10011;10084;10128;1025;10419;10432;10514;10521;10589;10614;10657;10856;10921;10973;1107;1108;11100;11137;11168;11267;11331;11335;142;1432;1457;1459;1487;1499;1500;1613;1653;1654;1786;1810;1915;1936;2023;2130;2274;22827;22938;23019;2314;23412;23476;23636;2547;25842;25959;26097;26155;26292;27043;27044;27336;28985;29099;29883;3066;3068;3094;3184;328;3312;340543;3608;3609;4666;4733;4831;4841;5036;505…	SRA1;PQBP1;LRPPRC;CDK9;PRMT5;RBM14;MYBBP1A;DDX17;DRAP1;HEXIM1;KHDRBS1;RUVBL2;RNPS1;ASCC3;CHD3;CHD4;HNRNPUL1;PWP1;PSIP1;SNF8;PHB2;CBX3;PARP1;MAPK14;CSNK2A1;CSNK2A2;CTBP1;CTNNB1;CTNND1;DAPK3;DDX1;DDX3X;DNMT1;DR1;EEF1A1;EEF1D;ENO1;EWSR1;FHL2;PUF60;SNW1;CNOT1;FLII;COMMD3;BRD4;NUP62;XRCC6;ASF1A;KANK2;CHTOP;NOC2L;MYCBP;PELP1;SND1;HTATSF1;MCTS1;COMMD9;CNOT7;HDAC2;HDGF;HINT1;HNRNPD;APEX1;HSPA8;TCEAL5;ILF…
910	0.999998	GO:0006366_transcription_from_RNA_polymerase_II_promoter	543	67	6	10189;1025;10250;10915;10921;10923;10987;11051;11198;11338;1385;142;1477;1478;1856;23435;25920;26015;26038;27316;2962;2963;3159;3190;3661;4116;466;4904;5431;5437;5705;5970;6426;6427;6428;6429;6430;6431;6432;6628;6634;6635;6636;6637;6749;6774;689;6917;6921;6923;7019;7307;7913;7936;79869;8061;8106;865;8683;8880;8939;9188;9295;9318;9319;9519;9939	ALYREF;CDK9;SRRM1;TCERG1;RNPS1;SUB1;COPS5;NUDT21;SUPT16H;U2AF2;CREB1;PARP1;CSTF1;CSTF2;DVL2;TARDBP;NELFB;RPAP1;CHD5;RBMX;GTF2F1;GTF2F2;HMGA1;HNRNPK;IRF3;MAGOH;ATF1;YBX1;POLR2B;POLR2H;PSMC5;RELA;SRSF1;SRSF2;SRSF3;SRSF4;SRSF5;SRSF6;SRSF7;SNRPB;SNRPD3;SNRPE;SNRPF;SNRPG;SSRP1;STAT3;BTF3;TCEA1;TCEB1;TCEB2;TFAM;U2AF1;DEK;NELFE;CPSF7;FOSL1;PABPN1;CBFB;SRSF9;FUBP1;FUBP3;DDX21;SRSF11;COPS2;TRIP13;TBPL1;RB…
911	0.999998	GO:0006614_SRP-dependent_cotranslational_protein_targeting_to_membrane	107	88	10	11224;11231;1650;23521;25873;3921;4736;58477;6122;6124;6125;6128;6129;6130;6132;6133;6134;6135;6136;6137;6138;6139;6141;6142;6143;6144;6146;6147;6152;6154;6155;6156;6157;6158;6159;6160;6161;6164;6168;6169;6175;6176;6181;6184;6185;6187;6188;6189;6191;6193;6194;6201;6202;6203;6204;6205;6206;6207;6208;6209;6210;6217;6218;6222;6223;6224;6227;6228;6229;6230;6231;6232;6233;6234;6235;6726;6727;6728;6729…	RPL35;SEC63;DDOST;RPL13A;RPL36;RPSA;RPL10A;SRPRB;RPL3;RPL4;RPL5;RPL6;RPL7;RPL7A;RPL8;RPL9;RPL10;RPL11;RPL12;RPL13;RPL15;RPL17;RPL18;RPL18A;RPL19;RPL21;RPL22;RPL23A;RPL24;RPL26;RPL27;RPL30;RPL27A;RPL28;RPL29;RPL31;RPL32;RPL34;RPL37A;RPL38;RPLP0;RPLP1;RPLP2;RPN1;RPN2;RPS2;RPS3;RPS3A;RPS4X;RPS5;RPS6;RPS7;RPS8;RPS9;RPS10;RPS11;RPS12;RPS13;RPS14;RPS15;RPS15A;RPS16;RPS17;RPS18;RPS19;RPS20;RPS21;RPS23;R…
912	0.999999	GO:0006325_chromatin_organization	259	71	6	10419;10856;1107;1108;121504;128312;1810;255626;26610;2879;3012;3013;3015;3017;3018;3066;3148;3150;3276;440689;55140;554313;55766;5928;5931;60;6294;64754;723790;79084;80854;8294;8329;8330;8332;8334;8335;8336;8337;8338;8339;8340;8341;8342;8343;8344;8345;8346;8347;8348;8349;8359;8360;8361;8362;8363;8364;8365;8366;8367;8368;8370;84193;8518;85235;85236;86;8607;8969;8970;94239	PRMT5;RUVBL2;CHD3;CHD4;HIST4H4;HIST3H2BB;DR1;HIST1H2BA;ELP4;GPX4;HIST1H2AE;HIST1H2AD;H2AFZ;HIST1H2BD;HIST1H2BB;HDAC2;HMGB2;HMGN1;PRMT1;HIST2H2BF;ELP3;HIST2H4B;H2AFJ;RBBP4;RBBP7;ACTB;SAFB;SMYD3;HIST2H2AA4;WDR77;SETD7;HIST1H4I;HIST1H2AI;HIST1H2AK;HIST1H2AL;HIST1H2AC;HIST1H2AB;HIST1H2AM;HIST2H2AA3;HIST2H2AC;HIST1H2BG;HIST1H2BL;HIST1H2BN;HIST1H2BM;HIST1H2BF;HIST1H2BE;HIST1H2BH;HIST1H2BI;HIST1H2BC;HIS…
913	1	GO:0000184_nuclear-transcribed_mRNA_catabolic_process,_nonsense-mediated_decay	118	89	7	10921;11224;1981;2107;23521;23708;25873;26986;3646;3921;4116;4736;55110;5515;5518;5520;56006;5976;6122;6124;6125;6128;6129;6130;6132;6133;6134;6135;6136;6137;6138;6139;6141;6142;6143;6144;6146;6147;6152;6154;6155;6156;6157;6158;6159;6160;6161;6164;6168;6169;6175;6176;6181;6187;6188;6189;6191;6193;6194;6201;6202;6203;6204;6205;6206;6207;6208;6209;6210;6217;6218;6222;6223;6224;6227;6228;6229;6230;6…	RNPS1;RPL35;EIF4G1;ETF1;RPL13A;GSPT2;RPL36;PABPC1;EIF3E;RPSA;MAGOH;RPL10A;MAGOHB;PPP2CA;PPP2R1A;PPP2R2A;SMG9;UPF1;RPL3;RPL4;RPL5;RPL6;RPL7;RPL7A;RPL8;RPL9;RPL10;RPL11;RPL12;RPL13;RPL15;RPL17;RPL18;RPL18A;RPL19;RPL21;RPL22;RPL23A;RPL24;RPL26;RPL27;RPL30;RPL27A;RPL28;RPL29;RPL31;RPL32;RPL34;RPL37A;RPL38;RPLP0;RPLP1;RPLP2;RPS2;RPS3;RPS3A;RPS4X;RPS5;RPS6;RPS7;RPS8;RPS9;RPS10;RPS11;RPS12;RPS13;RPS14;R…
914	1	GO:0010467_gene_expression	854	406	81	10056;10155;10189;10197;10213;10236;1025;10250;10291;103;10413;10419;10594;10605;10643;10644;10762;10921;10946;10949;10971;10992;11051;11100;11157;11198;11224;11338;11340;118460;1207;121504;126382;126961;1327;1329;1340;142;1432;143471;1477;1478;1490;16;1615;1650;1656;1660;1786;1915;1933;1936;1937;1938;1964;1965;1967;1968;1973;1975;1977;1978;1981;1983;1994;2058;2107;2193;220988;22826;22938;23016;2…	FARSB;TRIM28;ALYREF;PSME3;PSMD14;HNRNPR;CDK9;SRRM1;SF3A1;ADAR;YAP1;PRMT5;PRPF8;PAIP1;IGF2BP3;IGF2BP2;NUP50;RNPS1;SF3A3;HNRNPA0;YWHAQ;SF3B2;NUDT21;HNRNPUL1;LSM6;SUPT16H;RPL35;U2AF2;EXOSC8;EXOSC6;CLNS1A;HIST4H4;NR2C2AP;HIST2H3C;COX4I1;COX5B;COX6B1;PARP1;MAPK14;PSMA8;CSTF1;CSTF2;CTGF;AARS;DARS;DDOST;DDX6;DHX9;DNMT1;EEF1A1;EEF1B2;EEF1D;EEF1G;EEF2;EIF1AX;EIF2S1;EIF2B1;EIF2S3;EIF4A1;EIF4B;EIF4E;EIF4EBP…
915	1	GO:0019083_viral_transcription	109	86	6	10762;11224;23165;23279;23521;23636;25873;348995;3921;4736;53371;6122;6124;6125;6128;6129;6130;6132;6133;6134;6135;6136;6137;6138;6139;6141;6142;6143;6144;6146;6147;6152;6154;6155;6156;6157;6158;6159;6160;6161;6164;6168;6169;6175;6176;6181;6187;6188;6189;6191;6193;6194;6201;6202;6203;6204;6205;6206;6207;6208;6209;6210;6217;6218;6222;6223;6224;6227;6228;6229;6230;6231;6232;6233;6234;6235;7175;7311…	NUP50;RPL35;NUP205;NUP160;RPL13A;NUP62;RPL36;NUP43;RPSA;RPL10A;NUP54;RPL3;RPL4;RPL5;RPL6;RPL7;RPL7A;RPL8;RPL9;RPL10;RPL11;RPL12;RPL13;RPL15;RPL17;RPL18;RPL18A;RPL19;RPL21;RPL22;RPL23A;RPL24;RPL26;RPL27;RPL30;RPL27A;RPL28;RPL29;RPL31;RPL32;RPL34;RPL37A;RPL38;RPLP0;RPLP1;RPLP2;RPS2;RPS3;RPS3A;RPS4X;RPS5;RPS6;RPS7;RPS8;RPS9;RPS10;RPS11;RPS12;RPS13;RPS14;RPS15;RPS15A;RPS16;RPS17;RPS18;RPS19;RPS20;RPS…
916	1	GO:0006414_translational_elongation	95	82	5	10767;11224;1915;1917;1933;1936;1937;1938;23521;25873;3921;4736;6122;6124;6125;6128;6129;6130;6132;6133;6134;6135;6136;6137;6138;6139;6141;6142;6143;6144;6146;6147;6152;6154;6155;6156;6157;6158;6159;6160;6161;6164;6168;6169;6175;6176;6181;6187;6188;6189;6191;6193;6194;6201;6202;6203;6204;6205;6206;6207;6208;6209;6210;6217;6218;6222;6223;6224;6227;6228;6229;6230;6231;6232;6233;6234;6235;7284;7311;…	HBS1L;RPL35;EEF1A1;EEF1A2;EEF1B2;EEF1D;EEF1G;EEF2;RPL13A;RPL36;RPSA;RPL10A;RPL3;RPL4;RPL5;RPL6;RPL7;RPL7A;RPL8;RPL9;RPL10;RPL11;RPL12;RPL13;RPL15;RPL17;RPL18;RPL18A;RPL19;RPL21;RPL22;RPL23A;RPL24;RPL26;RPL27;RPL30;RPL27A;RPL28;RPL29;RPL31;RPL32;RPL34;RPL37A;RPL38;RPLP0;RPLP1;RPLP2;RPS2;RPS3;RPS3A;RPS4X;RPS5;RPS6;RPS7;RPS8;RPS9;RPS10;RPS11;RPS12;RPS13;RPS14;RPS15;RPS15A;RPS16;RPS17;RPS18;RPS19;RPS…
917	1	GO:0006397_mRNA_processing	168	56	1	10236;10291;103;10594;10657;10946;10949;10992;11051;11052;11338;144983;151987;1665;201626;22827;22985;23435;23450;23658;27257;3178;3181;3958;4841;5511;55110;5725;57805;58517;5936;6421;6426;6427;6429;6430;6432;6625;6629;6732;676;6830;708;7307;8175;84321;8570;8683;8882;92906;9295;9343;9406;9584;9589;9967	HNRNPR;SF3A1;ADAR;PRPF8;KHDRBS1;SF3A3;HNRNPA0;SF3B2;NUDT21;CPSF6;U2AF2;HNRNPA1L2;PPP4R2;DHX15;PDE12;PUF60;ACIN1;TARDBP;SF3B3;LSM5;LSM1;HNRNPA1;HNRNPA2B1;LGALS3;NONO;PPP1R8;MAGOHB;PTBP1;CCAR2;RBM25;RBM4;SFPQ;SRSF1;SRSF2;SRSF4;SRSF5;SRSF7;SNRNP70;SNRPB2;SRPK1;BRDT;SUPT6H;C1QBP;U2AF1;SF3A2;THOC3;KHSRP;SRSF9;ZPR1;HNRNPLL;SRSF11;EFTUD2;ZRANB2;RBM39;WTAP;THRAP3
918	1	GO:0006334_nucleosome_assembly	131	58	1	10541;121504;126961;128312;255626;25842;3005;3006;3008;3017;3018;3020;3021;3148;333932;4171;440689;4673;4676;4678;4869;50809;554313;5928;5931;6418;646817;64754;653604;8290;8294;8339;8340;8341;8342;8343;8344;8345;8346;8347;8348;8349;8359;8360;8361;8362;8363;8364;8365;8366;8367;8368;8370;85236;8607;8970;8971;9555	ANP32B;HIST4H4;HIST2H3C;HIST3H2BB;HIST1H2BA;ASF1A;H1F0;HIST1H1C;HIST1H1E;HIST1H2BD;HIST1H2BB;H3F3A;H3F3B;HMGB2;HIST2H3A;MCM2;HIST2H2BF;NAP1L1;NAP1L4;NASP;NPM1;HP1BP3;HIST2H4B;RBBP4;RBBP7;SET;SETSIP;SMYD3;HIST2H3D;HIST3H3;HIST1H4I;HIST1H2BG;HIST1H2BL;HIST1H2BN;HIST1H2BM;HIST1H2BF;HIST1H2BE;HIST1H2BH;HIST1H2BI;HIST1H2BC;HIST1H2BO;HIST2H2BE;HIST1H4A;HIST1H4D;HIST1H4F;HIST1H4K;HIST1H4J;HIST1H4C;HIST1…
919	1	GO:0006415_translational_termination	84	75	3	11224;2107;23521;23708;25873;3921;4736;6122;6124;6125;6128;6129;6130;6132;6133;6134;6135;6136;6137;6138;6139;6141;6142;6143;6144;6146;6147;6152;6154;6155;6156;6157;6158;6159;6160;6161;6164;6168;6169;6175;6176;6181;6187;6188;6189;6191;6193;6194;6201;6202;6203;6204;6205;6206;6207;6208;6209;6210;6217;6218;6222;6223;6224;6227;6228;6229;6230;6231;6232;6233;6234;6235;7311;9045;9349	RPL35;ETF1;RPL13A;GSPT2;RPL36;RPSA;RPL10A;RPL3;RPL4;RPL5;RPL6;RPL7;RPL7A;RPL8;RPL9;RPL10;RPL11;RPL12;RPL13;RPL15;RPL17;RPL18;RPL18A;RPL19;RPL21;RPL22;RPL23A;RPL24;RPL26;RPL27;RPL30;RPL27A;RPL28;RPL29;RPL31;RPL32;RPL34;RPL37A;RPL38;RPLP0;RPLP1;RPLP2;RPS2;RPS3;RPS3A;RPS4X;RPS5;RPS6;RPS7;RPS8;RPS9;RPS10;RPS11;RPS12;RPS13;RPS14;RPS15;RPS15A;RPS16;RPS17;RPS18;RPS19;RPS20;RPS21;RPS23;RPS24;RPS25;RPS26;…
920	1	GO:0000027_ribosomal_large_subunit_assembly	17	12	0	140801;55299;56342;6122;6125;6128;6134;6135;6136;6147;6152;65003	RPL10L;BRIX1;PPAN;RPL3;RPL5;RPL6;RPL10;RPL11;RPL12;RPL23A;RPL24;MRPL11
921	1	GO:0000183_chromatin_silencing_at_rDNA	42	19	0	121504;126961;3020;3021;333932;554313;653604;8294;8359;8360;8361;8362;8363;8364;8365;8366;8367;8368;8370	HIST4H4;HIST2H3C;H3F3A;H3F3B;HIST2H3A;HIST2H4B;HIST2H3D;HIST1H4I;HIST1H4A;HIST1H4D;HIST1H4F;HIST1H4K;HIST1H4J;HIST1H4C;HIST1H4H;HIST1H4B;HIST1H4E;HIST1H4L;HIST2H4A
922	1	GO:0000245_spliceosomal_complex_assembly	27	11	0	10285;1653;23451;27339;6632;6633;6634;6635;6637;7536;7919	SMNDC1;DDX1;SF3B1;PRPF19;SNRPD1;SNRPD2;SNRPD3;SNRPE;SNRPG;SF1;DDX39B
923	1	GO:0000375_RNA_splicing,_via_transesterification_reactions	25	13	0	10250;10285;10594;10772;10946;23450;23451;27257;6429;6434;8570;9128;9410	SRRM1;SMNDC1;PRPF8;SRSF10;SF3A3;SF3B3;SF3B1;LSM1;SRSF4;TRA2B;KHSRP;PRPF4;SNRNP40
924	1	GO:0000380_alternative_mRNA_splicing,_via_spliceosome	10	5	0	10084;3178;4670;6421;6431	PQBP1;HNRNPA1;HNRNPM;SFPQ;SRSF6
925	1	GO:0000381_regulation_of_alternative_mRNA_splicing,_via_spliceosome	30	15	0	10921;135295;1655;27316;4116;4154;5725;58517;5936;6427;6431;6434;9589;9939;9967	RNPS1;SRSF12;DDX5;RBMX;MAGOH;MBNL1;PTBP1;RBM25;RBM4;SRSF2;SRSF6;TRA2B;WTAP;RBM8A;THRAP3
926	1	GO:0000398_mRNA_splicing,_via_spliceosome	196	107	1	10189;10236;10250;10291;10465;10492;10594;10772;10921;10946;10949;10992;11051;11100;11157;11338;1477;1478;1655;1660;220988;22826;22913;22938;23020;23450;23451;23524;23658;2521;25929;26986;27316;27336;27339;2962;2963;29896;3178;3181;3183;3184;3185;3187;3189;3190;3191;3192;3312;4116;4670;4809;4841;4904;5093;5094;51503;51645;51691;53938;5411;5431;5437;55269;5725;57819;6426;6427;6428;6429;6430;6431;6…	ALYREF;HNRNPR;SRRM1;SF3A1;PPIH;SYNCRIP;PRPF8;SRSF10;RNPS1;SF3A3;HNRNPA0;SF3B2;NUDT21;HNRNPUL1;LSM6;U2AF2;CSTF1;CSTF2;DDX5;DHX9;HNRNPA3;DNAJC8;RALY;SNW1;SNRNP200;SF3B3;SF3B1;SRRM2;LSM5;FUS;GEMIN5;PABPC1;RBMX;HTATSF1;PRPF19;GTF2F1;GTF2F2;TRA2A;HNRNPA1;HNRNPA2B1;HNRNPC;HNRNPD;HNRNPF;HNRNPH1;HNRNPH3;HNRNPK;HNRNPL;HNRNPU;HSPA8;MAGOH;HNRNPM;SNU13;NONO;YBX1;PCBP1;PCBP2;CWC15;PPIL1;LSM8;PPIL3;PNN;POLR2B;…
927	1	GO:0000956_nuclear-transcribed_mRNA_catabolic_process	13	5	0	23658;5393;54512;5976;9967	LSM5;EXOSC9;EXOSC4;UPF1;THRAP3
928	1	GO:0001833_inner_cell_mass_cell_proliferation	14	6	0	23476;27339;51119;81565;84296;8882	BRD4;PRPF19;SBDS;NDEL1;GINS4;ZPR1
929	1	GO:0001975_response_to_amphetamine	32	9	0	1808;3066;3251;3383;5530;6647;801;805;808	DPYSL2;HDAC2;HPRT1;ICAM1;PPP3CA;SOD1;CALM1;CALM2;CALM3
930	1	GO:0002181_cytoplasmic_translation	21	15	0	25873;6124;6128;6129;6132;6133;6138;6139;6146;6154;6156;6157;6159;6160;8669	RPL36;RPL4;RPL6;RPL7;RPL8;RPL9;RPL15;RPL17;RPL22;RPL26;RPL30;RPL27A;RPL29;RPL31;EIF3J
931	1	GO:0002227_innate_immune_response_in_mucosa	24	8	0	8339;8343;8344;8346;8347;8349;85236;8970	HIST1H2BG;HIST1H2BF;HIST1H2BE;HIST1H2BI;HIST1H2BC;HIST2H2BE;HIST1H2BK;HIST1H2BJ
932	1	GO:0006027_glycosaminoglycan_catabolic_process	25	8	0	2720;2799;2817;375790;6382;6383;6385;6448	GLB1;GNS;GPC1;AGRN;SDC1;SDC2;SDC4;SGSH
933	1	GO:0006165_nucleoside_diphosphate_phosphorylation	17	6	0	203;205;29922;4830;4831;51727	AK1;AK4;NME7;NME1;NME2;CMPK1
934	1	GO:0006195_purine_nucleotide_catabolic_process	11	5	0	22978;4521;4860;4907;847	NT5C2;NUDT1;PNP;NT5E;CAT
935	1	GO:0006268_DNA_unwinding_involved_in_DNA_replication	10	7	0	3159;4171;4173;4175;4176;5813;7153	HMGA1;MCM2;MCM4;MCM6;MCM7;PURA;TOP2A
936	1	GO:0006270_DNA_replication_initiation	28	8	0	4171;4172;4173;4174;4175;4176;5813;84296	MCM2;MCM3;MCM4;MCM5;MCM6;MCM7;PURA;GINS4
937	1	GO:0006303_double-strand_break_repair_via_nonhomologous_end_joining	21	7	0	10213;2547;27339;286257;4361;5591;7520	PSMD14;XRCC6;PRPF19;C9orf142;MRE11A;PRKDC;XRCC5
938	1	GO:0006337_nucleosome_disassembly	17	7	0	11198;255626;3159;6418;6603;6605;92815	SUPT16H;HIST1H2BA;HMGA1;SET;SMARCD2;SMARCE1;HIST3H2A
939	1	GO:0006342_chromatin_silencing	41	17	0	3012;3013;3015;55766;723790;8329;8330;8332;8334;8335;8336;8337;8338;85235;8969;92815;94239	HIST1H2AE;HIST1H2AD;H2AFZ;H2AFJ;HIST2H2AA4;HIST1H2AI;HIST1H2AK;HIST1H2AL;HIST1H2AC;HIST1H2AB;HIST1H2AM;HIST2H2AA3;HIST2H2AC;HIST1H2AH;HIST1H2AG;HIST3H2A;H2AFV
940	1	GO:0006364_rRNA_processing	90	37	0	10360;10436;10528;134430;1736;2091;23016;23404;4839;5036;51013;51119;51602;51729;5303;5393;54433;54512;54853;56915;6125;6129;6135;6154;6194;6201;6209;6217;6218;6223;6229;6234;9045;9136;9188;9221;9775	NPM3;EMG1;NOP56;WDR36;DKC1;FBL;EXOSC7;EXOSC2;NOP2;PA2G4;EXOSC1;SBDS;NOP58;WBP11;PIN4;EXOSC9;GAR1;EXOSC4;WDR55;EXOSC5;RPL5;RPL7;RPL11;RPL26;RPS6;RPS7;RPS15;RPS16;RPS17;RPS19;RPS24;RPS28;RPL14;RRP9;DDX21;NOLC1;EIF4A3
941	1	GO:0006369_termination_of_RNA_polymerase_II_transcription	46	26	0	10189;10250;10921;11051;11338;1477;1478;4116;6426;6427;6428;6429;6430;6431;6432;6628;6634;6635;6636;6637;7307;79869;8106;8683;9295;9939	ALYREF;SRRM1;RNPS1;NUDT21;U2AF2;CSTF1;CSTF2;MAGOH;SRSF1;SRSF2;SRSF3;SRSF4;SRSF5;SRSF6;SRSF7;SNRPB;SNRPD3;SNRPE;SNRPF;SNRPG;U2AF1;CPSF7;PABPN1;SRSF9;SRSF11;RBM8A
942	1	GO:0006376_mRNA_splice_site_selection	17	11	0	10772;4154;494115;51631;51747;55692;6426;6430;6431;8683;8996	SRSF10;MBNL1;RBMXL1;LUC7L2;LUC7L3;LUC7L;SRSF1;SRSF5;SRSF6;SRSF9;NOL3
943	1	GO:0006378_mRNA_polyadenylation	27	9	0	10768;11051;11052;1477;1478;26986;29101;2926;351	AHCYL1;NUDT21;CPSF6;CSTF1;CSTF2;PABPC1;SSU72;GRSF1;APP
944	1	GO:0006611_protein_export_from_nucleus	25	12	0	103;10768;11261;1434;1984;23039;3313;57510;5901;7514;8021;811	ADAR;AHCYL1;CHP1;CSE1L;EIF5A;XPO7;HSPA9;XPO5;RAN;XPO1;NUP214;CALR
945	1	GO:0006694_steroid_biosynthetic_process	24	6	0	1595;2222;51170;6342;64746;84681	CYP51A1;FDFT1;HSD17B11;SCP2;ACBD3;HINT2
946	1	GO:0006878_cellular_copper_ion_homeostasis	15	6	0	334;351;375;475;5621;6341	APLP2;APP;ARF1;ATOX1;PRNP;SCO1
947	1	GO:0006903_vesicle_targeting	9	5	0	10652;23122;23332;8773;9342	YKT6;CLASP2;CLASP1;SNAP23;SNAP29
948	1	GO:0007004_telomere_maintenance_via_telomerase	14	7	0	10111;1736;4361;54433;55651;5981;85456	RAD50;DKC1;MRE11A;GAR1;NHP2;RFC1;TNKS1BP1
949	1	GO:0007040_lysosome_organization	34	5	0	1200;3074;51510;55004;8678	TPP1;HEXB;CHMP5;LAMTOR1;BECN1
950	1	GO:0007062_sister_chromatid_cohesion	15	5	0	11331;4361;79892;8243;9126	PHB2;MRE11A;MCMBP;SMC1A;SMC3
951	1	GO:0007566_embryo_implantation	42	6	0	10155;2288;5328;6159;6647;682	TRIM28;FKBP4;PLAU;RPL29;SOD1;BSG
952	1	GO:0008206_bile_acid_metabolic_process	40	5	0	1645;30;3295;4864;6342	AKR1C1;ACAA1;HSD17B4;NPC1;SCP2
953	1	GO:0008334_histone_mRNA_metabolic_process	12	6	0	6628;6634;6635;6636;6637;6741	SNRPB;SNRPD3;SNRPE;SNRPF;SNRPG;SSB
954	1	GO:0008361_regulation_of_cell_size	21	6	0	128239;1385;4478;5879;5962;9368	IQGAP3;CREB1;MSN;RAC1;RDX;SLC9A3R1
955	1	GO:0008380_RNA_splicing	238	114	0	10189;10236;10250;10291;10492;10594;10921;10946;10949;10992;11051;11100;11157;11338;144983;1477;1478;151987;1660;1665;220988;22826;22827;22985;23020;23435;23450;23451;2521;27257;27316;27339;2962;2963;3178;3181;3183;3184;3185;3187;3189;3190;3191;3192;3312;3958;4116;4154;4670;4809;4841;4904;5093;5094;51503;51747;5431;5437;5511;55110;5515;5518;5725;57805;57819;58517;5936;6421;6426;6427;6428;6429;643…	ALYREF;HNRNPR;SRRM1;SF3A1;SYNCRIP;PRPF8;RNPS1;SF3A3;HNRNPA0;SF3B2;NUDT21;HNRNPUL1;LSM6;U2AF2;HNRNPA1L2;CSTF1;CSTF2;PPP4R2;DHX9;DHX15;HNRNPA3;DNAJC8;PUF60;ACIN1;SNRNP200;TARDBP;SF3B3;SF3B1;FUS;LSM1;RBMX;PRPF19;GTF2F1;GTF2F2;HNRNPA1;HNRNPA2B1;HNRNPC;HNRNPD;HNRNPF;HNRNPH1;HNRNPH3;HNRNPK;HNRNPL;HNRNPU;HSPA8;LGALS3;MAGOH;MBNL1;HNRNPM;SNU13;NONO;YBX1;PCBP1;PCBP2;CWC15;LUC7L3;POLR2B;POLR2H;PPP1R8;MAGOHB…
956	1	GO:0009142_nucleoside_triphosphate_biosynthetic_process	12	5	0	203;205;4830;4831;51727	AK1;AK4;NME1;NME2;CMPK1
957	1	GO:0010458_exit_from_mitosis	8	6	0	11065;2059;23122;23332;27338;6152	UBE2C;EPS8;CLASP2;CLASP1;UBE2S;RPL24
958	1	GO:0015914_phospholipid_transport	22	5	0	10577;23760;3949;5306;6342	NPC2;PITPNB;LDLR;PITPNA;SCP2
959	1	GO:0019430_removal_of_superoxide_radicals	13	5	0	5052;6647;6648;6649;7001	PRDX1;SOD1;SOD2;SOD3;PRDX2
960	1	GO:0019731_antibacterial_humoral_response	43	10	0	351;567;8339;8343;8344;8346;8347;8349;85236;8970	APP;B2M;HIST1H2BG;HIST1H2BF;HIST1H2BE;HIST1H2BI;HIST1H2BC;HIST2H2BE;HIST1H2BK;HIST1H2BJ
961	1	GO:0022417_protein_maturation_by_protein_folding	9	5	0	10549;2280;30001;811;9049	PRDX4;FKBP1A;ERO1A;CALR;AIP
962	1	GO:0030204_chondroitin_sulfate_metabolic_process	49	6	0	2817;3074;375790;6382;6383;6385	GPC1;HEXB;AGRN;SDC1;SDC2;SDC4
963	1	GO:0030218_erythrocyte_differentiation	42	9	0	103;1777;22985;6208;6223;6917;836;93974;94081	ADAR;DNASE2;ACIN1;RPS14;RPS19;TCEA1;CASP3;ATPIF1;SFXN1
964	1	GO:0030301_cholesterol_transport	18	5	0	10577;3949;4864;857;9525	NPC2;LDLR;NPC1;CAV1;VPS4B
965	1	GO:0030509_BMP_signaling_pathway	74	5	0	5595;7321;7323;8239;8287	MAPK3;UBE2D1;UBE2D3;USP9X;USP9Y
966	1	GO:0031124_mRNA_3'-end_processing	43	27	0	10189;10250;10921;11051;11338;1477;1478;23283;4116;6426;6427;6428;6429;6430;6431;6432;6628;6634;6635;6636;6637;7307;79869;8106;8683;9295;9939	ALYREF;SRRM1;RNPS1;NUDT21;U2AF2;CSTF1;CSTF2;CSTF2T;MAGOH;SRSF1;SRSF2;SRSF3;SRSF4;SRSF5;SRSF6;SRSF7;SNRPB;SNRPD3;SNRPE;SNRPF;SNRPG;U2AF1;CPSF7;PABPN1;SRSF9;SRSF11;RBM8A
967	1	GO:0031954_positive_regulation_of_protein_autophosphorylation	17	8	0	10111;4361;57826;5911;5912;801;805;808	RAD50;MRE11A;RAP2C;RAP2A;RAP2B;CALM1;CALM2;CALM3
968	1	GO:0032776_DNA_methylation_on_cytosine	34	20	0	121504;126961;1786;3020;3021;333932;554313;653604;8294;8359;8360;8361;8362;8363;8364;8365;8366;8367;8368;8370	HIST4H4;HIST2H3C;DNMT1;H3F3A;H3F3B;HIST2H3A;HIST2H4B;HIST2H3D;HIST1H4I;HIST1H4A;HIST1H4D;HIST1H4F;HIST1H4K;HIST1H4J;HIST1H4C;HIST1H4H;HIST1H4B;HIST1H4E;HIST1H4L;HIST2H4A
969	1	GO:0033077_T_cell_differentiation_in_thymus	32	5	0	1499;5591;567;6194;8772	CTNNB1;PRKDC;B2M;RPS6;FADD
970	1	GO:0033559_unsaturated_fatty_acid_metabolic_process	13	5	0	30;3295;51;6342;9415	ACAA1;HSD17B4;ACOX1;SCP2;FADS2
971	1	GO:0034080_CENP-A_containing_nucleosome_assembly	42	18	0	121504;4869;554313;5928;5931;8294;8359;8360;8361;8362;8363;8364;8365;8366;8367;8368;8370;8607	HIST4H4;NPM1;HIST2H4B;RBBP4;RBBP7;HIST1H4I;HIST1H4A;HIST1H4D;HIST1H4F;HIST1H4K;HIST1H4J;HIST1H4C;HIST1H4H;HIST1H4B;HIST1H4E;HIST1H4L;HIST2H4A;RUVBL1
972	1	GO:0034427_nuclear-transcribed_mRNA_catabolic_process,_exonucleolytic,_3'-5'	10	7	0	11340;118460;23016;23404;5393;54512;56915	EXOSC8;EXOSC6;EXOSC7;EXOSC2;EXOSC9;EXOSC4;EXOSC5
973	1	GO:0034475_U4_snRNA_3'-end_processing	8	7	0	11340;118460;23016;23404;5393;54512;56915	EXOSC8;EXOSC6;EXOSC7;EXOSC2;EXOSC9;EXOSC4;EXOSC5
974	1	GO:0034504_protein_localization_to_nucleus	32	7	0	10049;26092;4000;6135;6612;7514;811	DNAJB6;TOR1AIP1;LMNA;RPL11;SUMO3;XPO1;CALR
975	1	GO:0034656_nucleobase-containing_small_molecule_catabolic_process	6	5	0	11164;131870;4521;53343;55270	NUDT5;NUDT16;NUDT1;NUDT9;NUDT15
976	1	GO:0035574_histone_H4-K20_demethylation	16	14	0	121504;554313;8294;8359;8360;8361;8362;8363;8364;8365;8366;8367;8368;8370	HIST4H4;HIST2H4B;HIST1H4I;HIST1H4A;HIST1H4D;HIST1H4F;HIST1H4K;HIST1H4J;HIST1H4C;HIST1H4H;HIST1H4B;HIST1H4E;HIST1H4L;HIST2H4A
977	1	GO:0036109_alpha-linolenic_acid_metabolic_process	13	5	0	30;3295;51;6342;9415	ACAA1;HSD17B4;ACOX1;SCP2;FADS2
978	1	GO:0040029_regulation_of_gene_expression,_epigenetic	106	27	0	11146;121504;126961;1786;3020;3021;3066;333932;5437;554313;5928;5931;653604;8294;8359;8360;8361;8362;8363;8364;8365;8366;8367;8368;8370;9533;9555	GLMN;HIST4H4;HIST2H3C;DNMT1;H3F3A;H3F3B;HDAC2;HIST2H3A;POLR2H;HIST2H4B;RBBP4;RBBP7;HIST2H3D;HIST1H4I;HIST1H4A;HIST1H4D;HIST1H4F;HIST1H4K;HIST1H4J;HIST1H4C;HIST1H4H;HIST1H4B;HIST1H4E;HIST1H4L;HIST2H4A;POLR1C;H2AFY
979	1	GO:0042254_ribosome_biogenesis	33	7	0	2794;4809;51154;6130;6164;6175;6234	GNL1;SNU13;MRTO4;RPL7A;RPL34;RPLP0;RPS28
980	1	GO:0042273_ribosomal_large_subunit_biogenesis	17	7	0	3692;54853;6125;6129;6135;6154;9045	EIF6;WDR55;RPL5;RPL7;RPL11;RPL26;RPL14
981	1	GO:0042274_ribosomal_small_subunit_biogenesis	13	10	0	10436;6194;6201;6209;6217;6218;6223;6227;6229;6234	EMG1;RPS6;RPS7;RPS15;RPS16;RPS17;RPS19;RPS21;RPS24;RPS28
982	1	GO:0042730_fibrinolysis	21	5	0	302;3848;5054;5328;5329	ANXA2;KRT1;SERPINE1;PLAU;PLAUR
983	1	GO:0042744_hydrogen_peroxide_catabolic_process	20	7	0	10935;25824;5052;7001;7837;847;9588	PRDX3;PRDX5;PRDX1;PRDX2;PXDN;CAT;PRDX6
984	1	GO:0043101_purine-containing_compound_salvage	14	6	0	132;1633;3251;353;4860;51292	ADK;DCK;HPRT1;APRT;PNP;GMPR2
985	1	GO:0043388_positive_regulation_of_DNA_binding	24	7	0	23476;3146;3148;4830;5329;7295;8721	BRD4;HMGB1;HMGB2;NME1;PLAUR;TXN;EDF1
986	1	GO:0043410_positive_regulation_of_MAPK_cascade	70	8	0	1499;29937;3146;3487;55004;56005;5660;858	CTNNB1;NENF;HMGB1;IGFBP4;LAMTOR1;MYDGF;PSAP;CAV2
987	1	GO:0043484_regulation_of_RNA_splicing	24	7	0	10084;3185;3187;4154;6625;676;79026	PQBP1;HNRNPF;HNRNPH1;MBNL1;SNRNP70;BRDT;AHNAK
988	1	GO:0045653_negative_regulation_of_megakaryocyte_differentiation	18	15	0	121504;3276;554313;8294;8359;8360;8361;8362;8363;8364;8365;8366;8367;8368;8370	HIST4H4;PRMT1;HIST2H4B;HIST1H4I;HIST1H4A;HIST1H4D;HIST1H4F;HIST1H4K;HIST1H4J;HIST1H4C;HIST1H4H;HIST1H4B;HIST1H4E;HIST1H4L;HIST2H4A
989	1	GO:0045814_negative_regulation_of_gene_expression,_epigenetic	94	26	0	121504;126961;1786;3020;3021;3066;333932;5437;554313;5928;5931;653604;8294;8359;8360;8361;8362;8363;8364;8365;8366;8367;8368;8370;9533;9555	HIST4H4;HIST2H3C;DNMT1;H3F3A;H3F3B;HDAC2;HIST2H3A;POLR2H;HIST2H4B;RBBP4;RBBP7;HIST2H3D;HIST1H4I;HIST1H4A;HIST1H4D;HIST1H4F;HIST1H4K;HIST1H4J;HIST1H4C;HIST1H4H;HIST1H4B;HIST1H4E;HIST1H4L;HIST2H4A;POLR1C;H2AFY
990	1	GO:0046330_positive_regulation_of_JNK_cascade	58	5	0	1490;29108;3146;6386;998	CTGF;PYCARD;HMGB1;SDCBP;CDC42
991	1	GO:0048025_negative_regulation_of_mRNA_splicing,_via_spliceosome	19	14	0	10772;10921;11338;135295;22985;27316;3181;5725;6429;6431;6432;708;79171;8683	SRSF10;RNPS1;U2AF2;SRSF12;ACIN1;RBMX;HNRNPA2B1;PTBP1;SRSF4;SRSF6;SRSF7;C1QBP;RBM42;SRSF9
992	1	GO:0048026_positive_regulation_of_mRNA_splicing,_via_spliceosome	16	8	0	22938;26528;27316;27339;3312;6434;6625;9967	SNW1;DAZAP1;RBMX;PRPF19;HSPA8;TRA2B;SNRNP70;THRAP3
993	1	GO:0048255_mRNA_stabilization	15	6	0	10605;1153;1994;26986;3184;9967	PAIP1;CIRBP;ELAVL1;PABPC1;HNRNPD;THRAP3
994	1	GO:0048260_positive_regulation_of_receptor-mediated_endocytosis	16	5	0	23011;3190;5054;5538;567	RAB21;HNRNPK;SERPINE1;PPT1;B2M
995	1	GO:0050434_positive_regulation_of_viral_transcription	44	12	0	1025;11198;25920;2962;2963;5431;5437;6749;6917;6921;6923;7936	CDK9;SUPT16H;NELFB;GTF2F1;GTF2F2;POLR2B;POLR2H;SSRP1;TCEA1;TCEB1;TCEB2;NELFE
996	1	GO:0050829_defense_response_to_Gram-negative_bacterium	40	6	0	10133;29108;3148;351;5054;567	OPTN;PYCARD;HMGB2;APP;SERPINE1;B2M
997	1	GO:0050830_defense_response_to_Gram-positive_bacterium	73	12	0	3148;351;567;81929;8339;8343;8344;8346;8347;8349;85236;8970	HMGB2;APP;B2M;SEH1L;HIST1H2BG;HIST1H2BF;HIST1H2BE;HIST1H2BI;HIST1H2BC;HIST2H2BE;HIST1H2BK;HIST1H2BJ
998	1	GO:0050860_negative_regulation_of_T_cell_receptor_signaling_pathway	16	8	0	1845;2633;29085;3958;5074;5621;5795;7430	DUSP3;GBP1;PHPT1;LGALS3;PAWR;PRNP;PTPRJ;EZR
999	1	GO:0050918_positive_chemotaxis	34	7	0	23513;3146;3148;3958;4282;5795;8829	SCRIB;HMGB1;HMGB2;LGALS3;MIF;PTPRJ;NRP1
1000	1	GO:0051000_positive_regulation_of_nitric-oxide_synthase_activity	22	5	0	1719;3845;801;805;808	DHFR;KRAS;CALM1;CALM2;CALM3
1001	1	GO:0051290_protein_heterotetramerization	35	19	0	121504;302;554313;6240;6241;6281;8290;8294;8359;8360;8361;8362;8363;8364;8365;8366;8367;8368;8370	HIST4H4;ANXA2;HIST2H4B;RRM1;RRM2;S100A10;HIST3H3;HIST1H4I;HIST1H4A;HIST1H4D;HIST1H4F;HIST1H4K;HIST1H4J;HIST1H4C;HIST1H4H;HIST1H4B;HIST1H4E;HIST1H4L;HIST2H4A
1002	1	GO:0051571_positive_regulation_of_histone_H3-K4_methylation	16	5	0	1499;1786;22938;23168;7936	CTNNB1;DNMT1;SNW1;RTF1;NELFE
1003	1	GO:0051894_positive_regulation_of_focal_adhesion_assembly	20	6	0	5795;5879;6093;6281;6385;9647	PTPRJ;RAC1;ROCK1;S100A10;SDC4;PPM1F
1004	1	GO:0061418_regulation_of_transcription_from_RNA_polymerase_II_promoter_in_response_to_hypoxia	28	10	0	55662;6233;6921;6923;7311;7314;7316;7321;7322;7323	HIF1AN;RPS27A;TCEB1;TCEB2;UBA52;UBB;UBC;UBE2D1;UBE2D2;UBE2D3
1005	1	GO:0070423_nucleotide-binding_oligomerization_domain_containing_signaling_pathway	25	7	0	6233;7311;7314;7316;7334;7335;8517	RPS27A;UBA52;UBB;UBC;UBE2N;UBE2V1;IKBKG
1006	1	GO:0070936_protein_K48-linked_ubiquitination	47	12	0	11065;29089;3093;51619;55658;7319;7321;7322;7323;7324;7326;7328	UBE2C;UBE2T;UBE2K;UBE2D4;RNF126;UBE2A;UBE2D1;UBE2D2;UBE2D3;UBE2E1;UBE2G1;UBE2H
1007	1	GO:0071028_nuclear_mRNA_surveillance	9	6	0	11340;118460;23016;5393;54512;56915	EXOSC8;EXOSC6;EXOSC7;EXOSC9;EXOSC4;EXOSC5
1008	1	GO:0071480_cellular_response_to_gamma_radiation	19	5	0	10413;2547;598;7520;79073	YAP1;XRCC6;BCL2L1;XRCC5;TMEM109
1009	1	GO:0075713_establishment_of_integrated_proviral_latency	8	6	0	11168;2547;3159;5478;7520;8815	PSIP1;XRCC6;HMGA1;PPIA;XRCC5;BANF1
1010	1	GO:1904030_negative_regulation_of_cyclin-dependent_protein_kinase_activity	34	5	0	11261;2764;4869;5611;65125	CHP1;GMFB;NPM1;DNAJC3;WNK1
