# Supplementary material for: Proteomic profiling of human cancer pseudopodia for the identification of anti-metastatic drug candidates
Source: Sci Rep. 2018 Apr 11;8:5858. doi: 10.1038/s41598-018-24256-8 (PMC5895739; doi:10.1038/s41598-018-24256-8)
Supplement: Supplementary file 3 — Supplementary Dataset GOCC [file 41598_2018_24256_MOESM3_ESM.xlsx]

## Sheet: Cellular Component
rank	p	set	total	detected	selected	genes	symbols
1	7.00721e-07	GO:0005829_cytosol	3085	1004	369	10006;10015;10020;10049;10051;10056;10059;10087;10092;10093;10094;10096;10097;10109;10121;10133;10134;10135;10146;1017;10189;10197;10213;10250;10254;10273;10294;10327;10380;10383;103910;10397;10398;10399;10413;10419;10426;10458;10484;10540;10549;10552;10574;10575;10576;10592;10598;10605;10606;10611;10627;10640;10643;10644;10652;10654;10672;10694;10726;10728;10755;10768;10787;10788;10808;10910;109…	ABI1;PDCD6IP;GNE;DNAJB6;SMC4;FARSB;DNM1L;COL4A3BP;ARPC5;ARPC4;ARPC3;ACTR3;ACTR2;ARPC2;ACTR1A;OPTN;BCAP31;NAMPT;G3BP1;CDK2;ALYREF;PSME3;PSMD14;SRRM1;STAM2;STUB1;DNAJA2;AKR1A1;BPNT1;TUBB4B;MYL12B;NDRG1;MYL9;RACK1;YAP1;PRMT5;TUBGCP3;BAIAP2;SEC23A;DCTN2;PRDX4;ARPC1A;CCT7;CCT4;CCT2;SMC2;AHSA1;PAIP1;PAICS;PDLIM5;MYL12A;EXOC5;IGF2BP3;IGF2BP2;YKT6;PMVK;GNA13;CCT8;NUDC;PTGES3;GIPC1;AHCYL1;NCKAP1;IQGAP2;HS…
2	1.53591e-05	GO:0048471_perinuclear_region_of_cytoplasm	599	166	77	10049;10059;10087;10128;10133;10228;10397;10399;10484;10801;10890;10920;10970;10987;11258;11267;11344;1192;1267;136319;143187;1453;1490;1499;1508;1739;1785;1889;1956;1977;2040;2181;22872;2288;231;2316;2319;23191;23242;23557;23607;2521;25814;25824;25843;25932;2597;26052;26135;27183;2720;2778;2783;29959;29979;302;307;30844;30846;309;3148;328;3301;3303;3304;351;3675;3688;375;377;3799;381;3875;3916;4…	DNAJB6;DNM1L;COL4A3BP;LRPPRC;OPTN;STX6;NDRG1;RACK1;SEC23A;SEPT9;RAB10;COPS8;CKAP4;COPS5;DCTN3;SNF8;TWF2;CLIC1;CNP;MTPN;VTI1A;CSNK1D;CTGF;CTNNB1;CTSB;DLG1;DNM2;ECE1;EGFR;EIF4E;STOM;ACSL3;SEC31A;FKBP4;AKR1B1;FLNA;FLOT2;CYFIP1;COBL;SNAPIN;CD2AP;FUS;ATXN10;PRDX5;MOB4;CLIC4;GAPDH;DNM3;SERBP1;VPS4A;GLB1;GNAS;GNB2;NRBP1;UBQLN1;ANXA2;ANXA4;EHD4;EHD2;ANXA6;HMGB2;APEX1;DNAJA1;HSPA1A;HSPA1B;APP;ITGA3;ITGB1;…
3	5.75523e-05	GO:0016021_integral_component_of_membrane	3636	220	95	10066;10067;1009;10195;102;10211;10228;10257;10269;10280;10313;10410;10424;10452;10493;10550;10558;10581;10613;10618;10653;10787;10857;10953;10959;10970;10972;10994;11160;11231;11311;113178;118429;121457;1312;143187;1528;1537;1595;1603;1605;162427;1650;1828;1829;1889;192111;1955;1956;2010;201595;2052;2054;214;2152;2181;2182;22;221395;222068;2222;224;23065;2317;23204;23223;23345;23352;23385;23420;…	SCAMP2;SCAMP3;CDH11;ALG3;ADAM10;FLOT1;STX6;ABCC4;ZMPSTE24;SIGMAR1;RTN3;IFITM3;PGRMC2;TOMM40;VAT1;ARL6IP5;SPTLC1;IFITM2;ERLIN1;TGOLN2;SPINT2;NCKAP1;PGRMC1;TOMM34;TMED2;CKAP4;TMED10;ILVBL;ERLIN2;SEC63;VPS45;SCAMP4;ANTXR2;IKBIP;COMT;VTI1A;CYB5A;CYC1;CYP51A1;DAD1;DAG1;FAM134C;DDOST;DSG1;DSG2;ECE1;PGAM5;MEGF9;EGFR;EMD;STT3B;EPHX1;STX2;ALCAM;F3;ACSL3;ACSL4;ABCB7;ADGRF5;TMED4;FDFT1;ALDH3A2;EMC1;FLNB;ARL…
4	7.52428e-05	GO:0005886_plasma_membrane	3821	494	190	10011;10058;10072;1009;10109;10130;10146;102;10211;10228;10257;10273;10397;10409;10410;10458;10487;10544;10581;10618;10672;10890;10938;10970;10972;10988;11021;11047;11080;11160;11171;11180;11235;11261;11267;113146;11315;114299;115098;116496;116985;1173;118429;1192;1207;1211;1212;1213;126353;1267;1312;1315;135228;1398;14;140576;140735;1453;1457;1460;1490;1495;1499;150;1500;1522;159;160;1604;1605;1…	SRA1;ABCB6;DPP3;CDH11;ARPC2;PDIA6;G3BP1;ADAM10;FLOT1;STX6;ABCC4;STUB1;NDRG1;BASP1;IFITM3;BAIAP2;CAP1;PROCR;IFITM2;TGOLN2;GNA13;RAB10;EHD1;CKAP4;TMED10;METAP2;RAB35;ADRM1;DNAJB4;ERLIN2;STRAP;WDR6;PDCD10;CHP1;SNF8;AHNAK2;PARK7;PALM2;CCDC124;FAM129A;ARAP1;AP2M1;ANTXR2;CLIC1;CLNS1A;CLTA;CLTB;CLTC;MISP;CNP;COMT;COPB1;CD109;CRK;AAMP;S100A16;DYNLL2;CSNK1D;CSNK2A1;CSNK2B;CTGF;CTNNA1;CTNNB1;ADRA2A;CTNND1;…
5	0.000111321	GO:0005737_cytoplasm	4866	1140	399	100037417;10007;10011;10015;10016;10020;10049;10051;10054;10055;10056;10059;10072;10075;10084;1009;10092;10095;10097;10101;10109;10121;10133;10146;1017;10197;102;10209;10226;10236;10248;1025;10254;10273;10285;10298;103;10328;10342;10380;10381;10397;10399;10409;10413;10419;10426;10436;10452;10458;10465;10471;10476;10514;10527;10528;10540;10541;10574;10575;10576;10591;10592;10598;10605;10614;10640;…	DDTL;GNPDA1;SRA1;PDCD6IP;PDCD6;GNE;DNAJB6;SMC4;UBA2;SAE1;FARSB;DNM1L;DPP3;HUWE1;PQBP1;CDH11;ARPC5;ARPC1B;ACTR2;NUBP2;ARPC2;ACTR1A;OPTN;G3BP1;CDK2;PSME3;ADAM10;EIF1;PLIN3;HNRNPR;POP7;CDK9;STAM2;STUB1;SMNDC1;PAK4;ADAR;EMC8;TFG;BPNT1;TUBB3;NDRG1;RACK1;BASP1;YAP1;PRMT5;TUBGCP3;EMG1;TOMM40;BAIAP2;PPIH;PFDN6;ATP5H;MYBBP1A;IPO7;NOP56;DCTN2;ANP32B;CCT7;CCT4;CCT2;DNPH1;SMC2;AHSA1;PAIP1;HEXIM1;EXOC5;IGF2BP…
6	0.000206018	GO:0005741_mitochondrial_outer_membrane	130	34	21	10058;10059;10493;10953;11331;1267;1374;1528;1654;1727;192111;2181;2182;23788;2475;26056;3032;3098;3099;4257;4830;493856;51100;55154;5621;57103;581;598;637;7416;7417;7419;80347;80777	ABCB6;DNM1L;VAT1;TOMM34;PHB2;CNP;CPT1A;CYB5A;DDX3X;CYB5R3;PGAM5;ACSL3;ACSL4;MTCH2;MTOR;RAB11FIP5;HADHB;HK1;HK2;MGST1;NME1;CISD2;SH3GLB1;MSTO1;PRNP;TIGAR;BAX;BCL2L1;BID;VDAC1;VDAC2;VDAC3;COASY;CYB5B
7	0.000379803	GO:0045211_postsynaptic_membrane	201	16	12	10006;10611;115207;1312;1605;1739;1785;23345;23380;23513;375;55327;7402;8301;8825;9454	ABI1;PDLIM5;KCTD12;COMT;DAG1;DLG1;DNM2;SYNE1;SRGAP2;SCRIB;ARF1;LIN7C;UTRN;PICALM;LIN7A;HOMER3
8	0.000687033	GO:0001725_stress_fiber	50	25	16	103910;10398;10801;10979;1265;2317;3611;3936;4627;4628;51474;55752;57175;5747;58;5829;6624;7170;7171;7791;79784;81;87;9260;989	MYL12B;MYL9;SEPT9;FERMT2;CNN2;FLNB;ILK;LCP1;MYH9;MYH10;LIMA1;SEPT11;CORO1B;PTK2;ACTA1;PXN;FSCN1;TPM3;TPM4;ZYX;MYH14;ACTN4;ACTN1;PDLIM7;SEPT7
9	0.00163552	GO:0005834_heterotrimeric_G-protein_complex	35	8	7	10672;2767;2771;2773;2776;2778;2782;55970	GNA13;GNA11;GNAI2;GNAI3;GNAQ;GNAS;GNB1;GNG12
10	0.00214859	GO:0014069_postsynaptic_density	125	16	11	10006;102;10611;1266;1739;1785;2059;23380;26052;28988;3708;375;4218;4905;55327;8825	ABI1;ADAM10;PDLIM5;CNN3;DLG1;DNM2;EPS8;SRGAP2;DNM3;DBNL;ITPR1;ARF1;RAB8A;NSF;LIN7C;LIN7A
11	0.0021898	GO:0005874_microtubule	285	79	37	10059;10128;10381;10383;10397;10540;10574;10575;10576;10694;10726;10788;10801;1155;1267;140735;1639;1739;1778;1781;1783;1785;1808;2010;203068;2288;22919;22948;23122;23499;26052;27175;27436;29105;3476;347688;347733;3799;3831;3925;4131;4134;51143;51807;54820;55201;55605;55920;5604;5605;56992;57326;6249;643246;64837;6645;6902;6904;6905;6950;6990;6993;7203;7277;7756;79861;80279;81565;81631;83473;8365…	DNM1L;LRPPRC;TUBB3;TUBB4B;NDRG1;DCTN2;CCT7;CCT4;CCT2;CCT8;NUDC;IQGAP2;SEPT9;TBCB;CNP;DYNLL2;DCTN1;DLG1;DYNC1H1;DYNC1I2;DYNC1LI2;DNM2;DPYSL2;EMD;TUBB;FKBP4;MAPRE1;CCT5;CLASP2;MACF1;DNM3;TUBG2;EML4;CFAP20;IGBP1;TUBB8;TUBB2B;KIF5B;KLC1;STMN1;MAP1B;MAP4;DYNC1LI1;TUBA8;NDE1;MAP1S;KIF21A;RCC2;MAP2K1;MAP2K2;KIF15;PBXIP1;CLIP1;MAP1LC3B2;KLC2;SNTB2;TBCA;TBCD;TBCE;TCP1;DYNLT3;DYNLT1;CCT3;TUBA4A;ZNF207;TUBA…
12	0.00251824	GO:0016323_basolateral_plasma_membrane	182	39	21	10211;10257;1499;150;160;1605;1739;1832;1956;2030;2054;2319;23513;301;302;3326;3675;3949;4179;4363;4478;4642;476;481;490;493;51248;5167;55327;55914;6513;6558;6810;7037;7082;7430;857;8825;960	FLOT1;ABCC4;CTNNB1;ADRA2A;AP2A1;DAG1;DLG1;DSP;EGFR;SLC29A1;STX2;FLOT2;SCRIB;ANXA1;ANXA2;HSP90AB1;ITGA3;LDLR;CD46;ABCC1;MSN;MYO1D;ATP1A1;ATP1B1;ATP2B1;ATP2B4;PDZD11;ENPP1;LIN7C;ERBIN;SLC2A1;SLC12A2;STX4;TFRC;TJP1;EZR;CAV1;LIN7A;CD44
13	0.00271269	GO:0030027_lamellipodium	152	49	25	10006;10094;10096;10211;10788;11344;1495;1499;1605;1785;2017;2054;23022;23075;2319;23191;23380;23513;23516;23603;28988;29959;3611;3636;3688;387;4628;4831;5420;5586;57026;57175;5747;58;5829;5879;5880;5881;59;5962;6093;6624;6642;6643;6810;70;72;83442;9564	ABI1;ARPC3;ACTR3;FLOT1;IQGAP2;TWF2;CTNNA1;CTNNB1;DAG1;DNM2;CTTN;STX2;PALLD;SWAP70;FLOT2;CYFIP1;SRGAP2;SCRIB;SLC39A14;CORO1C;DBNL;NRBP1;ILK;INPPL1;ITGB1;RHOA;MYH10;NME2;PODXL;PKN2;PDXP;CORO1B;PTK2;ACTA1;PXN;RAC1;RAC2;RAC3;ACTA2;RDX;ROCK1;FSCN1;SNX1;SNX2;STX4;ACTC1;ACTG2;SH3BGRL3;BCAR1
14	0.00291497	GO:0005869_dynactin_complex	7	5	5	10121;10540;11258;51164;55860	ACTR1A;DCTN2;DCTN3;DCTN4;ACTR10
15	0.00537327	GO:0031901_early_endosome_membrane	106	36	19	100287171;10254;10938;1956;22943;23317;253725;26056;26060;29886;30844;3107;3135;387680;51552;55697;55920;567;58533;5869;5878;5879;6455;6642;6643;80230;8027;81609;8411;8417;857;8673;8723;8724;90203;9146	WASH1;STAM2;EHD1;EGFR;DKK1;DNAJC13;FAM21C;RAB11FIP5;APPL1;SNX8;EHD4;HLA-C;HLA-G;FAM21A;RAB14;VAC14;RCC2;B2M;SNX6;RAB5B;RAB5C;RAC1;SH3GL1;SNX1;SNX2;RUFY1;STAM;SNX27;EEA1;STX7;CAV1;VAMP8;SNX4;SNX3;SNX21;HGS
16	0.00537601	GO:0030126_COPI_vesicle_coat	13	9	7	11316;1314;1315;22818;22820;26958;372;51014;9276	COPE;COPA;COPB1;COPZ1;COPG1;COPG2;ARCN1;TMED7;COPB2
17	0.00861262	GO:0015629_actin_cytoskeleton	213	79	35	10092;10094;10095;10096;10097;10109;10458;10552;10611;1073;10788;10801;10915;11034;11078;1266;1398;1495;1627;226;2274;23022;2316;23164;2317;23499;23580;23586;23603;23607;24138;25932;26064;3005;30851;3093;30968;31;3936;4082;4627;4628;4659;4735;4836;5074;51474;5236;55742;55761;5691;57026;57175;57403;5756;58;5868;59;64151;64855;6624;667;6840;6897;7408;7414;7430;7739;79026;800;81;829;832;8826;9123;92…	ARPC5;ARPC3;ARPC1B;ACTR3;ACTR2;ARPC2;BAIAP2;ARPC1A;PDLIM5;CFL2;IQGAP2;SEPT9;TCERG1;DSTN;TRIOBP;CNN3;CRK;CTNNA1;DBN1;ALDOA;FHL2;PALLD;FLNA;MPRIP;FLNB;MACF1;CDC42EP4;DDX58;CORO1C;CD2AP;IFIT5;CLIC4;RAI14;H1F0;TAX1BP3;UBE2K;STOML2;ACACA;LCP1;MARCKS;MYH9;MYH10;PPP1R12A;SEPT2;NMT1;PAWR;LIMA1;PGM1;PARVA;TTC17;PSMB3;PDXP;CORO1B;RAB22A;TWF1;ACTA1;RAB5A;ACTA2;NCAPG;FAM129B;FSCN1;DST;SVIL;TARS;VASP;VCL;EZR;…
18	0.00947887	GO:0005765_lysosomal_membrane	253	66	30	10211;10410;1173;1174;127829;162;1889;201475;23317;23385;2475;2629;26985;2767;2773;2776;2782;2783;302;309;3482;373;3920;4012;4035;4074;4646;4758;4864;4905;51382;51552;5167;523;526;528;529;55004;55207;55361;55737;55823;5660;5663;57707;5862;5878;6009;64114;65082;6560;7311;7317;7879;79026;80331;8417;8546;8673;8774;8907;8943;950;9550;967;968	FLOT1;IFITM3;AP2M1;AP1S1;ARL8A;AP1B1;ECE1;RAB12;DNAJC13;NCSTN;MTOR;GBA;AP3M1;GNA11;GNAI3;GNAQ;GNB1;GNB2;ANXA2;ANXA6;IGF2R;TRIM23;LAMP2;LNPEP;LRP1;M6PR;MYO6;NEU1;NPC1;NSF;ATP6V1D;RAB14;ENPP1;ATP6V1A;ATP6V1B2;ATP6V1C1;ATP6V1E1;LAMTOR1;ARL8B;PI4K2A;VPS35;VPS11;PSAP;PSEN1;TLDC1;RAB2A;RAB5C;RHEB;TMBIM1;VPS33A;SLC12A4;UBA52;UBA1;RAB7A;AHNAK;DNAJC5;STX7;AP3B1;VAMP8;NAPG;AP1M1;AP3D1;SCARB2;ATP6V1G1;CD63;…
19	0.0104902	GO:0030496_midbody	125	48	23	10399;11078;11258;115098;127829;128866;1500;1785;2054;2079;24137;25932;2664;27183;2771;2773;29082;302;311;3309;382;387;403;4628;4735;51097;51100;5300;5501;55165;55207;5585;5586;55920;57026;5898;5901;5911;6513;6840;7184;79720;8826;9798;983;989;9928;998	RACK1;TRIOBP;DCTN3;CCDC124;ARL8A;CHMP4B;CTNND1;DNM2;STX2;ERH;KIF4A;CLIC4;GDI1;VPS4A;GNAI2;GNAI3;CHMP4A;ANXA2;ANXA11;HSPA5;ARF6;RHOA;ARL3;MYH10;SEPT2;SCCPDH;SH3GLB1;PIN1;PPP1CC;CEP55;ARL8B;PKN1;PKN2;RCC2;PDXP;RALA;RAN;RAP2A;SLC2A1;SVIL;HSP90B1;VPS37B;IQGAP1;IST1;CDK1;SEPT7;KIF14;CDC42
20	0.0106934	GO:0014704_intercalated_disc	42	14	9	1495;1739;1829;1832;308;3688;3728;476;481;488;5318;7082;7533;817	CTNNA1;DLG1;DSG2;DSP;ANXA5;ITGB1;JUP;ATP1A1;ATP1B1;ATP2A2;PKP2;TJP1;YWHAH;CAMK2D
21	0.0110374	GO:0005794_Golgi_apparatus	811	167	66	10058;10059;10066;10087;10109;10133;102;10226;10228;10298;10419;10447;10618;10652;1075;10890;10959;10960;10963;10972;10973;11079;11137;11235;11311;11316;116985;1176;1315;133619;143187;1453;1490;1622;1739;1785;201475;2098;2181;2194;22827;22908;22919;22931;23122;23193;23299;23332;23345;23385;23499;23516;23557;25843;2592;26003;26056;2664;2665;26985;2720;27333;2734;2773;2802;2885;2956;3005;3107;3329;…	ABCB6;DNM1L;SCAMP2;COL4A3BP;ARPC2;OPTN;ADAM10;PLIN3;STX6;PAK4;PRMT5;FAM3C;TGOLN2;YKT6;CTSC;RAB10;TMED2;LMAN2;STIP1;TMED10;ASCC3;RER1;PWP1;PDCD10;VPS45;COPE;ARAP1;AP3S1;COPB1;PRRC1;VTI1A;CSNK1D;CTGF;DBI;DLG1;DNM2;RAB12;ESD;ACSL3;FASN;PUF60;SACM1L;MAPRE1;RAB18;CLASP2;GANAB;BICD2;CLASP1;SYNE1;NCSTN;MACF1;SLC39A14;SNAPIN;MOB4;GALT;GORASP2;RAB11FIP5;GDI1;GDI2;AP3M1;GLB1;GOLIM4;GLG1;GNAI3;GOLGA3;GRB2;M…
22	0.012967	GO:0030122_AP-2_adaptor_complex	11	6	5	1173;160;161;163;1956;8301	AP2M1;AP2A1;AP2A2;AP2B1;EGFR;PICALM
23	0.012967	GO:0046930_pore_complex	9	6	5	10452;23636;581;7416;7417;7419	TOMM40;NUP62;BAX;VDAC1;VDAC2;VDAC3
24	0.0142336	GO:0005887_integral_component_of_plasma_membrane	1426	95	40	10134;10280;10330;10544;10652;10682;10960;11047;150;1604;1948;1969;2030;2040;2048;2124;23385;23516;23654;2817;28232;291;292;3107;3383;3482;351;3685;3710;3732;3895;3916;3949;4012;4035;4070;4074;4076;4179;4241;4323;4363;4670;4853;4864;488;490;493;5099;5167;523;5245;5250;5329;5420;55361;558;5663;57488;5754;5792;5795;5802;5817;5819;6382;6385;6510;6513;6558;6560;6566;682;684;6856;7037;7162;7791;8140;8…	BCAP31;SIGMAR1;CNPY2;PROCR;YKT6;EBP;LMAN2;ADRM1;ADRA2A;CD55;EFNB2;EPHA2;SLC29A1;STOM;EPHB2;EVI2B;NCSTN;SLC39A14;PLXNB2;GPC1;SLCO3A1;SLC25A4;SLC25A5;HLA-C;ICAM1;IGF2R;APP;ITGAV;ITPR3;CD82;KTN1;LAMP1;LDLR;LNPEP;LRP1;TACSTD2;M6PR;CAPRIN1;CD46;MELTF;MMP14;ABCC1;HNRNPM;NOTCH2;NPC1;ATP2A2;ATP2B1;ATP2B4;PCDH7;ENPP1;ATP6V1A;PHB;SLC25A3;PLAUR;PODXL;PI4K2A;AXL;PSEN1;ESYT2;PTK7;PTPRF;PTPRJ;PTPRS;PVR;NECTIN2…
25	0.0155721	GO:0005783_endoplasmic_reticulum	773	178	69	10006;10016;10058;10130;10134;10273;10313;10330;10484;10492;10525;10550;10551;10577;10598;10613;10652;10682;1075;10768;10857;10959;10961;10970;10972;11160;11231;11261;11315;121457;1522;1595;1622;1650;1717;1727;1739;1933;1936;1937;2010;201595;2040;2181;2222;22800;2286;22872;23184;23197;23344;23376;23385;23392;23509;23516;25923;284119;29108;2923;29979;30001;3028;3032;30844;3107;328;3309;3433;3678;3…	ABI1;PDCD6;ABCB6;PDIA6;BCAP31;STUB1;RTN3;CNPY2;SEC23A;SYNCRIP;HYOU1;ARL6IP5;AGR2;NPC2;AHSA1;ERLIN1;YKT6;EBP;CTSC;AHCYL1;PGRMC1;TMED2;ERP29;CKAP4;TMED10;ERLIN2;SEC63;CHP1;PARK7;IKBIP;CTSZ;CYP51A1;DBI;DDOST;DHCR7;CYB5R3;DLG1;EEF1B2;EEF1D;EEF1G;EMD;STT3B;STOM;ACSL3;FDFT1;RRAS2;FKBP2;SEC31A;MESDC2;FAF2;ESYT1;UFL1;NCSTN;KIAA0368;POFUT1;SLC39A14;ATL3;PTRF;PYCARD;PDIA3;UBQLN1;ERO1A;HSD17B10;HADHB;EHD4;H…
26	0.0165124	GO:0005839_proteasome_core_complex	20	17	10	143471;5682;5683;5684;5685;5686;5687;5688;5689;5690;5691;5692;5693;5694;5695;5696;9491	PSMA8;PSMA1;PSMA2;PSMA3;PSMA4;PSMA5;PSMA6;PSMA7;PSMB1;PSMB2;PSMB3;PSMB4;PSMB5;PSMB6;PSMB7;PSMB8;PSMF1
27	0.0194427	GO:0016282_eukaryotic_43S_preinitiation_complex	15	15	9	10480;27335;3646;51386;54505;728689;8661;8662;8663;8664;8665;8666;8667;8668;8669	EIF3M;EIF3K;EIF3E;EIF3L;DHX29;EIF3CL;EIF3A;EIF3B;EIF3C;EIF3D;EIF3F;EIF3G;EIF3H;EIF3I;EIF3J
28	0.0194427	GO:0033290_eukaryotic_48S_preinitiation_complex	15	15	9	10480;1965;27335;3646;51386;728689;8661;8662;8663;8664;8665;8666;8667;8668;8669	EIF3M;EIF2S1;EIF3K;EIF3E;EIF3L;EIF3CL;EIF3A;EIF3B;EIF3C;EIF3D;EIF3F;EIF3G;EIF3H;EIF3I;EIF3J
29	0.0200832	GO:0005813_centrosome	411	94	39	10084;10121;1017;10397;10426;10540;10544;10575;10694;11051;1107;1108;11258;140735;1452;1453;1499;151987;1639;1660;1778;1781;1783;1785;22919;22948;23332;23352;23392;23564;2539;25932;26292;27183;2771;2773;282991;29789;29922;328;3796;402;403;4082;4154;4172;4190;4218;4659;4830;4869;5048;5111;51143;51164;51382;51668;51765;54820;55165;5566;55684;5576;5586;5663;5682;5693;56954;56992;598;6161;6249;64151;…	PQBP1;ACTR1A;CDK2;NDRG1;TUBGCP3;DCTN2;PROCR;CCT4;CCT8;NUDT21;CHD3;CHD4;DCTN3;DYNLL2;CSNK1A1;CSNK1D;CTNNB1;PPP4R2;DCTN1;DHX9;DYNC1H1;DYNC1I2;DYNC1LI2;DNM2;MAPRE1;CCT5;CLASP1;UBR4;KIAA0368;DDAH2;G6PD;CLIC4;MYCBP;VPS4A;GNAI2;GNAI3;BLOC1S2;OLA1;NME7;APEX1;KIF2A;ARL2;ARL3;MARCKS;MBNL1;MCM3;MDH1;RAB8A;PPP1R12A;NME1;NPM1;PAFAH1B1;PCNA;DYNC1LI1;DCTN4;ATP6V1D;HSPB11;STK26;NDE1;CEP55;PRKACA;RABL6;PRKAR2A;P…
30	0.0227799	GO:0030904_retromer_complex	21	13	8	112936;1639;253725;29886;51699;55737;58533;6642;6643;7879;81609;8724;9559	VPS26B;DCTN1;FAM21C;SNX8;VPS29;VPS35;SNX6;SNX1;SNX2;RAB7A;SNX27;SNX3;VPS26A
31	0.0243394	GO:0005743_mitochondrial_inner_membrane	416	112	45	10131;10469;10476;10989;11331;1267;132299;1327;1329;1340;1371;1373;1374;1537;1632;1678;1727;204;22;224;23107;23530;23788;26520;26521;26589;2806;2820;2879;28973;291;292;293;29957;3028;3030;3032;3033;30968;3155;3329;37;373156;38;3958;4191;4257;4357;4695;4697;4702;4706;4720;4722;4729;498;509;51073;51079;51253;513;515;51642;51649;521;522;5245;5250;539;54205;54927;55210;5663;56993;5825;5832;58472;598;…	TRAP1;TIMM44;ATP5H;IMMT;PHB2;CNP;OCIAD2;COX4I1;COX5B;COX6B1;CPOX;CPS1;CPT1A;CYC1;ECI1;TIMM8A;CYB5R3;AK2;ABCB7;ALDH3A2;MRPS27;NNT;MTCH2;TIMM9;TIMM8B;MRPL46;GOT2;GPD2;GPX4;MRPS18B;SLC25A4;SLC25A5;SLC25A6;SLC25A24;HSD17B10;HADHA;HADHB;HADH;STOML2;HMGCL;HSPD1;ACADVL;GSTK1;ACAT1;LGALS3;MDH2;MGST1;MPST;NDUFA2;NDUFA4;NDUFA8;NDUFAB1;NDUFS2;NDUFS3;NDUFV2;ATP5A1;ATP5C1;MRPL4;NDUFA13;MRPL37;ATP5D;ATP5F1;MRP…
32	0.0264717	GO:0031594_neuromuscular_junction	51	11	7	1739;351;3688;4627;4628;5566;5573;5663;7402;817;9144	DLG1;APP;ITGB1;MYH9;MYH10;PRKACA;PRKAR1A;PSEN1;UTRN;CAMK2D;SYNGR2
33	0.0269721	GO:0005901_caveola	68	18	10	10211;112464;11252;1508;2319;26509;284119;30846;476;481;483;493;5594;5595;6513;8436;857;858	FLOT1;PRKCDBP;PACSIN2;CTSB;FLOT2;MYOF;PTRF;EHD2;ATP1A1;ATP1B1;ATP1B3;ATP2B4;MAPK1;MAPK3;SLC2A1;SDPR;CAV1;CAV2
34	0.0271252	GO:0005770_late_endosome	114	33	16	100287171;112936;201294;23392;27183;338692;3482;375;3916;3920;3949;4074;51552;51699;55737;55823;5594;5595;5604;5605;56829;5873;64841;65082;684;7251;7852;7879;79065;8417;88455;8878;9367	WASH1;VPS26B;UNC13D;KIAA0368;VPS4A;ANKRD13D;IGF2R;ARF1;LAMP1;LAMP2;LDLR;M6PR;RAB14;VPS29;VPS35;VPS11;MAPK1;MAPK3;MAP2K1;MAP2K2;ZC3HAV1;RAB27A;GNPNAT1;VPS33A;BST2;TSG101;CXCR4;RAB7A;ATG9A;STX7;ANKRD13A;SQSTM1;RAB9A
35	0.0283478	GO:0030175_filopodium	63	23	12	10006;10458;10788;11344;1605;1778;3636;3688;3936;4430;4478;5420;5756;58;59;5962;6624;70;72;7402;7430;9368;998	ABI1;BAIAP2;IQGAP2;TWF2;DAG1;DYNC1H1;INPPL1;ITGB1;LCP1;MYO1B;MSN;PODXL;TWF1;ACTA1;ACTA2;RDX;FSCN1;ACTC1;ACTG2;UTRN;EZR;SLC9A3R1;CDC42
36	0.0285749	GO:0005911_cell-cell_junction	161	41	19	10096;1072;11252;1265;128239;1495;1499;1500;1739;1828;1829;2054;23513;23607;25932;2885;30011;351;3611;3678;3728;51248;5318;5411;55327;5605;5754;5756;5795;5819;5908;6513;6624;7094;7414;81;87;8825;91663;9578;998	ACTR3;CFL1;PACSIN2;CNN2;IQGAP3;CTNNA1;CTNNB1;CTNND1;DLG1;DSG1;DSG2;STX2;SCRIB;CD2AP;CLIC4;GRB2;SH3KBP1;APP;ILK;ITGA5;JUP;PDZD11;PKP2;PNN;LIN7C;MAP2K2;PTK7;TWF1;PTPRJ;NECTIN2;RAP1B;SLC2A1;FSCN1;TLN1;VCL;ACTN4;ACTN1;LIN7A;MYADM;CDC42BPB;CDC42
37	0.0287123	GO:0000502_proteasome_complex	58	49	22	10197;10213;11047;23392;29979;3315;51035;51377;5682;5683;5684;5685;5686;5687;5688;5689;5690;5691;5692;5693;5694;5695;5696;5700;5701;5702;5704;5705;5706;5707;5708;5709;5710;5711;5713;5714;5716;5717;5718;5719;5720;5721;5886;5887;7415;9097;9352;9690;9861	PSME3;PSMD14;ADRM1;KIAA0368;UBQLN1;HSPB1;UBXN1;UCHL5;PSMA1;PSMA2;PSMA3;PSMA4;PSMA5;PSMA6;PSMA7;PSMB1;PSMB2;PSMB3;PSMB4;PSMB5;PSMB6;PSMB7;PSMB8;PSMC1;PSMC2;PSMC3;PSMC4;PSMC5;PSMC6;PSMD1;PSMD2;PSMD3;PSMD4;PSMD5;PSMD7;PSMD8;PSMD10;PSMD11;PSMD12;PSMD13;PSME1;PSME2;RAD23A;RAD23B;VCP;USP14;TXNL1;UBE3C;PSMD6
38	0.0296523	GO:0005789_endoplasmic_reticulum_membrane	777	142	55	10016;10087;10130;10134;10195;10269;10280;10313;10484;10550;10558;10613;10682;10857;10890;10959;10960;10970;10972;11160;11231;118429;121457;143187;143244;1528;1595;1603;1650;1717;1727;1739;1956;1984;2052;2181;2182;222068;2222;224;2280;2286;2287;22872;2288;22908;23011;23071;23256;23376;23646;23760;2475;25923;25979;283237;283820;30001;310;3163;3309;3703;3708;3709;3710;387;3895;391;4047;4257;4259;43…	PDCD6;COL4A3BP;PDIA6;BCAP31;ALG3;ZMPSTE24;SIGMAR1;RTN3;SEC23A;ARL6IP5;SPTLC1;ERLIN1;EBP;PGRMC1;RAB10;TMED2;LMAN2;CKAP4;TMED10;ERLIN2;SEC63;ANTXR2;IKBIP;VTI1A;EIF5AL1;CYB5A;CYP51A1;DAD1;DDOST;DHCR7;CYB5R3;DLG1;EGFR;EIF5A;EPHX1;ACSL3;ACSL4;TMED4;FDFT1;ALDH3A2;FKBP1A;FKBP2;FKBP3;SEC31A;FKBP4;SACM1L;RAB21;ERP44;SCFD1;UFL1;PLD3;PITPNB;MTOR;ATL3;DHRS7B;TTC9C;NOMO2;ERO1A;ANXA7;HMOX2;HSPA5;STT3A;ITPR1;IT…
39	0.0298727	GO:0005768_endosome	219	71	30	10016;10058;10109;1017;10211;10226;10618;10652;10890;11252;128866;132299;1399;143187;1785;1889;1956;23011;23180;2319;253725;25930;26130;27183;2817;282991;2885;29082;29763;29886;301;302;3482;351;382;387;4035;4074;4218;4642;476;51160;51429;51699;51762;529;55361;55737;55823;5585;58533;5868;5869;6249;64083;6642;6643;6810;7037;7251;7430;79065;79720;8417;857;8678;8723;9146;9375;9525;9559	PDCD6;ABCB6;ARPC2;CDK2;FLOT1;PLIN3;TGOLN2;YKT6;RAB10;PACSIN2;CHMP4B;OCIAD2;CRKL;VTI1A;DNM2;ECE1;EGFR;RAB21;RFTN1;FLOT2;FAM21C;PTPN23;GAPVD1;VPS4A;GPC1;BLOC1S2;GRB2;CHMP4A;PACSIN3;SNX8;ANXA1;ANXA2;IGF2R;APP;ARF6;RHOA;LRP1;M6PR;RAB8A;MYO1D;ATP1A1;VPS28;SNX9;VPS29;RAB8B;ATP6V1E1;PI4K2A;VPS35;VPS11;PKN1;SNX6;RAB5A;RAB5B;CLIP1;GOLPH3;SNX1;SNX2;STX4;TFRC;TSG101;EZR;ATG9A;VPS37B;STX7;CAV1;BECN1;SNX4;HGS…
40	0.0303188	GO:0031234_extrinsic_component_of_cytoplasmic_side_of_plasma_membrane	61	9	6	10979;3845;488;51429;5747;57488;6277;858;8826	FERMT2;KRAS;ATP2A2;SNX9;PTK2;ESYT2;S100A6;CAV2;IQGAP1
41	0.0323797	GO:0005852_eukaryotic_translation_initiation_factor_3_complex	16	16	9	10480;10987;1654;27335;3646;51386;728689;8661;8662;8663;8664;8665;8666;8667;8668;8669	EIF3M;COPS5;DDX3X;EIF3K;EIF3E;EIF3L;EIF3CL;EIF3A;EIF3B;EIF3C;EIF3D;EIF3F;EIF3G;EIF3H;EIF3I;EIF3J
42	0.0323797	GO:0005905_coated_pit	54	16	9	10059;11021;1174;1785;2017;29924;3329;351;3949;4035;4646;55707;7037;8301;85021;9026	DNM1L;RAB35;AP1S1;DNM2;CTTN;EPN1;HSPD1;APP;LDLR;LRP1;MYO6;NECAP2;TFRC;PICALM;REPS1;HIP1R
43	0.0337615	GO:0031143_pseudopodium	17	7	5	1267;4478;5594;5595;81;824;87	CNP;MSN;MAPK1;MAPK3;ACTN4;CAPN2;ACTN1
44	0.0337615	GO:0043198_dendritic_shaft	37	7	5	10755;2316;351;3611;4905;5663;9181	GIPC1;FLNA;APP;ILK;NSF;PSEN1;ARHGEF2
45	0.0337615	GO:0071541_eukaryotic_translation_initiation_factor_3_complex,_eIF3m	7	7	5	10480;8661;8662;8664;8665;8667;8668	EIF3M;EIF3A;EIF3B;EIF3D;EIF3F;EIF3H;EIF3I
46	0.0339633	GO:0005643_nuclear_pore	63	26	13	10527;10762;11260;143244;1984;23039;23165;23279;23636;3267;3836;3837;3839;3843;4641;53371;55161;5901;5905;7175;79711;8021;8480;9631;9688;9961	IPO7;NUP50;XPOT;EIF5AL1;EIF5A;XPO7;NUP205;NUP160;NUP62;AGFG1;KPNA1;KPNB1;KPNA3;IPO5;MYO1C;NUP54;TMEM33;RAN;RANGAP1;TPR;IPO4;NUP214;RAE1;NUP155;NUP93;MVP
47	0.0339633	GO:0044297_cell_body	54	26	13	10574;10575;10576;10694;11315;11332;1312;203068;22948;27101;2782;2783;3305;5420;58;59;6158;6194;6780;6950;70;72;7203;7430;8772;9446	CCT7;CCT4;CCT2;CCT8;PARK7;ACOT7;COMT;TUBB;CCT5;CACYBP;GNB1;GNB2;HSPA1L;PODXL;ACTA1;ACTA2;RPL28;RPS6;STAU1;TCP1;ACTC1;ACTG2;CCT3;EZR;FADD;GSTO1
48	0.0352672	GO:0031588_AMP-activated_protein_kinase_complex	12	5	4	5562;5566;5571;5573;5576	PRKAA1;PRKACA;PRKAG1;PRKAR1A;PRKAR2A
49	0.0352672	GO:0035253_ciliary_rootlet	9	5	4	351;3799;3831;5663;64837	APP;KIF5B;KLC1;PSEN1;KLC2
50	0.0388953	GO:0030136_clathrin-coated_vesicle	51	14	8	10134;10228;1213;143187;4035;51429;5286;55823;65082;8724;9026;9341;9522;9685	BCAP31;STX6;CLTC;VTI1A;LRP1;SNX9;PIK3C2A;VPS11;VPS33A;SNX3;HIP1R;VAMP3;SCAMP1;CLINT1
51	0.0410348	GO:0072562_blood_microparticle	132	24	12	1192;2040;23549;3075;3303;3304;3305;3312;3848;3959;4478;5216;56850;5705;58;60;6386;6513;70;7037;71;72;7534;83939	CLIC1;STOM;DNPEP;CFH;HSPA1A;HSPA1B;HSPA1L;HSPA8;KRT1;LGALS3BP;MSN;PFN1;GRIPAP1;PSMC5;ACTA1;ACTB;SDCBP;SLC2A1;ACTC1;TFRC;ACTG1;ACTG2;YWHAZ;EIF2A
52	0.0447437	GO:0016020_membrane	1893	686	232	10015;10049;10056;10059;10061;10075;10094;10096;10097;10111;10128;10131;10134;10189;10197;102;10211;10226;1025;10257;10269;10294;103;10328;10413;10424;10426;10455;10492;10514;10521;10525;10527;10528;10540;10550;10594;10606;10611;10654;10657;10672;1072;1075;10755;10767;10856;10857;10916;10938;10953;10961;10970;10971;10973;10981;10985;10989;10994;11047;11052;11054;1108;11224;11231;11267;11273;11285…	PDCD6IP;DNAJB6;FARSB;DNM1L;ABCF2;HUWE1;ARPC3;ACTR3;ACTR2;RAD50;LRPPRC;TRAP1;BCAP31;ALYREF;PSME3;ADAM10;FLOT1;PLIN3;CDK9;ABCC4;ZMPSTE24;DNAJA2;ADAR;EMC8;YAP1;PGRMC2;TUBGCP3;ECI2;SYNCRIP;MYBBP1A;DDX17;HYOU1;IPO7;NOP56;DCTN2;ARL6IP5;PRPF8;PAICS;PDLIM5;PMVK;KHDRBS1;GNA13;CFL1;CTSC;GIPC1;HBS1L;RUVBL2;PGRMC1;MAGED2;EHD1;TOMM34;ERP29;CKAP4;YWHAQ;ASCC3;RAB32;GCN1;IMMT;ILVBL;ADRM1;CPSF6;OGFR;CHD4;RPL35;SE…
53	0.0467339	GO:0016328_lateral_plasma_membrane	49	12	7	128239;1499;1739;1828;1829;23603;402;4070;4641;6709;6904;8826	IQGAP3;CTNNB1;DLG1;DSG1;DSG2;CORO1C;ARL2;TACSTD2;MYO1C;SPTAN1;TBCD;IQGAP1
54	0.0469957	GO:0005856_cytoskeleton	350	79	32	10006;10128;10383;10399;10409;10644;10970;11252;11344;114884;1207;126353;1265;1605;170954;2017;203068;2040;230;2318;23268;23299;23345;23406;23499;26128;29766;30011;3094;30968;3315;345651;3636;3728;3848;387;396;397;4478;4860;5147;5216;54509;5493;5594;5595;5747;60;6093;6386;6624;6641;71;7114;7170;7171;7203;7266;7402;7414;7431;800;8030;829;832;83481;8480;85456;8717;9026;9124;9168;9181;9208;9322;9578…	ABI1;LRPPRC;TUBB4B;RACK1;BASP1;IGF2BP2;CKAP4;PACSIN2;TWF2;OSBPL10;CLNS1A;MISP;CNN2;DAG1;PPP1R18;CTTN;TUBB;STOM;ALDOC;FLNC;DNMBP;BICD2;SYNE1;COTL1;MACF1;KIF1BP;TMOD3;SH3KBP1;HINT1;STOML2;HSPB1;ACTBL2;INPPL1;JUP;KRT1;RHOA;ARHGDIA;ARHGDIB;MSN;PNP;PDE6D;PFN1;RHOF;PPL;MAPK1;MAPK3;PTK2;ACTB;ROCK1;SDCBP;FSCN1;SNTB1;ACTG1;TMSB4X;TPM3;TPM4;CCT3;DNAJC7;UTRN;VCL;VIM;CALD1;CCDC6;CAPZA1;CAPZB;EPPK1;RAE1;TNKS1…
55	0.0561193	GO:0005838_proteasome_regulatory_particle	10	10	6	5707;5708;5713;5714;5715;5716;5717;5718;5719;9861	PSMD1;PSMD2;PSMD7;PSMD8;PSMD9;PSMD10;PSMD11;PSMD12;PSMD13;PSMD6
56	0.0561193	GO:0097481_neuronal_postsynaptic_density	65	10	6	10458;23499;4131;476;55737;55738;57142;6711;9181;9454	BAIAP2;MACF1;MAP1B;ATP1A1;VPS35;ARFGAP1;RTN4;SPTBN1;ARHGEF2;HOMER3
57	0.0584664	GO:0031410_cytoplasmic_vesicle	142	33	15	10016;100287171;10211;116985;1856;221395;2319;23299;25824;26509;29979;3678;4323;4642;51100;5147;528;55361;5663;5705;5770;5870;643246;6647;7852;79065;81631;8411;857;858;8829;8878;9342	PDCD6;WASH1;FLOT1;ARAP1;DVL2;ADGRF5;FLOT2;BICD2;PRDX5;MYOF;UBQLN1;ITGA5;MMP14;MYO1D;SH3GLB1;PDE6D;ATP6V1C1;PI4K2A;PSEN1;PSMC5;PTPN1;RAB6A;MAP1LC3B2;SOD1;CXCR4;ATG9A;MAP1LC3B;EEA1;CAV1;CAV2;NRP1;SQSTM1;SNAP29
58	0.0623178	GO:0045121_membrane_raft	182	58	24	10211;11160;11315;1509;1604;1605;1613;1739;1956;2040;2054;23180;23673;2771;2773;2817;284119;302;30968;3098;3329;3383;351;3672;3688;3845;3945;4641;4864;490;5230;5420;55004;55361;5538;5621;5663;5868;5912;6281;6385;682;684;7414;7417;79026;79180;824;836;8436;857;858;871;8717;8772;8915;91663;9368	FLOT1;ERLIN2;PARK7;CTSD;CD55;DAG1;DAPK3;DLG1;EGFR;STOM;STX2;RFTN1;STX12;GNAI2;GNAI3;GPC1;PTRF;ANXA2;STOML2;HK1;HSPD1;ICAM1;APP;ITGA1;ITGB1;KRAS;LDHB;MYO1C;NPC1;ATP2B1;PGK1;PODXL;LAMTOR1;PI4K2A;PPT1;PRNP;PSEN1;RAB5A;RAP2B;S100A10;SDC4;BSG;BST2;VCL;VDAC2;AHNAK;EFHD2;CAPN2;CASP3;SDPR;CAV1;CAV2;SERPINH1;TRADD;FADD;BCL10;MYADM;SLC9A3R1
59	0.0642732	GO:0070062_extracellular_exosome	2766	1084	356	100037417;10006;10007;10015;10016;10058;10066;10067;10072;10075;10085;1009;10092;10093;10094;10095;10096;10097;10109;10121;10130;10131;10135;10189;102;10211;10213;10269;10273;10294;10313;10327;10342;10380;10381;10383;103910;10397;10399;10409;10410;10447;10452;10458;10476;10487;10493;10525;10539;10540;10541;10544;10549;10550;10552;10574;10575;10576;10577;10591;10592;10598;10606;10627;10652;10654;1…	DDTL;ABI1;GNPDA1;PDCD6IP;PDCD6;ABCB6;SCAMP2;SCAMP3;DPP3;HUWE1;EDIL3;CDH11;ARPC5;ARPC4;ARPC3;ARPC1B;ACTR3;ACTR2;ARPC2;ACTR1A;PDIA6;TRAP1;NAMPT;ALYREF;ADAM10;FLOT1;PSMD14;ZMPSTE24;STUB1;DNAJA2;RTN3;AKR1A1;TFG;BPNT1;TUBB3;TUBB4B;MYL12B;NDRG1;RACK1;BASP1;IFITM3;FAM3C;TOMM40;BAIAP2;ATP5H;CAP1;VAT1;HYOU1;GLRX3;DCTN2;ANP32B;PROCR;PRDX4;ARL6IP5;ARPC1A;CCT7;CCT4;CCT2;NPC2;DNPH1;SMC2;AHSA1;PAICS;MYL12A;YKT…
60	0.0672134	GO:0016234_inclusion_body	19	8	5	178;2997;3303;3304;3326;5704;5705;8878	AGL;GYS1;HSPA1A;HSPA1B;HSP90AB1;PSMC4;PSMC5;SQSTM1
61	0.0692531	GO:0005815_microtubule_organizing_center	123	23	11	10015;10211;11078;115098;134492;23122;2314;2539;26056;3799;3875;51637;54862;5531;5594;5604;5747;6201;7094;8045;8607;9584;998	PDCD6IP;FLOT1;TRIOBP;CCDC124;NUDCD2;CLASP2;FLII;G6PD;RAB11FIP5;KIF5B;KRT18;C14orf166;CC2D1A;PPP4C;MAPK1;MAP2K1;PTK2;RPS7;TLN1;RASSF7;RUVBL1;RBM39;CDC42
62	0.0700749	GO:0030054_cell_junction	421	53	22	10006;10059;10280;10409;10413;10611;10987;115207;1499;1739;2037;2059;23268;23370;23380;23557;26136;26589;28973;28988;2962;3611;3614;375790;387;4131;4357;4758;4836;5007;51138;5318;55201;55361;55752;5586;55914;5700;5795;598;5981;6455;6712;7082;7402;7852;8826;8895;9230;9341;9414;9454;9948	ABI1;DNM1L;SIGMAR1;BASP1;YAP1;PDLIM5;COPS5;KCTD12;CTNNB1;DLG1;EPB41L2;EPS8;DNMBP;ARHGEF18;SRGAP2;SNAPIN;TES;MRPL46;MRPS18B;DBNL;GTF2F1;ILK;IMPDH1;AGRN;RHOA;MAP1B;MPST;NEU1;NMT1;OSBP;COPS4;PKP2;MAP1S;PI4K2A;SEPT11;PKN2;ERBIN;PSMC1;PTPRJ;BCL2L1;RFC1;SH3GL1;SPTBN2;TJP1;UTRN;CXCR4;IQGAP1;CPNE3;RAB11B;VAMP3;TJP2;HOMER3;WDR1
63	0.0746802	GO:0005776_autophagosome	55	13	7	100287171;10133;201475;29979;51715;5305;55823;65082;79065;79837;81631;8678;8878	WASH1;OPTN;RAB12;UBQLN1;RAB23;PIP4K2A;VPS11;VPS33A;ATG9A;PIP4K2C;MAP1LC3B;BECN1;SQSTM1
64	0.0746802	GO:0030666_endocytic_vesicle_membrane	66	13	7	1173;160;161;163;1785;4035;6233;7311;7314;7316;817;857;928	AP2M1;AP2A1;AP2A2;AP2B1;DNM2;LRP1;RPS27A;UBA52;UBB;UBC;CAMK2D;CAV1;CD9
65	0.077115	GO:0030018_Z_disc	108	26	12	10049;103910;10398;10539;10611;113146;1499;2274;2280;23022;2317;2318;308;3315;3728;4659;493;5530;55742;5663;667;6709;6717;81;87;9531	DNAJB6;MYL12B;MYL9;GLRX3;PDLIM5;AHNAK2;CTNNB1;FHL2;FKBP1A;PALLD;FLNB;FLNC;ANXA5;HSPB1;JUP;PPP1R12A;ATP2B4;PPP3CA;PARVA;PSEN1;DST;SPTAN1;SRI;ACTN4;ACTN1;BAG3
66	0.0798675	GO:0000145_exocyst	18	6	4	100287171;10890;11336;4735;60412;7127	WASH1;RAB10;EXOC3;SEPT2;EXOC4;TNFAIP2
67	0.0798675	GO:0005798_Golgi-associated_vesicle	14	6	4	102;1315;23256;4924;51765;8906	ADAM10;COPB1;SCFD1;NUCB1;STK26;AP1G2
68	0.0798675	GO:0008250_oligosaccharyltransferase_complex	10	6	4	1603;1650;201595;3703;6184;6185	DAD1;DDOST;STT3B;STT3A;RPN1;RPN2
69	0.0798675	GO:0016235_aggresome	30	6	4	10694;1938;29979;5663;8878;93343	CCT8;EEF2;UBQLN1;PSEN1;SQSTM1;MVB12A
70	0.084065	GO:0042645_mitochondrial_nucleoid	42	21	10	10128;1373;22907;26073;292;2926;3030;3032;3313;37;506;51106;55210;55379;6472;6742;7019;7284;7416;7417;9361	LRPPRC;CPS1;DHX30;POLDIP2;SLC25A5;GRSF1;HADHA;HADHB;HSPA9;ACADVL;ATP5B;TFB1M;ATAD3A;LRRC59;SHMT2;SSBP1;TFAM;TUFM;VDAC1;VDAC2;LONP1
71	0.084065	GO:0045177_apical_part_of_cell	77	21	10	103910;1499;1856;23370;24138;25932;351;3710;3949;4257;4478;4646;4926;528;5578;705;7082;7283;7430;8239;998	MYL12B;CTNNB1;DVL2;ARHGEF18;IFIT5;CLIC4;APP;ITPR3;LDLR;MGST1;MSN;MYO6;NUMA1;ATP6V1C1;PRKCA;BYSL;TJP1;TUBG1;EZR;USP9X;CDC42
72	0.0873636	GO:0043025_neuronal_cell_body	301	57	23	10381;10399;10458;1266;143187;1808;1917;2048;214;2182;2288;2316;23242;2475;25814;25843;306;3267;3611;3710;3916;4035;4218;4628;4642;4646;4676;4926;5048;5074;51035;51218;51808;5373;55201;55361;5538;5578;5663;5792;5813;5868;5881;6240;6647;6712;6780;7314;790;793;817;821;8301;8882;9181;9610;998	TUBB3;RACK1;BAIAP2;CNN3;VTI1A;DPYSL2;EEF1A2;EPHB2;ALCAM;ACSL4;FKBP4;FLNA;COBL;MTOR;ATXN10;MOB4;ANXA3;AGFG1;ILK;ITPR3;LAMP1;LRP1;RAB8A;MYH10;MYO1D;MYO6;NAP1L4;NUMA1;PAFAH1B1;PAWR;UBXN1;GLRX5;PHAX;PMM2;MAP1S;PI4K2A;PPT1;PRKCA;PSEN1;PTPRF;PURA;RAB5A;RAC3;RRM1;SOD1;SPTBN2;STAU1;UBB;CAD;CALB1;CAMK2D;CANX;PICALM;ZPR1;ARHGEF2;RIN1;CDC42
73	0.0898739	GO:0005604_basement_membrane	75	16	8	151887;1605;302;3371;3655;3691;3911;3915;55914;667;7045;7076;7078;9126;9446;977	CCDC80;DAG1;ANXA2;TNC;ITGA6;ITGB4;LAMA5;LAMC1;ERBIN;DST;TGFBI;TIMP1;TIMP3;SMC3;GSTO1;CD151
74	0.0898739	GO:0005923_bicellular_tight_junction	109	16	8	1499;1739;23586;55327;57826;5912;6904;7082;7408;8531;8825;90952;9181;92140;9218;9414	CTNNB1;DLG1;DDX58;LIN7C;RAP2C;RAP2B;TBCD;TJP1;VASP;YBX3;LIN7A;ESAM;ARHGEF2;MTDH;VAPA;TJP2
75	0.0898739	GO:0042995_cell_projection	62	16	8	10092;10093;10097;308;3190;3267;55201;5782;6240;6455;705;7430;790;87;9322;9948	ARPC5;ARPC4;ACTR2;ANXA5;HNRNPK;AGFG1;MAP1S;PTPN12;RRM1;SH3GL1;BYSL;EZR;CAD;ACTN1;TRIP10;WDR1
76	0.0916964	GO:0030669_clathrin-coated_endocytic_vesicle_membrane	42	11	6	1173;1174;1211;1213;160;161;162;163;3949;8907;928	AP2M1;AP1S1;CLTA;CLTC;AP2A1;AP2A2;AP1B1;AP2B1;LDLR;AP1M1;CD9
77	0.100379	GO:0016324_apical_plasma_membrane	269	38	16	10327;10768;1508;160;1828;1829;2030;3326;4478;476;481;490;51552;51765;523;529;5420;5562;5663;5747;5873;5874;5962;6520;6558;6712;6813;684;7082;7430;8140;857;92140;928;9341;9351;9368;989	AKR1A1;AHCYL1;CTSB;AP2A1;DSG1;DSG2;SLC29A1;HSP90AB1;MSN;ATP1A1;ATP1B1;ATP2B1;RAB14;STK26;ATP6V1A;ATP6V1E1;PODXL;PRKAA1;PSEN1;PTK2;RAB27A;RAB27B;RDX;SLC3A2;SLC12A2;SPTBN2;STXBP2;BST2;TJP1;EZR;SLC7A5;CAV1;MTDH;CD9;VAMP3;SLC9A3R2;SLC9A3R1;SEPT7
78	0.111828	GO:0031965_nuclear_membrane	210	47	19	10016;10762;1104;1192;1956;2010;23165;23223;23345;23406;23534;23636;2597;26509;2776;307;327;3837;3843;3930;4000;4001;4646;4904;5048;51154;51649;53371;54884;55914;5663;5905;598;7112;7175;7514;7867;79902;9123;92140;9446;9589;9631;9688;9801;9805;9859	PDCD6;NUP50;RCC1;CLIC1;EGFR;EMD;NUP205;RRP12;SYNE1;COTL1;TNPO3;NUP62;GAPDH;MYOF;GNAQ;ANXA4;APEH;KPNB1;IPO5;LBR;LMNA;LMNB1;MYO6;YBX1;PAFAH1B1;MRTO4;MRPS23;NUP54;RETSAT;ERBIN;PSEN1;RANGAP1;BCL2L1;TMPO;TPR;XPO1;MAPKAPK3;NUP85;SLC16A3;MTDH;GSTO1;WTAP;NUP155;NUP93;MRPL19;SCRN1;CEP170
79	0.113332	GO:0000159_protein_phosphatase_type_2A_complex	20	9	5	54205;5515;5516;5518;5520;5524;5527;5528;5529	CYCS;PPP2CA;PPP2CB;PPP2R1A;PPP2R2A;PPP2R4;PPP2R5C;PPP2R5D;PPP2R5E
80	0.11352	GO:0030659_cytoplasmic_vesicle_membrane	116	33	14	10652;10890;10971;11252;113146;1174;1176;162;23011;23557;25932;26509;26985;2810;29082;30011;4012;4218;51429;5147;51552;5898;6249;6856;7529;7531;7532;7533;7534;8907;90203;9052;9882	YKT6;RAB10;YWHAQ;PACSIN2;AHNAK2;AP1S1;AP3S1;AP1B1;RAB21;SNAPIN;CLIC4;MYOF;AP3M1;SFN;CHMP4A;SH3KBP1;LNPEP;RAB8A;SNX9;PDE6D;RAB14;RALA;CLIP1;SYPL1;YWHAB;YWHAE;YWHAG;YWHAH;YWHAZ;AP1M1;SNX21;GPRC5A;TBC1D4
81	0.121362	GO:0030426_growth_cone	106	25	11	10006;10280;10409;10540;11344;1627;1785;1808;2017;2059;23307;3675;3831;4628;5048;5663;5881;6624;79784;801;805;808;8239;8826;8882	ABI1;SIGMAR1;BASP1;DCTN2;TWF2;DBN1;DNM2;DPYSL2;CTTN;EPS8;FKBP15;ITGA3;KLC1;MYH10;PAFAH1B1;PSEN1;RAC3;FSCN1;MYH14;CALM1;CALM2;CALM3;USP9X;IQGAP1;ZPR1
82	0.123068	GO:0001726_ruffle	90	39	16	10458;2017;23022;23191;23242;23607;23647;2778;28988;302;3678;3688;382;392;3936;4627;4641;4646;4831;51429;526;5420;57403;5868;5921;5962;6093;6249;6277;6282;6624;7094;7430;87;8826;91663;9260;9368;9564	BAIAP2;CTTN;PALLD;CYFIP1;COBL;CD2AP;ARFIP2;GNAS;DBNL;ANXA2;ITGA5;ITGB1;ARF6;ARHGAP1;LCP1;MYH9;MYO1C;MYO6;NME2;SNX9;ATP6V1B2;PODXL;RAB22A;RAB5A;RASA1;RDX;ROCK1;CLIP1;S100A6;S100A11;FSCN1;TLN1;EZR;ACTN1;IQGAP1;MYADM;PDLIM7;SLC9A3R1;BCAR1
83	0.125113	GO:0022624_proteasome_accessory_complex	17	17	8	10213;5700;5701;5702;5704;5705;5706;5707;5708;5709;5710;5711;5714;5717;5718;5719;9861	PSMD14;PSMC1;PSMC2;PSMC3;PSMC4;PSMC5;PSMC6;PSMD1;PSMD2;PSMD3;PSMD4;PSMD5;PSMD8;PSMD11;PSMD12;PSMD13;PSMD6
84	0.138401	GO:0005769_early_endosome	200	54	21	100287171;10211;10228;10935;10981;11252;112936;1889;23011;23307;23392;253725;25930;26056;27183;29934;302;3329;3482;382;387680;3949;4430;4924;51160;51552;51699;5245;54520;55737;55823;5594;5595;5604;5605;56850;57403;5770;5868;5869;5878;65082;7251;7852;81609;8411;8417;8673;8724;8829;9100;9146;9559;9897	WASH1;FLOT1;STX6;PRDX3;RAB32;PACSIN2;VPS26B;ECE1;RAB21;FKBP15;KIAA0368;FAM21C;PTPN23;RAB11FIP5;VPS4A;SNX12;ANXA2;HSPD1;IGF2R;ARF6;FAM21A;LDLR;MYO1B;NUCB1;VPS28;RAB14;VPS29;PHB;CCDC93;VPS35;VPS11;MAPK1;MAPK3;MAP2K1;MAP2K2;GRIPAP1;RAB22A;PTPN1;RAB5A;RAB5B;RAB5C;VPS33A;TSG101;CXCR4;SNX27;EEA1;STX7;VAMP8;SNX3;NRP1;USP10;HGS;VPS26A;KIAA0196
85	0.138401	GO:0010008_endosome_membrane	187	54	21	10226;10890;10938;11021;11267;11311;118429;1956;201475;23317;23673;26060;27333;30846;3916;3949;4430;51160;51324;51510;51534;51699;51715;535;54521;55697;57403;5868;6233;64114;6464;64841;6642;6643;7251;7311;7314;7316;7317;7323;79643;79720;80762;84313;8678;8724;8906;8943;9375;9445;9525;9559;967;968	PLIN3;RAB10;EHD1;RAB35;SNF8;VPS45;ANTXR2;EGFR;RAB12;DNAJC13;STX12;APPL1;GOLIM4;EHD2;LAMP1;LDLR;MYO1B;VPS28;SPG21;CHMP5;VTA1;VPS29;RAB23;ATP6V0A1;WDR44;VAC14;RAB22A;RAB5A;RPS27A;TMBIM1;SHC1;GNPNAT1;SNX1;SNX2;TSG101;UBA52;UBB;UBC;UBA1;UBE2D3;CHMP6;VPS37B;NDFIP1;VPS25;BECN1;SNX3;AP1G2;AP3D1;TM9SF2;ITM2B;VPS4B;VPS26A;CD63;CD68
86	0.141342	GO:0009925_basal_plasma_membrane	32	7	4	3655;3691;4070;4641;55914;667;857	ITGA6;ITGB4;TACSTD2;MYO1C;ERBIN;DST;CAV1
87	0.141342	GO:0016459_myosin_complex	32	7	4	10627;140735;399687;4430;4628;4637;4642	MYL12A;DYNLL2;MYO18A;MYO1B;MYH10;MYL6;MYO1D
88	0.14614	GO:0005903_brush_border	51	23	10	10059;10096;103910;10755;1192;2059;2314;2317;3710;4430;4627;4628;4637;4641;4642;51474;5339;5357;7170;7414;7430;79784;87	DNM1L;ACTR3;MYL12B;GIPC1;CLIC1;EPS8;FLII;FLNB;ITPR3;MYO1B;MYH9;MYH10;MYL6;MYO1C;MYO1D;LIMA1;PLEC;PLS1;TPM3;VCL;EZR;MYH14;ACTN1
89	0.150966	GO:0043209_myelin_sheath	143	87	32	10015;10121;10383;10397;10576;10935;10963;10989;1152;1737;1738;1743;1808;1915;1917;2026;22948;26227;2664;2665;2782;2783;2806;291;292;2923;3309;3312;3313;3320;3329;3710;377677;382;3945;4190;4191;4282;4478;4642;4722;4729;4735;476;481;4905;498;5052;506;509;515;5160;523;5245;5250;526;5306;5315;5898;5962;60;6389;6624;6647;6812;6950;7001;7086;71;7203;7384;7385;7386;7415;7416;7417;7430;7532;79784;821;87…	PDCD6IP;ACTR1A;TUBB4B;NDRG1;CCT2;PRDX3;STIP1;IMMT;CKB;DLAT;DLD;DLST;DPYSL2;EEF1A1;EEF1A2;ENO2;CCT5;PHGDH;GDI1;GDI2;GNB1;GNB2;GOT2;SLC25A4;SLC25A5;PDIA3;HSPA5;HSPA8;HSPA9;HSP90AA1;HSPD1;ITPR3;CA13;ARF6;LDHB;MDH1;MDH2;MIF;MSN;MYO1D;NDUFS3;NDUFV2;SEPT2;ATP1A1;ATP1B1;NSF;ATP5A1;PRDX1;ATP5B;ATP5C1;ATP5F1;PDHA1;ATP6V1A;PHB;SLC25A3;ATP6V1B2;PITPNA;PKM;RALA;RDX;ACTB;SDHA;FSCN1;SOD1;STXBP1;TCP1;PRDX2;TKT;…
90	0.165394	GO:0016023_cytoplasmic_membrane-bounded_vesicle	127	32	13	10133;10447;10755;1211;161;2098;23392;25930;29099;3267;3831;397;4641;4646;4758;51429;51604;51652;55361;5585;58533;667;7037;7852;79585;81611;8678;9097;9181;9588;9798;987	OPTN;FAM3C;GIPC1;CLTA;AP2A2;ESD;KIAA0368;PTPN23;COMMD9;AGFG1;KLC1;ARHGDIB;MYO1C;MYO6;NEU1;SNX9;PIGT;CHMP3;PI4K2A;PKN1;SNX6;DST;TFRC;CXCR4;CORO7;ANP32E;BECN1;USP14;ARHGEF2;PRDX6;IST1;LRBA
91	0.166411	GO:0043197_dendritic_spine	99	18	8	10458;10755;1266;1312;2017;25843;26052;351;3688;378;4131;4628;5499;5501;55752;6810;8087;821	BAIAP2;GIPC1;CNN3;COMT;CTTN;MOB4;DNM3;APP;ITGB1;ARF4;MAP1B;MYH10;PPP1CA;PPP1CC;SEPT11;STX4;FXR1;CANX
92	0.166411	GO:0055037_recycling_endosome	98	18	8	100287171;10133;10890;11267;201294;26056;3688;51552;5901;5911;7037;7283;738;79065;8417;8673;9230;9341	WASH1;OPTN;RAB10;SNF8;UNC13D;RAB11FIP5;ITGB1;RAB14;RAN;RAP2A;TFRC;TUBG1;VPS51;ATG9A;STX7;VAMP8;RAB11B;VAMP3
93	0.166411	GO:0055038_recycling_endosome_membrane	42	18	8	100287171;10066;10397;10890;10938;11252;201475;26056;30844;30846;382;4218;57826;5911;5912;7037;9230;9522	WASH1;SCAMP2;NDRG1;RAB10;EHD1;PACSIN2;RAB12;RAB11FIP5;EHD4;EHD2;ARF6;RAB8A;RAP2C;RAP2A;RAP2B;TFRC;RAB11B;SCAMP1
94	0.170544	GO:0005795_Golgi_stack	34	10	5	23268;4905;51125;51552;55968;5874;7443;83871;8615;8729	DNMBP;NSF;GOLGA7;RAB14;NSFL1C;RAB27B;VRK1;RAB34;USO1;GBF1
95	0.170544	GO:0008305_integrin_complex	24	10	5	22801;3655;3672;3673;3675;3678;3685;3688;3691;4627	ITGA11;ITGA6;ITGA1;ITGA2;ITGA3;ITGA5;ITGAV;ITGB1;ITGB4;MYH9
96	0.170544	GO:0030017_sarcomere	37	10	5	23345;3611;375;5687;58;70;801;805;808;832	SYNE1;ILK;ARF1;PSMA6;ACTA1;ACTC1;CALM1;CALM2;CALM3;CAPZB
97	0.176265	GO:0008180_COP9_signalosome	34	21	9	10211;10409;10920;10980;10987;11180;2037;2873;2885;30968;3305;3309;3326;4627;498;50813;51138;64708;8533;8655;9318	FLOT1;BASP1;COPS8;COPS6;COPS5;WDR6;EPB41L2;GPS1;GRB2;STOML2;HSPA1L;HSPA5;HSP90AB1;MYH9;ATP5A1;COPS7A;COPS4;COPS7B;COPS3;DYNLL1;COPS2
98	0.178633	GO:0000796_condensin_complex	5	5	3	10051;10592;23397;64151;9918	SMC4;SMC2;NCAPH;NCAPG;NCAPD2
99	0.178633	GO:0005746_mitochondrial_respiratory_chain	14	5	3	23530;51079;7381;7384;7388	NNT;NDUFA13;UQCRB;UQCRC1;UQCRH
100	0.178633	GO:0016600_flotillin_complex	9	5	3	10211;1495;1499;2319;23603	FLOT1;CTNNA1;CTNNB1;FLOT2;CORO1C
101	0.178633	GO:0030665_clathrin-coated_vesicle_membrane	11	5	3	28988;4646;8546;9026;9341	DBNL;MYO6;AP3B1;HIP1R;VAMP3
102	0.178633	GO:0031527_filopodium_membrane	18	5	3	3675;3685;382;7402;7408	ITGA3;ITGAV;ARF6;UTRN;VASP
103	0.178633	GO:0035748_myelin_sheath_abaxonal_region	6	5	3	1267;1739;23513;3688;60412	CNP;DLG1;SCRIB;ITGB1;EXOC4
104	0.178633	GO:0042581_specific_granule	13	5	3	306;311;6810;6813;8773	ANXA3;ANXA11;STX4;STXBP2;SNAP23
105	0.178633	GO:0042582_azurophil_granule	11	5	3	3074;311;6813;8417;8773	HEXB;ANXA11;STXBP2;STX7;SNAP23
106	0.178633	GO:0044853_plasma_membrane_raft	9	5	3	4642;5566;5573;5576;7430	MYO1D;PRKACA;PRKAR1A;PRKAR2A;EZR
107	0.179183	GO:0043005_neuron_projection	252	44	17	10109;10611;11332;191;220988;23011;23191;23376;2664;27101;2821;30011;3176;3672;375;3799;3925;4134;4357;4642;493;5300;5494;55327;55361;5566;5723;5792;5860;5881;6275;64837;7314;7431;794;8061;81;8772;8773;8825;8826;9341;9531;998	ARPC2;PDLIM5;ACOT7;AHCY;HNRNPA3;RAB21;CYFIP1;UFL1;GDI1;CACYBP;GPI;SH3KBP1;HNMT;ITGA1;ARF1;KIF5B;STMN1;MAP4;MPST;MYO1D;ATP2B4;PIN1;PPM1A;LIN7C;PI4K2A;PRKACA;PSPH;PTPRF;QDPR;RAC3;S100A4;KLC2;UBB;VIM;CALB2;FOSL1;ACTN4;FADD;SNAP23;LIN7A;IQGAP1;VAMP3;BAG3;CDC42
108	0.189783	GO:0005902_microvillus	47	13	6	10788;1267;25932;4478;4641;4646;523;526;529;5962;6624;7430;9368	IQGAP2;CNP;CLIC4;MSN;MYO1C;MYO6;ATP6V1A;ATP6V1B2;ATP6V1E1;RDX;FSCN1;EZR;SLC9A3R1
109	0.202352	GO:0030424_axon	207	36	14	11315;1312;136319;2048;214;23242;23307;2617;306;3145;34;351;3831;4628;4642;4646;5048;5074;5538;55752;5594;5604;5663;5834;5868;667;6772;7531;793;79784;8087;821;8826;8829;8882;9446	PARK7;COMT;MTPN;EPHB2;ALCAM;COBL;FKBP15;GARS;ANXA3;HMBS;ACADM;APP;KLC1;MYH10;MYO1D;MYO6;PAFAH1B1;PAWR;PPT1;SEPT11;MAPK1;MAP2K1;PSEN1;PYGB;RAB5A;DST;STAT1;YWHAE;CALB1;MYH14;FXR1;CANX;IQGAP1;NRP1;ZPR1;GSTO1
110	0.212993	GO:1903561_extracellular_vesicle	50	19	8	10015;10085;10383;1213;2771;2782;4240;476;481;5110;5315;5611;6386;6558;6709;7037;7414;873;928	PDCD6IP;EDIL3;TUBB4B;CLTC;GNAI2;GNB1;MFGE8;ATP1A1;ATP1B1;PCMT1;PKM;DNAJC3;SDCBP;SLC12A2;SPTAN1;TFRC;VCL;CBR1;CD9
111	0.215471	GO:0005832_chaperonin-containing_T-complex	9	8	4	10574;10575;10576;10694;22948;6950;7203;908	CCT7;CCT4;CCT2;CCT8;CCT5;TCP1;CCT3;CCT6A
112	0.215471	GO:0019773_proteasome_core_complex,_alpha-subunit_complex	8	8	4	143471;5682;5683;5684;5685;5686;5687;5688	PSMA8;PSMA1;PSMA2;PSMA3;PSMA4;PSMA5;PSMA6;PSMA7
113	0.215471	GO:0071203_WASH_complex	12	8	4	100287171;23317;253725;387680;81609;829;832;9897	WASH1;DNAJC13;FAM21C;FAM21A;SNX27;CAPZA1;CAPZB;KIAA0196
114	0.233369	GO:0005739_mitochondrion	1219	333	110	10058;10059;10087;10128;10131;10134;10328;10399;10452;10455;10469;10476;10549;10551;10574;10652;10935;10965;10981;10989;11021;11212;11315;11331;11332;1152;1173;1192;1200;128;131076;1312;1327;1329;133686;1340;1371;1374;1385;142;1431;1432;1508;1509;1537;158;1632;1666;1678;1727;1737;1738;1808;1819;1854;1891;1892;192111;1962;2040;205;2108;2109;2194;22;223;2237;2271;22827;2288;22907;230;23022;23107;23…	ABCB6;DNM1L;COL4A3BP;LRPPRC;TRAP1;BCAP31;EMC8;RACK1;TOMM40;ECI2;TIMM44;ATP5H;PRDX4;AGR2;CCT7;YKT6;PRDX3;ACOT2;RAB32;IMMT;RAB35;PROSC;PARK7;PHB2;ACOT7;CKB;AP2M1;CLIC1;TPP1;ADH5;CCDC58;COMT;COX4I1;COX5B;NADK2;COX6B1;CPOX;CPT1A;CREB1;PARP1;CS;MAPK14;CTSB;CTSD;CYC1;ADSL;ECI1;DECR1;TIMM8A;CYB5R3;DLAT;DLD;DPYSL2;DRG2;DUT;ECH1;ECHS1;PGAM5;EHHADH;STOM;AK4;ETFA;ETFB;FASN;ABCB7;ALDH9A1;FEN1;FH;PUF60;FKBP4;…
115	0.236251	GO:0005753_mitochondrial_proton-transporting_ATP_synthase_complex	19	11	5	10476;498;506;509;513;515;521;522;539;84833;93974	ATP5H;ATP5A1;ATP5B;ATP5C1;ATP5D;ATP5F1;ATP5I;ATP5J;ATP5O;USMG5;ATPIF1
116	0.263821	GO:0031201_SNARE_complex	48	20	8	10228;10652;143187;2054;23256;23673;662;6810;6811;6813;8417;8673;8675;8677;8723;8773;8774;8775;9341;9342	STX6;YKT6;VTI1A;STX2;SCFD1;STX12;BNIP1;STX4;STX5;STXBP2;STX7;VAMP8;STX16;STX10;SNX4;SNAP23;NAPG;NAPA;VAMP3;SNAP29
117	0.263821	GO:0032154_cleavage_furrow	45	20	8	11258;23011;3688;382;387;389;4627;4628;4735;51474;54820;5501;55165;5585;5586;57026;5898;5962;6840;989	DCTN3;RAB21;ITGB1;ARF6;RHOA;RHOC;MYH9;MYH10;SEPT2;LIMA1;NDE1;PPP1CC;CEP55;PKN1;PKN2;PDXP;RALA;RDX;SVIL;SEPT7
118	0.272643	GO:0005819_spindle	113	29	11	10426;10951;11258;11335;1213;1453;22919;27339;311;3315;4627;4628;4735;4926;51647;5303;54888;55201;55700;56992;6188;64210;6993;7443;79902;81565;9181;9859;989	TUBGCP3;CBX1;DCTN3;CBX3;CLTC;CSNK1D;MAPRE1;PRPF19;ANXA11;HSPB1;MYH9;MYH10;SEPT2;NUMA1;FAM96B;PIN4;NSUN2;MAP1S;MAP7D1;KIF15;RPS3;MMS19;DYNLT1;VRK1;NUP85;NDEL1;ARHGEF2;CEP170;SEPT7
119	0.273997	GO:0031982_vesicle	100	47	17	10409;10540;1072;1192;1781;1889;2040;2059;2319;23603;2597;2665;2783;2950;301;302;3799;387;4043;4282;4478;4637;5286;5315;64787;6811;7086;7430;79026;801;805;808;8301;83871;8407;8417;84790;8673;8677;9181;9218;93343;9368;94025;9559;966;975	BASP1;DCTN2;CFL1;CLIC1;DYNC1I2;ECE1;STOM;EPS8;FLOT2;CORO1C;GAPDH;GDI2;GNB2;GSTP1;ANXA1;ANXA2;KIF5B;RHOA;LRPAP1;MIF;MSN;MYL6;PIK3C2A;PKM;EPS8L2;STX5;TKT;EZR;AHNAK;CALM1;CALM2;CALM3;PICALM;RAB34;TAGLN2;STX7;TUBA1C;VAMP8;STX10;ARHGEF2;VAPA;MVB12A;SLC9A3R1;MUC16;VPS26A;CD59;CD81
120	0.277399	GO:0005786_signal_recognition_particle,_endoplasmic_reticulum_targeting	6	6	3	6726;6727;6728;6729;6730;6731	SRP9;SRP14;SRP19;SRP54;SRP68;SRP72
121	0.277399	GO:0030863_cortical_cytoskeleton	20	6	3	2017;2316;60;7171;7430;81	CTTN;FLNA;ACTB;TPM4;EZR;ACTN4
122	0.277399	GO:0042641_actomyosin	12	6	3	1627;399687;4627;4628;79784;9578	DBN1;MYO18A;MYH9;MYH10;MYH14;CDC42BPB
123	0.283994	GO:0000139_Golgi_membrane	497	87	30	10067;10133;10313;10484;10652;10960;10972;11235;11261;11311;1174;1315;143187;162;1785;1956;201475;22820;22872;22908;23085;23557;23673;23760;2475;26003;26056;2633;2634;27236;2734;2802;28988;3107;3135;373;375;377;399687;403;4218;4853;4893;4926;5007;51026;51070;51100;51552;51765;54499;54732;55697;5663;567;5862;5870;6009;6093;6396;64746;64841;6513;6811;682;6836;79585;79888;80142;80762;81876;84932;857…	SCAMP3;OPTN;RTN3;SEC23A;YKT6;LMAN2;TMED10;PDCD10;CHP1;VPS45;AP1S1;COPB1;VTI1A;AP1B1;DNM2;EGFR;RAB12;COPG1;SEC31A;SACM1L;ERC1;SNAPIN;STX12;PITPNB;MTOR;GORASP2;RAB11FIP5;GBP1;GBP2;ARFIP1;GLG1;GOLGA3;DBNL;HLA-C;HLA-G;TRIM23;ARF1;ARF3;MYO18A;ARL3;RAB8A;NOTCH2;NRAS;NUMA1;OSBP;GOLT1B;NOSIP;SH3GLB1;RAB14;STK26;TMCO1;TMED9;VAC14;PSEN1;B2M;RAB2A;RAB6A;RHEB;ROCK1;SEC13;ACBD3;GNPNAT1;SLC2A1;STX5;BSG;SURF4;C…
124	0.286982	GO:0043231_intracellular_membrane-bounded_organelle	493	118	40	10055;10059;10066;10189;102;10226;1025;10254;10455;10514;10959;11196;11252;112936;1211;1212;1213;126353;1315;1477;1490;1508;1522;163;1650;1656;2054;2109;224;22872;22934;22950;23197;23534;23636;23644;2539;25824;2597;26056;26097;261726;26509;284119;2956;29886;29896;30;30001;3267;3295;351;372;373156;377677;3843;4172;4259;4758;476;4904;493;5033;50814;5093;51;51552;51699;51808;526;535;5447;5476;55004;…	SAE1;DNM1L;SCAMP2;ALYREF;ADAM10;PLIN3;CDK9;STAM2;ECI2;MYBBP1A;TMED2;SEC23IP;PACSIN2;VPS26B;CLTA;CLTB;CLTC;MISP;COPB1;CSTF1;CTGF;CTSB;CTSZ;AP2B1;DDOST;DDX6;STX2;ETFB;ALDH3A2;SEC31A;RPIA;SLC4A1AP;FAF2;TNPO3;NUP62;EDC4;G6PD;PRDX5;GAPDH;RAB11FIP5;CHTOP;TIPRL;MYOF;PTRF;MSH6;SNX8;TRA2A;ACAA1;ERO1A;AGFG1;HSD17B4;APP;ARCN1;GSTK1;CA13;IPO5;MCM3;MGST3;NEU1;ATP1A1;YBX1;ATP2B4;P4HA1;NSDHL;PCBP1;ACOX1;RAB14;V…
125	0.297183	GO:0005747_mitochondrial_respiratory_chain_complex_I	42	9	4	11315;4695;4697;4702;4706;4720;4722;4729;51079	PARK7;NDUFA2;NDUFA4;NDUFA8;NDUFAB1;NDUFS2;NDUFS3;NDUFV2;NDUFA13
126	0.297183	GO:0005912_adherens_junction	40	9	4	1499;23336;5318;6386;64855;6904;7414;90952;9414	CTNNB1;SYNM;PKP2;SDCBP;FAM129B;TBCD;VCL;ESAM;TJP2
127	0.307388	GO:0005814_centriole	95	12	5	100287171;10426;29105;3303;3304;55165;5901;6093;7153;7283;822;9859	WASH1;TUBGCP3;CFAP20;HSPA1A;HSPA1B;CEP55;RAN;ROCK1;TOP2A;TUBG1;CAPG;CEP170
128	0.307388	GO:0005868_cytoplasmic_dynein_complex	15	12	5	1778;1781;1783;51143;51164;6990;6993;7175;83657;83658;8655;8723	DYNC1H1;DYNC1I2;DYNC1LI2;DYNC1LI1;DCTN4;DYNLT3;DYNLT1;TPR;DYNLRB2;DYNLRB1;DYNLL1;SNX4
129	0.307388	GO:0009898_cytoplasmic_side_of_plasma_membrane	43	12	5	128866;1739;1828;23011;2539;29082;3728;490;52;5605;56616;79058	CHMP4B;DLG1;DSG1;RAB21;G6PD;CHMP4A;JUP;ATP2B1;ACP1;MAP2K2;DIABLO;ASPSCR1
130	0.307388	GO:0030133_transport_vesicle	58	12	5	10066;10618;10961;11261;113178;1176;2054;23557;2778;858;8906;9255	SCAMP2;TGOLN2;ERP29;CHP1;SCAMP4;AP3S1;STX2;SNAPIN;GNAS;CAV2;AP1G2;AIMP1
131	0.307388	GO:0030864_cortical_actin_cytoskeleton	35	12	5	10211;10487;1072;11034;1915;2319;3927;55915;5962;6513;824;91663	FLOT1;CAP1;CFL1;DSTN;EEF1A1;FLOT2;LASP1;LANCL2;RDX;SLC2A1;CAPN2;MYADM
132	0.316573	GO:0005802_trans-Golgi_network	122	33	12	10133;10228;10618;10890;10981;116985;1212;163;1785;23011;23122;2316;3482;375;399687;4924;51056;51429;51552;5870;5879;6311;64083;6649;6810;7045;79065;79585;8675;8677;8678;8729;9522	OPTN;STX6;TGOLN2;RAB10;RAB32;ARAP1;CLTB;AP2B1;DNM2;RAB21;CLASP2;FLNA;IGF2R;ARF1;MYO18A;NUCB1;LAP3;SNX9;RAB14;RAB6A;RAC1;ATXN2;GOLPH3;SOD3;STX4;TGFBI;ATG9A;CORO7;STX16;STX10;BECN1;GBF1;SCAMP1
133	0.317529	GO:0032587_ruffle_membrane	77	30	11	1072;11140;11252;1729;1785;1915;1969;2059;23122;23499;23586;24138;3320;3678;3685;3688;378;3936;4646;4830;57026;5756;5795;5879;6188;64787;7094;7430;81848;9181	CFL1;CDC37;PACSIN2;DIAPH1;DNM2;EEF1A1;EPHA2;EPS8;CLASP2;MACF1;DDX58;IFIT5;HSP90AA1;ITGA5;ITGAV;ITGB1;ARF4;LCP1;MYO6;NME1;PDXP;TWF1;PTPRJ;RAC1;RPS3;EPS8L2;TLN1;EZR;SPRY4;ARHGEF2
134	0.317702	GO:0005884_actin_filament	51	21	8	1613;2017;23022;2316;23242;23307;3936;4430;5074;55909;55970;57175;58;5879;5880;70;7430;832;87;8826;9948	DAPK3;CTTN;PALLD;FLNA;COBL;FKBP15;LCP1;MYO1B;PAWR;BIN3;GNG12;CORO1B;ACTA1;RAC1;RAC2;ACTC1;EZR;CAPZB;ACTN1;IQGAP1;WDR1
135	0.318261	GO:0019898_extrinsic_component_of_membrane	83	24	9	11252;2037;29886;29934;30846;4478;4836;5329;54832;5621;56270;58533;5962;6642;6643;7175;7430;79058;81631;8678;8723;8724;94025;987	PACSIN2;EPB41L2;SNX8;SNX12;EHD2;MSN;NMT1;PLAUR;VPS13C;PRNP;WDR45B;SNX6;RDX;SNX1;SNX2;TPR;EZR;ASPSCR1;MAP1LC3B;BECN1;SNX4;SNX3;MUC16;LRBA
136	0.318261	GO:0045202_synapse	188	24	9	10109;150;23085;23191;23268;23557;30011;351;3678;375790;4357;4735;51248;55201;55327;6641;6645;6810;793;794;8773;8825;9097;989	ARPC2;ADRA2A;ERC1;CYFIP1;DNMBP;SNAPIN;SH3KBP1;APP;ITGA5;AGRN;MPST;SEPT2;PDZD11;MAP1S;LIN7C;SNTB1;SNTB2;STX4;CALB1;CALB2;SNAP23;LIN7A;USP14;SEPT7
137	0.330797	GO:0009986_cell_surface	516	95	32	102;10544;10788;10960;10961;10979;11079;11331;135228;14;1604;1829;1956;1969;2054;2152;221395;23071;23654;250;25932;2806;2923;301;302;307;3107;3146;3192;3309;3321;3326;3329;3383;3482;351;3655;3672;3673;3675;3678;3685;3688;3691;375790;3897;3949;3956;4043;4179;4241;4282;4691;4758;4853;4898;4907;506;5167;5245;5328;558;5621;56262;5663;57136;5795;5817;5819;5898;6382;6383;6385;6520;6810;684;7037;708;709…	ADAM10;PROCR;IQGAP2;LMAN2;ERP29;FERMT2;RER1;PHB2;CD109;AAMP;CD55;DSG2;EGFR;EPHA2;STX2;F3;ADGRF5;ERP44;PLXNB2;ALPP;CLIC4;GOT2;PDIA3;ANXA1;ANXA2;ANXA4;HLA-C;HMGB1;HNRNPU;HSPA5;IGSF3;HSP90AB1;HSPD1;ICAM1;IGF2R;APP;ITGA6;ITGA1;ITGA2;ITGA3;ITGA5;ITGAV;ITGB1;ITGB4;AGRN;L1CAM;LDLR;LGALS1;LRPAP1;CD46;MELTF;MIF;NCL;NEU1;NOTCH2;NRDC;NT5E;ATP5B;ENPP1;PHB;PLAU;AXL;PRNP;LRRC8A;PSEN1;APMAP;PTPRJ;PVR;NECTIN2;RA…
138	0.359226	GO:0042470_melanosome	98	68	23	10015;10130;10211;10575;10672;10961;10972;10981;11021;1200;1213;1267;1508;1509;191;2040;2194;23193;23385;27044;2923;302;309;311;3309;3312;3320;3326;3688;3916;4323;4673;476;483;5034;5052;526;535;5479;55161;5862;5868;5869;5873;5874;5878;5879;5901;6184;6386;6510;6513;6520;682;6856;7037;7184;7529;7531;7534;80331;813;821;822;8836;9554;9601;967	PDCD6IP;PDIA6;FLOT1;CCT4;GNA13;ERP29;TMED10;RAB32;RAB35;TPP1;CLTC;CNP;CTSB;CTSD;AHCY;STOM;FASN;GANAB;NCSTN;SND1;PDIA3;ANXA2;ANXA6;ANXA11;HSPA5;HSPA8;HSP90AA1;HSP90AB1;ITGB1;LAMP1;MMP14;NAP1L1;ATP1A1;ATP1B3;P4HB;PRDX1;ATP6V1B2;ATP6V0A1;PPIB;TMEM33;RAB2A;RAB5A;RAB5B;RAB27A;RAB27B;RAB5C;RAC1;RAN;RPN1;SDCBP;SLC1A5;SLC2A1;SLC3A2;BSG;SYPL1;TFRC;HSP90B1;YWHAB;YWHAE;YWHAZ;DNAJC5;CALU;CANX;CAPG;GGH;SEC22B…
139	0.367118	GO:0031902_late_endosome_membrane	91	28	10	10410;11267;127829;128866;143187;27183;27243;29082;302;309;3920;4864;51160;51652;55004;55207;55697;55823;65082;7251;7879;79065;79643;79720;8673;93343;9525;967	IFITM3;SNF8;ARL8A;CHMP4B;VTI1A;VPS4A;CHMP2A;CHMP4A;ANXA2;ANXA6;LAMP2;NPC1;VPS28;CHMP3;LAMTOR1;ARL8B;VAC14;VPS11;VPS33A;TSG101;RAB7A;ATG9A;CHMP6;VPS37B;VAMP8;MVB12A;VPS4B;CD63
140	0.370289	GO:0012505_endomembrane_system	88	25	9	10313;10424;10857;2054;23580;23673;2475;29937;29959;526;57142;5881;6188;643246;6810;6811;79058;80279;81631;8417;8675;9158;9351;9368;987	RTN3;PGRMC2;PGRMC1;STX2;CDC42EP4;STX12;MTOR;NENF;NRBP1;ATP6V1B2;RTN4;RAC3;RPS3;MAP1LC3B2;STX4;STX5;ASPSCR1;CDK5RAP3;MAP1LC3B;STX7;STX16;FIBP;SLC9A3R2;SLC9A3R1;LRBA
141	0.378909	GO:0031252_cell_leading_edge	33	16	6	10109;1639;23122;23513;3691;375;4627;5048;57175;667;7283;7431;7852;81565;8729;9578	ARPC2;DCTN1;CLASP2;SCRIB;ITGB4;ARF1;MYH9;PAFAH1B1;CORO1B;DST;TUBG1;VIM;CXCR4;NDEL1;GBF1;CDC42BPB
142	0.378909	GO:0043195_terminal_bouton	63	16	6	10228;1174;1808;29924;351;3611;3897;5868;6812;7879;790;793;794;80331;8775;8943	STX6;AP1S1;DPYSL2;EPN1;APP;ILK;L1CAM;RAB5A;STXBP1;RAB7A;CAD;CALB1;CALB2;DNAJC5;NAPA;AP3D1
143	0.379442	GO:0012506_vesicle_membrane	22	7	3	10755;23011;26060;2885;307;488;79058	GIPC1;RAB21;APPL1;GRB2;ANXA4;ATP2A2;ASPSCR1
144	0.379442	GO:0016529_sarcoplasmic_reticulum	34	7	3	178;3708;488;56681;6717;781;8996	AGL;ITPR1;ATP2A2;SAR1A;SRI;CACNA2D1;NOL3
145	0.379442	GO:0030016_myofibril	32	7	3	11344;29766;5687;5756;6341;71;800	TWF2;TMOD3;PSMA6;TWF1;SCO1;ACTG1;CALD1
146	0.379442	GO:0031093_platelet_alpha_granule_lumen	48	7	3	226;351;5054;7076;7114;81;87	ALDOA;APP;SERPINE1;TIMP1;TMSB4X;ACTN4;ACTN1
147	0.379442	GO:0031258_lamellipodium_membrane	18	7	3	1072;10787;10979;1969;3685;57026;7408	CFL1;NCKAP1;FERMT2;EPHA2;ITGAV;PDXP;VASP
148	0.379442	GO:0034704_calcium_channel_complex	23	7	3	444;5524;5566;801;805;808;817	ASPH;PPP2R4;PRKACA;CALM1;CALM2;CALM3;CAMK2D
149	0.38089	GO:0043235_receptor_complex	125	13	5	150;1956;351;3675;3688;3691;3709;3710;3949;4035;4853;8717;8829	ADRA2A;EGFR;APP;ITGA3;ITGB1;ITGB4;ITPR2;ITPR3;LDLR;LRP1;NOTCH2;TRADD;NRP1
150	0.381609	GO:0005640_nuclear_outer_membrane	23	10	4	10128;10280;1717;2010;23345;3710;54884;5663;79073;8480	LRPPRC;SIGMAR1;DHCR7;EMD;SYNE1;ITPR3;RETSAT;PSEN1;TMEM109;RAE1
151	0.381609	GO:0005791_rough_endoplasmic_reticulum	44	10	4	3329;4924;51552;5663;57003;6184;6185;6780;81502;821	HSPD1;NUCB1;RAB14;PSEN1;CCDC47;RPN1;RPN2;STAU1;HM13;CANX
152	0.381609	GO:0005881_cytoplasmic_microtubule	48	10	4	22919;23122;23332;27175;403;58477;6249;705;7283;8915	MAPRE1;CLASP2;CLASP1;TUBG2;ARL3;SRPRB;CLIP1;BYSL;TUBG1;BCL10
153	0.381609	GO:0031966_mitochondrial_membrane	71	10	4	301;4695;4706;4722;506;51079;5578;6652;81855;8678	ANXA1;NDUFA2;NDUFAB1;NDUFS3;ATP5B;NDUFA13;PRKCA;SORD;SFXN3;BECN1
154	0.390988	GO:0005622_intracellular	559	69	23	10006;10767;10856;10973;11146;11163;11164;11212;134492;146691;1508;1969;22931;23283;25932;25939;26578;27430;2764;2782;2950;29922;308;3312;373156;3925;3956;4012;481;4830;4831;4860;51109;51552;5272;53343;54832;5562;55707;558;5589;55905;56006;5604;5605;57103;57142;58533;5869;5877;5908;6237;6416;6810;81;811;81631;8260;8517;8519;857;858;87;8721;8797;9337;9341;9690;9894	ABI1;HBS1L;RUVBL2;ASCC3;GLMN;NUDT4;NUDT5;PROSC;NUDCD2;TOM1L2;CTSB;EPHA2;RAB18;CSTF2T;CLIC4;SAMHD1;OSTF1;MAT2B;GMFB;GNB1;GSTP1;NME7;ANXA5;HSPA8;GSTK1;STMN1;LGALS1;LNPEP;ATP1B1;NME1;NME2;PNP;RDH11;RAB14;SERPINB9;NUDT9;VPS13C;PRKAA1;NECAP2;AXL;PRKCSH;RNF114;SMG9;MAP2K1;MAP2K2;TIGAR;RTN4;SNX6;RAB5B;RABIF;RAP1B;RRAS;MAP2K4;STX4;ACTN4;CALR;MAP1LC3B;NAA10;IKBKG;IFITM1;CAV1;CAV2;ACTN1;EDF1;TNFRSF10A;CNOT…
155	0.395662	GO:0005938_cell_cortex	119	41	14	10539;10755;10979;126353;1397;1490;1499;1627;2017;2059;23122;2317;23242;23332;23647;26064;28988;29959;302;3709;382;387;4082;4628;4646;4691;4735;4926;5048;5216;5604;5605;5663;5747;5829;667;752;80762;857;9322;9590	GLRX3;GIPC1;FERMT2;MISP;CRIP2;CTGF;CTNNB1;DBN1;CTTN;EPS8;CLASP2;FLNB;COBL;CLASP1;ARFIP2;RAI14;DBNL;NRBP1;ANXA2;ITPR2;ARF6;RHOA;MARCKS;MYH10;MYO6;NCL;SEPT2;NUMA1;PAFAH1B1;PFN1;MAP2K1;MAP2K2;PSEN1;PTK2;PXN;DST;FMNL1;NDFIP1;CAV1;TRIP10;AKAP12
156	0.416697	GO:0005925_focal_adhesion	389	241	77	10015;10092;10094;10095;10096;10097;10109;10146;102;10211;10298;10487;10525;10544;10672;1072;10787;10890;10971;10979;11078;11252;11261;1213;126353;1265;1266;1465;1495;1499;1605;1785;1948;1956;1969;2017;2037;214;2273;2274;22800;22801;23011;23022;23122;2314;2316;23164;2317;2318;2319;23191;23332;23385;23521;23603;25996;26136;2665;26986;2783;2923;30011;301;308;309;3159;3190;3303;3304;3309;3312;3313;3…	PDCD6IP;ARPC5;ARPC3;ARPC1B;ACTR3;ACTR2;ARPC2;G3BP1;ADAM10;FLOT1;PAK4;CAP1;HYOU1;PROCR;GNA13;CFL1;NCKAP1;RAB10;YWHAQ;FERMT2;TRIOBP;PACSIN2;CHP1;CLTC;MISP;CNN2;CNN3;CSRP1;CTNNA1;CTNNB1;DAG1;DNM2;EFNB2;EGFR;EPHA2;CTTN;EPB41L2;ALCAM;FHL1;FHL2;RRAS2;ITGA11;RAB21;PALLD;CLASP2;FLII;FLNA;MPRIP;FLNB;FLNC;FLOT2;CYFIP1;CLASP1;NCSTN;RPL13A;CORO1C;REXO2;TES;GDI2;PABPC1;GNB2;PDIA3;SH3KBP1;ANXA1;ANXA5;ANXA6;HMG…
157	0.43729	GO:0030425_dendrite	288	42	14	10381;10399;10539;1627;1808;2048;23242;2332;2475;25814;25921;2778;2782;28988;306;3836;3916;4035;4076;4218;4676;4926;51035;51218;55201;55361;5538;5578;5813;5868;5873;5905;5935;6158;6188;6194;6772;6780;793;824;9513;9610	TUBB3;RACK1;GLRX3;DBN1;DPYSL2;EPHB2;COBL;FMR1;MTOR;ATXN10;ZDHHC5;GNAS;GNB1;DBNL;ANXA3;KPNA1;LAMP1;LRP1;CAPRIN1;RAB8A;NAP1L4;NUMA1;UBXN1;GLRX5;MAP1S;PI4K2A;PPT1;PRKCA;PURA;RAB5A;RAB27A;RANGAP1;RBM3;RPL28;RPS3;RPS6;STAT1;STAU1;CALB1;CAPN2;FXR2;RIN1
158	0.444907	GO:0071944_cell_periphery	34	17	6	10381;11331;1499;3675;387;3875;4430;4478;4831;51765;5536;57175;5881;5962;72;7430;9368	TUBB3;PHB2;CTNNB1;ITGA3;RHOA;KRT18;MYO1B;MSN;NME2;STK26;PPP5C;CORO1B;RAC3;RDX;ACTG2;EZR;SLC9A3R1
159	0.454012	GO:0001772_immunological_synapse	31	14	5	10015;1739;1845;30968;3383;3958;4627;5573;5795;7430;81609;8417;8915;975	PDCD6IP;DLG1;DUSP3;STOML2;ICAM1;LGALS3;MYH9;PRKAR1A;PTPRJ;EZR;SNX27;STX7;BCL10;CD81
160	0.46467	GO:0005871_kinesin_complex	51	11	4	24137;3796;3799;3831;5048;54820;55605;64837;7531;81565;9928	KIF4A;KIF2A;KIF5B;KLC1;PAFAH1B1;NDE1;KIF21A;KLC2;YWHAE;NDEL1;KIF14
161	0.46467	GO:0016605_PML_body	92	11	4	1025;11315;1613;23468;2475;3646;6118;6612;6613;7329;8878	CDK9;PARK7;DAPK3;CBX5;MTOR;EIF3E;RPA2;SUMO3;SUMO2;UBE2I;SQSTM1
162	0.46467	GO:0030176_integral_component_of_endoplasmic_reticulum_membrane	81	11	4	1717;22908;23344;3309;444;51604;57142;6238;662;6747;9524	DHCR7;SACM1L;ESYT1;HSPA5;ASPH;PIGT;RTN4;RRBP1;BNIP1;SSR3;TECR
163	0.46467	GO:0032580_Golgi_cisterna_membrane	75	11	4	10134;10959;116985;23011;23256;25843;27333;2802;4924;64083;81555	BCAP31;TMED2;ARAP1;RAB21;SCFD1;MOB4;GOLIM4;GOLGA3;NUCB1;GOLPH3;YIPF5
164	0.46467	GO:0043034_costamere	21	11	4	113146;1605;2318;23336;3611;5339;6385;6840;7414;79026;8087	AHNAK2;DAG1;FLNC;SYNM;ILK;PLEC;SDC4;SVIL;VCL;AHNAK;FXR1
165	0.46467	GO:0072686_mitotic_spindle	38	11	4	1729;23122;4134;5594;5905;7175;822;8517;8655;983;998	DIAPH1;CLASP2;MAP4;MAPK1;RANGAP1;TPR;CAPG;IKBKG;DYNLL1;CDK1;CDC42
166	0.477825	GO:0002199_zona_pellucida_receptor_complex	10	8	3	10574;10575;10576;10694;22948;3305;6950;7203	CCT7;CCT4;CCT2;CCT8;CCT5;HSPA1L;TCP1;CCT3
167	0.477825	GO:0005929_cilium	107	8	3	1738;29105;301;4218;51382;51571;5315;857	DLD;CFAP20;ANXA1;RAB8A;ATP6V1D;FAM49B;PKM;CAV1
168	0.477825	GO:0030057_desmosome	22	8	3	1828;1829;1832;3728;5318;5411;5493;7317	DSG1;DSG2;DSP;JUP;PKP2;PNN;PPL;UBA1
169	0.477825	GO:0030315_T-tubule	40	8	3	113146;476;493;6717;7430;781;79026;817	AHNAK2;ATP1A1;ATP2B4;SRI;EZR;CACNA2D1;AHNAK;CAMK2D
170	0.477825	GO:0031941_filamentous_actin	22	8	3	10788;10979;23607;4641;4646;5881;71;7171	IQGAP2;FERMT2;CD2AP;MYO1C;MYO6;RAC3;ACTG1;TPM4
171	0.485313	GO:0005811_lipid_particle	60	24	8	10131;10134;10226;10280;10938;10970;1727;2181;2182;23197;2597;27339;302;4047;50814;51097;51170;5878;5908;7415;7879;79888;857;8729	TRAP1;BCAP31;PLIN3;SIGMAR1;EHD1;CKAP4;CYB5R3;ACSL3;ACSL4;FAF2;GAPDH;PRPF19;ANXA2;LSS;NSDHL;SCCPDH;HSD17B11;RAB5C;RAP1B;VCP;RAB7A;LPCAT1;CAV1;GBF1
172	0.495717	GO:0000781_chromosome,_telomeric_region	41	5	2	1017;10728;4361;6118;9894	CDK2;PTGES3;MRE11A;RPA2;TELO2
173	0.495717	GO:0000815_ESCRT_III_complex	8	5	2	128866;27183;29082;51652;79643	CHMP4B;VPS4A;CHMP4A;CHMP3;CHMP6
174	0.495717	GO:0001750_photoreceptor_outer_segment	50	5	2	2767;2776;4131;5578;5873	GNA11;GNAQ;MAP1B;PRKCA;RAB27A
175	0.495717	GO:0005771_multivesicular_body	22	5	2	23392;3916;684;7178;7251	KIAA0368;LAMP1;BST2;TPT1;TSG101
176	0.495717	GO:0005845_mRNA_cap_binding_complex	13	5	2	1977;23191;2332;27257;9470	EIF4E;CYFIP1;FMR1;LSM1;EIF4E2
177	0.495717	GO:0005851_eukaryotic_translation_initiation_factor_2B_complex	6	5	2	1965;1967;8890;8892;8893	EIF2S1;EIF2B1;EIF2B4;EIF2B2;EIF2B5
178	0.495717	GO:0030056_hemidesmosome	6	5	2	3655;3691;5339;55914;667	ITGA6;ITGB4;PLEC;ERBIN;DST
179	0.495717	GO:0031095_platelet_dense_tubular_network_membrane	9	5	2	10938;3708;3709;3710;488	EHD1;ITPR1;ITPR2;ITPR3;ATP2A2
180	0.495717	GO:0070688_MLL5-L_complex	8	5	2	11329;5499;5500;5501;60	STK38;PPP1CA;PPP1CB;PPP1CC;ACTB
181	0.495717	GO:0071682_endocytic_vesicle_lumen	16	5	2	10525;10808;3320;7184;811	HYOU1;HSPH1;HSP90AA1;HSP90B1;CALR
182	0.495717	GO:0090543_Flemming_body	7	5	2	23636;27183;822;9525;9798	NUP62;VPS4A;CAPG;VPS4B;IST1
183	0.49646	GO:0000932_cytoplasmic_mRNA_processing_body	71	21	7	11157;1656;1977;23019;23589;23644;27257;29883;4076;51441;5683;5685;5687;5701;5702;57819;5976;7150;8878;9125;9337	LSM6;DDX6;EIF4E;CNOT1;CARHSP1;EDC4;LSM1;CNOT7;CAPRIN1;YTHDF2;PSMA2;PSMA4;PSMA6;PSMC2;PSMC3;LSM2;UPF1;TOP1;SQSTM1;RQCD1;CNOT8
184	0.49646	GO:0010494_cytoplasmic_stress_granule	33	21	7	10084;10146;11273;1153;1653;1654;1656;1965;1977;23185;2332;26986;4076;4154;4904;55239;5936;6311;6780;7073;8570	PQBP1;G3BP1;ATXN2L;CIRBP;DDX1;DDX3X;DDX6;EIF2S1;EIF4E;LARP4B;FMR1;PABPC1;CAPRIN1;MBNL1;YBX1;OGFOD1;RBM4;ATXN2;STAU1;TIAL1;KHSRP
185	0.49646	GO:0042383_sarcolemma	83	21	7	10211;113146;1508;1605;1739;2318;301;302;308;3688;3916;476;481;5331;5339;5530;6641;682;7402;79026;966	FLOT1;AHNAK2;CTSB;DAG1;DLG1;FLNC;ANXA1;ANXA2;ANXA5;ITGB1;LAMP1;ATP1A1;ATP1B1;PLCB3;PLEC;PPP3CA;SNTB1;BSG;UTRN;AHNAK;CD59
186	0.509292	GO:0036464_cytoplasmic_ribonucleoprotein_granule	23	18	6	1660;203068;2332;26986;3192;4691;5879;60;6128;6158;6175;6191;6194;6780;8653;8826;9475;998	DHX9;TUBB;FMR1;PABPC1;HNRNPU;NCL;RAC1;ACTB;RPL6;RPL28;RPLP0;RPS4X;RPS6;STAU1;DDX3Y;IQGAP1;ROCK2;CDC42
187	0.524503	GO:0005778_peroxisomal_membrane	52	15	5	2181;2182;23019;3295;3615;375;4257;51;51762;5605;5825;7265;847;8540;857	ACSL3;ACSL4;CNOT1;HSD17B4;IMPDH2;ARF1;MGST1;ACOX1;RAB8B;MAP2K2;ABCD3;TTC1;CAT;AGPS;CAV1
188	0.524503	GO:0030139_endocytic_vesicle	54	15	5	10755;2319;23392;23607;27333;3482;3799;382;4646;55823;5868;5869;5878;5898;8417	GIPC1;FLOT2;KIAA0368;CD2AP;GOLIM4;IGF2R;KIF5B;ARF6;MYO6;VPS11;RAB5A;RAB5B;RAB5C;RALA;STX7
189	0.543312	GO:0008540_proteasome_regulatory_particle,_base_subcomplex	13	12	4	5700;5701;5702;5704;5705;5706;5707;5708;5710;5711;5715;5716	PSMC1;PSMC2;PSMC3;PSMC4;PSMC5;PSMC6;PSMD1;PSMD2;PSMD4;PSMD5;PSMD9;PSMD10
190	0.543312	GO:0030141_secretory_granule	72	12	4	10458;23557;26056;2617;3329;5873;5874;6051;6856;9146;9341;998	BAIAP2;SNAPIN;RAB11FIP5;GARS;HSPD1;RAB27A;RAB27B;RNPEP;SYPL1;HGS;VAMP3;CDC42
191	0.543312	GO:0032588_trans-Golgi_network_membrane	49	12	4	10066;10228;1174;1211;1213;162;23647;27236;2778;351;4430;8907	SCAMP2;STX6;AP1S1;CLTA;CLTC;AP1B1;ARFIP2;ARFIP1;GNAS;APP;MYO1B;AP1M1
192	0.543312	GO:0033116_endoplasmic_reticulum-Golgi_intermediate_compartment_membrane	37	12	4	10134;10959;10960;10972;50999;51014;54732;5862;6811;6836;79058;9554	BCAP31;TMED2;LMAN2;TMED10;TMED5;TMED7;TMED9;RAB2A;STX5;SURF4;ASPSCR1;SEC22B
193	0.568146	GO:0000793_condensed_chromosome	21	9	3	1017;10592;3145;3146;3148;7153;9031;9555;9918	CDK2;SMC2;HMBS;HMGB1;HMGB2;TOP2A;BAZ1B;H2AFY;NCAPD2
194	0.568146	GO:0005875_microtubule_associated_complex	32	9	3	10121;2339;2342;4131;4134;5048;5829;6780;8682	ACTR1A;FNTA;FNTB;MAP1B;MAP4;PAFAH1B1;PXN;STAU1;PEA15
195	0.568146	GO:0005885_Arp2/3_protein_complex	11	9	3	10092;10093;10094;10095;10096;10097;10109;10552;81873	ARPC5;ARPC4;ARPC3;ARPC1B;ACTR3;ACTR2;ARPC2;ARPC1A;ARPC5L
196	0.599239	GO:0043234_protein_complex	347	105	32	10059;10613;10963;10971;1108;11160;112464;11331;1213;121504;1373;142;1499;1650;1978;2237;23180;23376;25782;25842;26010;26136;2664;2783;2806;284119;29979;301;3020;3021;3066;3148;3183;3329;3611;3837;4627;4678;476;4809;488;493;493856;51024;51504;5269;5331;5501;554313;5573;5585;5586;5594;5595;5781;59;5928;60;6342;6382;6418;64787;64837;6603;6605;6641;6642;6643;6645;6647;6767;6812;7153;7321;7322;7334;7…	DNM1L;ERLIN1;STIP1;YWHAQ;CHD4;ERLIN2;PRKCDBP;PHB2;CLTC;HIST4H4;CPS1;PARP1;CTNNB1;DDOST;EIF4EBP1;FEN1;RFTN1;UFL1;RAB3GAP2;ASF1A;SPATS2L;TES;GDI1;GNB2;GOT2;PTRF;UBQLN1;ANXA1;H3F3A;H3F3B;HDAC2;HMGB2;HNRNPC;HSPD1;ILK;KPNB1;MYH9;NASP;ATP1A1;SNU13;ATP2A2;ATP2B4;CISD2;FIS1;TRMT112;SERPINB6;PLCB3;PPP1CC;HIST2H4B;PRKAR1A;PKN1;PKN2;MAPK1;MAPK3;PTPN11;ACTA2;RBBP4;ACTB;SCP2;SDC1;SET;EPS8L2;KLC2;SMARCD2;SMARC…
197	0.604877	GO:0000421_autophagosome_membrane	24	6	2	51100;6185;643246;7879;81631;9342	SH3GLB1;RPN2;MAP1LC3B2;RAB7A;MAP1LC3B;SNAP29
198	0.604877	GO:0000794_condensed_nuclear_chromosome	27	6	2	10128;1104;23476;4361;7283;8243	LRPPRC;RCC1;BRD4;MRE11A;TUBG1;SMC1A
199	0.604877	GO:0030667_secretory_granule_membrane	24	6	2	10972;11336;4218;51762;5873;8673	TMED10;EXOC3;RAB8A;RAB8B;RAB27A;VAMP8
200	0.604877	GO:0030672_synaptic_vesicle_membrane	55	6	2	10059;23557;598;9144;9230;9522	DNM1L;SNAPIN;BCL2L1;SYNGR2;RAB11B;SCAMP1
201	0.604877	GO:0033017_sarcoplasmic_reticulum_membrane	31	6	2	3709;444;488;6717;79073;817	ITPR2;ASPH;ATP2A2;SRI;TMEM109;CAMK2D
202	0.604877	GO:0034098_VCP-NPL4-UFD1_AAA_ATPase_complex	9	6	2	23197;51035;55666;7353;7415;857	FAF2;UBXN1;NPLOC4;UFD1L;VCP;CAV1
203	0.604877	GO:0036064_ciliary_basal_body	85	6	2	25930;29105;29922;4218;7283;7430	PTPN23;CFAP20;NME7;RAB8A;TUBG1;EZR
204	0.604877	GO:0070971_endoplasmic_reticulum_exit_site	9	6	2	10015;10016;11196;22872;50999;81555	PDCD6IP;PDCD6;SEC23IP;SEC31A;TMED5;YIPF5
205	0.604877	GO:0072546_ER_membrane_protein_complex	10	6	2	10328;23065;51234;55831;56851;9694	EMC8;EMC1;EMC4;EMC3;EMC7;EMC2
206	0.608265	GO:0000777_condensed_chromosome_kinetochore	77	23	7	10428;11258;134492;1452;147841;23122;23332;348995;4735;51143;54820;5501;55055;5905;6990;7756;79902;81565;81929;8243;83540;9184;989	CFDP1;DCTN3;NUDCD2;CSNK1A1;SPC24;CLASP2;CLASP1;NUP43;SEPT2;DYNC1LI1;NDE1;PPP1CC;ZWILCH;RANGAP1;DYNLT3;ZNF207;NUP85;NDEL1;SEH1L;SMC1A;NUF2;BUB3;SEPT7
207	0.635781	GO:0005635_nuclear_envelope	140	47	14	10280;11335;1192;142;2010;23;23165;23279;23345;23468;23636;26509;2879;310;311;348995;3837;3930;4000;4001;4259;4864;4925;5048;51493;53371;55379;5595;57142;581;5880;5902;6240;6277;6396;662;667;7112;7175;7514;79902;81565;81929;84514;8480;9631;9688	SIGMAR1;CBX3;CLIC1;PARP1;EMD;ABCF1;NUP205;NUP160;SYNE1;CBX5;NUP62;MYOF;GPX4;ANXA7;ANXA11;NUP43;KPNB1;LBR;LMNA;LMNB1;MGST3;NPC1;NUCB2;PAFAH1B1;RTCB;NUP54;LRRC59;MAPK3;RTN4;BAX;RAC2;RANBP1;RRM1;S100A6;SEC13;BNIP1;DST;TMPO;TPR;XPO1;NUP85;NDEL1;SEH1L;GHDC;RAE1;NUP155;NUP93
208	0.64809	GO:0002102_podosome	21	10	3	2017;28988;3190;3936;5782;6455;6624;6840;7171;9948	CTTN;DBNL;HNRNPK;LCP1;PTPN12;SH3GL1;FSCN1;SVIL;TPM4;WDR1
209	0.651422	GO:0000151_ubiquitin_ligase_complex	91	17	5	10273;10910;3301;3303;3304;3312;4008;54165;55832;56254;7321;7322;7324;7332;7334;7335;8517	STUB1;SUGT1;DNAJA1;HSPA1A;HSPA1B;HSPA8;LMO7;DCUN1D1;CAND1;RNF20;UBE2D1;UBE2D2;UBE2E1;UBE2L3;UBE2N;UBE2V1;IKBKG
210	0.680094	GO:0005578_proteinaceous_extracellular_matrix	241	14	4	1490;2734;2817;3491;3956;3958;3959;51144;64175;7045;7076;7078;7837;811	CTGF;GLG1;GPC1;CYR61;LGALS1;LGALS3;LGALS3BP;HSD17B12;P3H1;TGFBI;TIMP1;TIMP3;PXDN;CALR
211	0.680633	GO:0000922_spindle_pole	97	21	6	134492;1432;1499;1639;23636;27183;3796;4926;51119;51143;5515;5516;5905;801;805;808;8517;891;9126;9525;9793	NUDCD2;MAPK14;CTNNB1;DCTN1;NUP62;VPS4A;KIF2A;NUMA1;SBDS;DYNC1LI1;PPP2CA;PPP2CB;RANGAP1;CALM1;CALM2;CALM3;IKBKG;CCNB1;SMC3;VPS4B;CKAP5
212	0.685235	GO:0009897_external_side_of_plasma_membrane	198	28	8	118429;1508;1889;214;2936;308;3383;3655;3672;3673;3675;3678;3685;3688;3897;3916;3949;3958;4162;4240;5034;567;6382;7037;80381;811;928;960	ANTXR2;CTSB;ECE1;ALCAM;GSR;ANXA5;ICAM1;ITGA6;ITGA1;ITGA2;ITGA3;ITGA5;ITGAV;ITGB1;L1CAM;LAMP1;LDLR;LGALS3;MCAM;MFGE8;P4HB;B2M;SDC1;TFRC;CD276;CALR;CD9;CD44
213	0.69505	GO:0001669_acrosomal_vesicle	61	7	2	1495;3074;3672;6950;811;81892;9043	CTNNA1;HEXB;ITGA1;TCP1;CALR;SLIRP;SPAG9
214	0.69505	GO:0042734_presynaptic_membrane	57	7	2	115207;23085;23513;3897;55361;8061;8301	KCTD12;ERC1;SCRIB;L1CAM;PI4K2A;FOSL1;PICALM
215	0.706087	GO:0045335_phagocytic_vesicle	36	18	5	10228;10981;23380;23673;311;3685;4218;51552;51715;51762;57403;5868;752;7879;83871;8678;9230;9367	STX6;RAB32;SRGAP2;STX12;ANXA11;ITGAV;RAB8A;RAB14;RAB23;RAB8B;RAB22A;RAB5A;FMNL1;RAB7A;RAB34;BECN1;RAB11B;RAB9A
216	0.712319	GO:0005759_mitochondrial_matrix	275	83	24	10131;10469;10935;11112;11315;1373;1431;1632;1666;1737;1738;1743;1841;1892;201626;205;2108;2109;2271;23474;25824;25996;2617;27068;2746;2806;2936;3028;3029;3033;3155;326625;3329;3336;34;3420;35;37;373156;3735;38;402;4191;4521;4706;4942;498;501;506;509;5091;51106;513;515;5160;5162;5303;53343;54936;54938;55157;57805;5831;5859;598;6059;64087;6464;6472;6647;6648;6742;7019;708;7263;7298;80273;80347;819…	TRAP1;TIMM44;PRDX3;HIBADH;PARK7;CPS1;CS;ECI1;DECR1;DLAT;DLD;DLST;DTYMK;ECHS1;PDE12;AK4;ETFA;ETFB;FH;ETHE1;PRDX5;REXO2;GARS;PPA2;GLUD1;GOT2;GSR;HSD17B10;HAGH;HADH;HMGCL;MMAB;HSPD1;HSPE1;ACADM;IDH3B;ACADS;ACADVL;GSTK1;KARS;ACAT1;ARL2;MDH2;NUDT1;NDUFAB1;OAT;ATP5A1;ALDH7A1;ATP5B;ATP5C1;PC;TFB1M;ATP5D;ATP5F1;PDHA1;PDHB;PIN4;NUDT9;ADPRHL2;SARS2;DARS2;CCAR2;PYCR1;QARS;BCL2L1;ABCE1;MCCC2;SHC1;SHMT2;SOD1;…
217	0.750535	GO:0005615_extracellular_space	1248	165	48	10135;10313;10327;10549;10551;1072;1073;1075;10940;10960;1152;117159;1192;1267;1314;135228;1476;1490;1508;1509;1514;1522;1605;1642;1915;1956;1992;2023;2026;2040;2054;210;2152;226;22943;23019;231;23234;25814;25824;26521;2678;27123;27316;2783;2794;2810;2817;2821;2950;29937;301;302;3068;3075;3146;3148;3312;3315;3329;3371;3383;345651;3487;3490;351;3606;375790;3848;3849;3911;3915;3920;3936;3956;3958;3…	NAMPT;RTN3;AKR1A1;PRDX4;AGR2;CFL1;CFL2;CTSC;POP1;LMAN2;CKB;DCD;CLIC1;CNP;COPA;CD109;CSTB;CTGF;CTSB;CTSD;CTSL;CTSZ;DAG1;DDB1;EEF1A1;EGFR;SERPINB1;ENO1;ENO2;STOM;STX2;ALAD;F3;ALDOA;DKK1;CNOT1;AKR1B1;DNAJC9;ATXN10;PRDX5;TIMM8B;GGT1;DKK2;RBMX;GNB2;GNL1;SFN;GPC1;GPI;GSTP1;NENF;ANXA1;ANXA2;HDGF;CFH;HMGB1;HMGB2;HSPA8;HSPB1;HSPD1;TNC;ICAM1;ACTBL2;IGFBP4;IGFBP7;APP;IL18;AGRN;KRT1;KRT2;LAMA5;LAMC1;LAMP2;LC…
218	0.774726	GO:0072372_primary_cilium	77	12	3	10084;10890;140735;1452;3842;403;4218;5147;51668;83657;83658;8655	PQBP1;RAB10;DYNLL2;CSNK1A1;TNPO1;ARL3;RAB8A;PDE6D;HSPB11;DYNLRB2;DYNLRB1;DYNLL1
219	0.807668	GO:0005777_peroxisome	99	24	6	10059;10654;1891;1962;224;25824;26063;30;3155;3295;3417;3422;373156;51;51015;51024;5825;6342;6647;7086;7431;847;8540;8729	DNM1L;PMVK;ECH1;EHHADH;ALDH3A2;PRDX5;DECR2;ACAA1;HMGCL;HSD17B4;IDH1;IDI1;GSTK1;ACOX1;ISOC1;FIS1;ABCD3;SCP2;SOD1;TKT;VIM;CAT;AGPS;GBF1
220	0.818265	GO:0000776_kinetochore	68	28	7	10540;10910;1639;23122;23279;23332;23468;348995;4659;5048;51143;54820;55055;5663;5905;6249;6396;6612;6990;7175;7514;7756;79902;81565;81929;8243;8655;9184	DCTN2;SUGT1;DCTN1;CLASP2;NUP160;CLASP1;CBX5;NUP43;PPP1R12A;PAFAH1B1;DYNC1LI1;NDE1;ZWILCH;PSEN1;RANGAP1;CLIP1;SEC13;SUMO3;DYNLT3;TPR;XPO1;ZNF207;NUP85;NDEL1;SEH1L;SMC1A;DYNLL1;BUB3
221	0.818265	GO:0031012_extracellular_matrix	168	28	7	1397;1509;2152;2280;302;3371;3490;3491;3611;375790;3848;3911;3915;3956;3958;3959;4240;4323;4670;5054;5315;5654;6647;6649;7045;7078;7184;7837	CRIP2;CTSD;F3;FKBP1A;ANXA2;TNC;IGFBP7;CYR61;ILK;AGRN;KRT1;LAMA5;LAMC1;LGALS1;LGALS3;LGALS3BP;MFGE8;MMP14;HNRNPM;SERPINE1;PKM;HTRA1;SOD1;SOD3;TGFBI;TIMP3;HSP90B1;PXDN
222	0.822494	GO:0005913_cell-cell_adherens_junction	44	13	3	10211;10397;1499;1605;2319;23513;3728;4627;5817;5819;7082;7414;7791	FLOT1;NDRG1;CTNNB1;DAG1;FLOT2;SCRIB;JUP;MYH9;PVR;NECTIN2;TJP1;VCL;ZYX
223	0.824406	GO:0012507_ER_to_Golgi_transport_vesicle_membrane	39	9	2	10484;11196;143187;22872;3107;3135;567;6396;8615	SEC23A;SEC23IP;VTI1A;SEC31A;HLA-C;HLA-G;B2M;SEC13;USO1
224	0.826541	GO:0005844_polysome	33	17	4	140801;1938;1965;2332;2521;4733;5682;5687;6129;6191;6194;6311;7411;8087;811;8531;9513	RPL10L;EEF2;EIF2S1;FMR1;FUS;DRG1;PSMA1;PSMA6;RPL7;RPS4X;RPS6;ATXN2;VBP1;FXR1;CALR;YBX3;FXR2
225	0.832834	GO:0005758_mitochondrial_intermembrane_space	71	21	5	10131;11315;1340;1371;1678;1841;204;25996;26520;30968;402;4702;51287;54205;56616;57019;64083;6472;6647;847;9131	TRAP1;PARK7;COX6B1;CPOX;TIMM8A;DTYMK;AK2;REXO2;TIMM9;STOML2;ARL2;NDUFA8;COA4;CYCS;DIABLO;CIAPIN1;GOLPH3;SHMT2;SOD1;CAT;AIFM1
226	0.845733	GO:0001891_phagocytic_cup	18	5	1	10399;1785;3936;5879;9322	RACK1;DNM2;LCP1;RAC1;TRIP10
227	0.845733	GO:0001931_uropod	11	5	1	10211;2319;4478;4627;7430	FLOT1;FLOT2;MSN;MYH9;EZR
228	0.845733	GO:0005916_fascia_adherens	11	5	1	1499;1832;6709;7414;87	CTNNB1;DSP;SPTAN1;VCL;ACTN1
229	0.845733	GO:0030014_CCR4-NOT_complex	15	5	1	23019;29883;85456;9125;9337	CNOT1;CNOT7;TNKS1BP1;RQCD1;CNOT8
230	0.845733	GO:0030132_clathrin_coat_of_coated_pit	6	5	1	1211;1212;1213;58513;8301	CLTA;CLTB;CLTC;EPS15L1;PICALM
231	0.845733	GO:0031011_Ino80_complex	15	5	1	10856;51377;7528;86;8607	RUVBL2;UCHL5;YY1;ACTL6A;RUVBL1
232	0.845733	GO:0031080_nuclear_pore_outer_ring	10	5	1	23279;348995;6396;79902;81929	NUP160;NUP43;SEC13;NUP85;SEH1L
233	0.845733	GO:0032420_stereocilium	28	5	1	11344;2059;5358;5962;9368	TWF2;EPS8;PLS3;RDX;SLC9A3R1
234	0.845733	GO:0035371_microtubule_plus-end	15	5	1	22919;23332;6249;667;9793	MAPRE1;CLASP1;CLIP1;DST;CKAP5
235	0.845733	GO:0044291_cell-cell_contact_zone	13	5	1	10211;2319;57826;5912;79026	FLOT1;FLOT2;RAP2C;RAP2B;AHNAK
236	0.845733	GO:0051233_spindle_midzone	19	5	1	127829;351;55207;9928;998	ARL8A;APP;ARL8B;KIF14;CDC42
237	0.854926	GO:0005764_lysosome	214	44	11	10577;1075;1200;1508;1509;1514;1522;1777;201294;201475;2475;26985;27183;2805;3916;3920;3949;4125;4758;4864;51552;54749;5476;55004;5538;55823;56829;5873;6647;7073;7852;7879;8078;823;824;8417;847;8836;8878;8915;9322;9367;9588;987	NPC2;CTSC;TPP1;CTSB;CTSD;CTSL;CTSZ;DNASE2;UNC13D;RAB12;MTOR;AP3M1;VPS4A;GOT1;LAMP1;LAMP2;LDLR;MAN2B1;NEU1;NPC1;RAB14;EPDR1;CTSA;LAMTOR1;PPT1;VPS11;ZC3HAV1;RAB27A;SOD1;TIAL1;CXCR4;RAB7A;USP5;CAPN1;CAPN2;STX7;CAT;GGH;SQSTM1;BCL10;TRIP10;RAB9A;PRDX6;LRBA
238	0.868484	GO:0031225_anchored_component_of_membrane	111	10	2	135228;1604;250;251;2817;4907;5329;5621;684;965	CD109;CD55;ALPP;ALPPL2;GPC1;NT5E;PLAUR;PRNP;BST2;CD58
239	0.872606	GO:0005840_ribosome	59	30	7	10985;1965;23;23107;328;51073;51649;5610;6133;6138;6155;6191;6201;6203;6204;6205;6207;6218;6222;6223;6228;6230;6232;6238;64978;6730;7311;7536;821;9349	GCN1;EIF2S1;ABCF1;MRPS27;APEX1;MRPL4;MRPS23;EIF2AK2;RPL9;RPL15;RPL27;RPS4X;RPS7;RPS9;RPS10;RPS11;RPS13;RPS17;RPS18;RPS19;RPS23;RPS25;RPS27;RRBP1;MRPL38;SRP68;UBA52;SF1;CANX;RPL23
240	0.892494	GO:0005667_transcription_factor_complex	183	15	3	1017;10413;10432;10923;11267;142;1487;1499;2547;3159;5591;5970;80155;80324;9124	CDK2;YAP1;RBM14;SUB1;SNF8;PARP1;CTBP1;CTNNB1;XRCC6;HMGA1;PRKDC;RELA;NAA15;PUS1;PDLIM1
241	0.892494	GO:0008021_synaptic_vesicle	85	15	3	10755;10987;143187;2054;23557;3916;4218;51138;51762;5538;5868;6810;80331;9230;9341	GIPC1;COPS5;VTI1A;STX2;SNAPIN;LAMP1;RAB8A;COPS4;RAB8B;PPT1;RAB5A;STX4;DNAJC5;RAB11B;VAMP3
242	0.893904	GO:0005663_DNA_replication_factor_C_complex	6	6	1	5111;5981;5982;5983;5984;5985	PCNA;RFC1;RFC2;RFC3;RFC4;RFC5
243	0.893904	GO:0016281_eukaryotic_translation_initiation_factor_4F_complex	9	6	1	1973;1975;1977;1981;1982;7458	EIF4A1;EIF4B;EIF4E;EIF4G1;EIF4G2;EIF4H
244	0.893904	GO:0031595_nuclear_proteasome_complex	7	6	1	5700;5701;5702;5704;5705;5706	PSMC1;PSMC2;PSMC3;PSMC4;PSMC5;PSMC6
245	0.893904	GO:0035327_transcriptionally_active_chromatin	21	6	1	11168;27043;3006;54512;56915;9652	PSIP1;PELP1;HIST1H1C;EXOSC4;EXOSC5;TTC37
246	0.893904	GO:0071556_integral_component_of_lumenal_side_of_endoplasmic_reticulum_membrane	28	6	1	10134;3107;3135;811;81502;821	BCAP31;HLA-C;HLA-G;CALR;HM13;CANX
247	0.893904	GO:0090575_RNA_polymerase_II_transcription_factor_complex	26	6	1	10155;3159;3182;4841;6421;6774	TRIM28;HMGA1;HNRNPAB;NONO;SFPQ;STAT3
248	0.901468	GO:0005575_cellular_component	484	39	9	10428;10944;11054;11311;134430;143888;1719;1955;221823;23184;23420;25759;26589;26973;29015;408050;51075;51236;51260;51507;5238;5305;54853;54976;5833;7175;7371;7726;79058;81570;81888;8270;83451;83475;84267;8562;9208;9209;9454	CFDP1;C11orf58;OGFR;VPS45;WDR36;KDELC2;DHFR;MEGF9;PRPS1L1;MESDC2;NOMO1;SHC2;MRPL46;CHORDC1;SLC43A3;NOMO3;TMX2;HGH1;PBDC1;RTFDC1;PGM3;PIP4K2A;WDR55;C20orf27;PCYT2;TPR;UCK2;TRIM26;ASPSCR1;CLPB;HYI;LAGE3;ABHD11;DOHH;C9orf64;DENR;LRRFIP1;LRRFIP2;HOMER3
249	0.902176	GO:0005782_peroxisomal_matrix	34	11	2	10455;25824;30;3295;3417;51;5825;6342;847;8540;9380	ECI2;PRDX5;ACAA1;HSD17B4;IDH1;ACOX1;ABCD3;SCP2;CAT;AGPS;GRHPR
250	0.902176	GO:0043204_perikaryon	80	11	2	10399;2026;2521;2806;3672;5499;5536;5594;5604;7150;8882	RACK1;ENO2;FUS;GOT2;ITGA1;PPP1CA;PPP5C;MAPK1;MAP2K1;TOP1;ZPR1
251	0.927046	GO:0019897_extrinsic_component_of_plasma_membrane	20	7	1	255626;302;30968;4240;5879;6281;8411	HIST1H2BA;ANXA2;STOML2;MFGE8;RAC1;S100A10;EEA1
252	0.927046	GO:0031597_cytosolic_proteasome_complex	9	7	1	10213;5700;5701;5702;5704;5705;5706	PSMD14;PSMC1;PSMC2;PSMC3;PSMC4;PSMC5;PSMC6
253	0.927666	GO:0005876_spindle_microtubule	39	12	2	143;1453;23332;24137;27175;3796;403;4926;801;805;808;983	PARP4;CSNK1D;CLASP1;KIF4A;TUBG2;KIF2A;ARL3;NUMA1;CALM1;CALM2;CALM3;CDK1
254	0.936654	GO:0045111_intermediate_filament_cytoskeleton	60	17	3	10273;10285;10694;10763;1107;3093;3178;3849;51649;5339;5393;5586;55968;5716;667;7431;84285	STUB1;SMNDC1;CCT8;NES;CHD3;UBE2K;HNRNPA1;KRT2;MRPS23;PLEC;EXOSC9;PKN2;NSFL1C;PSMD10;DST;VIM;EIF1AD
255	0.941888	GO:0015630_microtubule_cytoskeleton	133	30	6	10011;10397;11261;1155;134492;23580;25932;2597;27175;2963;3735;4134;4171;4924;5515;5518;55700;5594;5595;6249;6472;667;6709;6902;8826;9133;9218;9584;9793;989	SRA1;NDRG1;CHP1;TBCB;NUDCD2;CDC42EP4;CLIC4;GAPDH;TUBG2;GTF2F2;KARS;MAP4;MCM2;NUCB1;PPP2CA;PPP2R1A;MAP7D1;MAPK1;MAPK3;CLIP1;SHMT2;DST;SPTAN1;TBCA;IQGAP1;CCNB2;VAPA;RBM39;CKAP5;SEPT7
256	0.946788	GO:0005790_smooth_endoplasmic_reticulum	27	13	2	10525;10549;10961;2923;3309;351;4642;5479;5611;5663;6717;811;821	HYOU1;PRDX4;ERP29;PDIA3;HSPA5;APP;MYO1D;PPIB;DNAJC3;PSEN1;SRI;CALR;CANX
257	0.946788	GO:0005882_intermediate_filament	100	13	2	10763;1832;23336;3728;3849;3875;4000;4830;5318;5411;6249;667;7431	NES;DSP;SYNM;JUP;KRT2;KRT18;LMNA;NME1;PKP2;PNN;CLIP1;DST;VIM
258	0.949844	GO:0005801_cis-Golgi_network	42	8	1	10972;11196;1490;23256;27333;4924;50999;8729	TMED10;SEC23IP;CTGF;SCFD1;GOLIM4;NUCB1;TMED5;GBF1
259	0.949844	GO:0016581_NuRD_complex	18	8	1	1107;1108;1457;26038;26060;3066;5928;5931	CHD3;CHD4;CSNK2A1;CHD5;APPL1;HDAC2;RBBP4;RBBP7
260	0.951793	GO:0030670_phagocytic_vesicle_membrane	52	18	3	10890;10981;306;3107;3135;3920;4218;51552;51715;51762;535;567;57403;5880;7879;83871;9230;9367	RAB10;RAB32;ANXA3;HLA-C;HLA-G;LAMP2;RAB8A;RAB14;RAB23;RAB8B;ATP6V0A1;B2M;RAB22A;RAC2;RAB7A;RAB34;RAB11B;RAB9A
261	0.965524	GO:0030140_trans-Golgi_network_transport_vesicle	15	9	1	10618;10972;3482;4218;51324;51552;51762;54732;5874	TGOLN2;TMED10;IGF2R;RAB8A;SPG21;RAB14;RAB8B;TMED9;RAB27B
262	0.965524	GO:0034719_SMN-Sm_protein_complex	17	9	1	11171;25929;6628;6632;6633;6634;6635;6636;6637	STRAP;GEMIN5;SNRPB;SNRPD1;SNRPD2;SNRPD3;SNRPE;SNRPF;SNRPG
263	0.967774	GO:0016363_nuclear_matrix	97	24	4	10250;1072;1073;10856;11331;22938;23451;24137;25932;4000;4001;4670;4841;4926;55269;5687;6421;6732;7528;790;84844;8607;9126;9782	SRRM1;CFL1;CFL2;RUVBL2;PHB2;SNW1;SF3B1;KIF4A;CLIC4;LMNA;LMNB1;HNRNPM;NONO;NUMA1;PSPC1;PSMA6;SFPQ;SRPK1;YY1;CAD;PHF5A;RUVBL1;SMC3;MATR3
264	0.976306	GO:0005719_nuclear_euchromatin	23	10	1	10155;10856;11335;1385;1499;27316;3005;3006;3015;440093	TRIM28;RUVBL2;CBX3;CREB1;CTNNB1;RBMX;H1F0;HIST1H1C;H2AFZ;H3F3C
265	0.976306	GO:0034709_methylosome	10	10	1	10419;1207;6628;6632;6633;6634;6635;6636;6637;79084	PRMT5;CLNS1A;SNRPB;SNRPD1;SNRPD2;SNRPD3;SNRPE;SNRPF;SNRPG;WDR77
266	0.983719	GO:0000775_chromosome,_centromeric_region	51	11	1	10951;11335;23047;23244;5515;5516;5518;5527;8243;83540;9126	CBX1;CBX3;PDS5B;PDS5A;PPP2CA;PPP2CB;PPP2R1A;PPP2R5C;SMC1A;NUF2;SMC3
267	0.983719	GO:0005637_nuclear_inner_membrane	38	11	1	10128;10269;10280;11335;2010;26092;3708;4001;7112;84823;9782	LRPPRC;ZMPSTE24;SIGMAR1;CBX3;EMD;TOR1AIP1;ITPR1;LMNB1;TMPO;LMNB2;MATR3
268	0.988942	GO:0005576_extracellular_region	1446	94	20	10447;10525;10544;10653;10808;117159;118429;121504;126961;1490;1508;1509;1514;1604;1605;200081;2048;226;22943;2316;245812;2633;2778;301;3020;3021;3075;3107;3146;3320;333932;3371;3487;3490;351;3606;3735;375790;3911;3915;4012;4043;4240;4282;4853;4864;5034;5054;50865;51170;51248;5328;5478;5538;554313;5605;5660;567;6051;653604;6647;6649;7037;7045;7076;7094;7114;7184;7277;7414;801;805;80762;808;81;811…	FAM3C;HYOU1;PROCR;SPINT2;HSPH1;DCD;ANTXR2;HIST4H4;HIST2H3C;CTGF;CTSB;CTSD;CTSL;CD55;DAG1;TXLNA;EPHB2;ALDOA;DKK1;FLNA;CNPY4;GBP1;GNAS;ANXA1;H3F3A;H3F3B;CFH;HLA-C;HMGB1;HSP90AA1;HIST2H3A;TNC;IGFBP4;IGFBP7;APP;IL18;KARS;AGRN;LAMA5;LAMC1;LNPEP;LRPAP1;MFGE8;MIF;NOTCH2;NPC1;P4HB;SERPINE1;HEBP1;HSD17B11;PDZD11;PLAU;PPIA;PPT1;HIST2H4B;MAP2K2;PSAP;B2M;RNPEP;HIST2H3D;SOD1;SOD3;TFRC;TGFBI;TIMP1;TLN1;TMSB4X;…
269	0.99657	GO:0005793_endoplasmic_reticulum-Golgi_intermediate_compartment	60	27	3	10130;10959;10960;10972;11079;11196;11261;1315;23071;23392;3309;399687;4924;4925;5034;50999;51014;54732;56005;56886;64841;6836;81876;871;8729;9554;9798	PDIA6;TMED2;LMAN2;TMED10;RER1;SEC23IP;CHP1;COPB1;ERP44;KIAA0368;HSPA5;MYO18A;NUCB1;NUCB2;P4HB;TMED5;TMED7;TMED9;MYDGF;UGGT1;GNPNAT1;SURF4;RAB1B;SERPINH1;GBF1;SEC22B;IST1
270	0.997125	GO:0000785_chromatin	83	22	2	10951;11315;11335;22938;23047;23244;23451;3150;3151;3646;4171;4176;4361;5901;5976;6118;6421;7112;7319;824;9126;9324	CBX1;PARK7;CBX3;SNW1;PDS5B;PDS5A;SF3B1;HMGN1;HMGN2;EIF3E;MCM2;MCM7;MRE11A;RAN;UPF1;RPA2;SFPQ;TMPO;UBE2A;CAPN2;SMC3;HMGN3
271	0.997513	GO:0015030_Cajal_body	46	16	1	1017;10285;114034;2091;23524;51602;51808;6631;7307;7514;8882;9092;9128;9221;9343;9879	CDK2;SMNDC1;TOE1;FBL;SRRM2;NOP58;PHAX;SNRPC;U2AF1;XPO1;ZPR1;SART1;PRPF4;NOLC1;EFTUD2;DDX46
272	0.997528	GO:0000790_nuclear_chromatin	168	43	6	1104;1108;1676;23476;23558;25842;2956;3005;3012;3013;3066;3148;3183;3190;4361;4678;55766;57805;5928;60;6603;6605;6772;6774;6778;723790;7319;79711;80324;8329;8330;8332;8334;8335;8336;8337;8338;84193;85235;86;8969;94239;9555	RCC1;CHD4;DFFA;BRD4;WBP2;ASF1A;MSH6;H1F0;HIST1H2AE;HIST1H2AD;HDAC2;HMGB2;HNRNPC;HNRNPK;MRE11A;NASP;H2AFJ;CCAR2;RBBP4;ACTB;SMARCD2;SMARCE1;STAT1;STAT3;STAT6;HIST2H2AA4;UBE2A;IPO4;PUS1;HIST1H2AI;HIST1H2AK;HIST1H2AL;HIST1H2AC;HIST1H2AB;HIST1H2AM;HIST2H2AA3;HIST2H2AC;SETD3;HIST1H2AH;ACTL6A;HIST1H2AG;H2AFV;H2AFY
273	0.998535	GO:0000228_nuclear_chromosome	54	24	2	10592;121504;2956;3020;3021;5393;554313;6605;7150;7153;8294;8359;8360;8361;8362;8363;8364;8365;8366;8367;8368;8370;9555;9918	SMC2;HIST4H4;MSH6;H3F3A;H3F3B;EXOSC9;HIST2H4B;SMARCE1;TOP1;TOP2A;HIST1H4I;HIST1H4A;HIST1H4D;HIST1H4F;HIST1H4K;HIST1H4J;HIST1H4C;HIST1H4H;HIST1H4B;HIST1H4E;HIST1H4L;HIST2H4A;H2AFY;NCAPD2
274	0.999801	GO:0030529_ribonucleoprotein_complex	110	62	8	10011;10128;10236;10432;10492;10856;10949;11052;11100;143;1653;1655;1660;1938;2058;220988;22827;23521;23636;2597;26986;27316;3178;3181;3182;3184;3191;3192;3312;343069;3608;3609;4691;4869;4904;5036;5093;5094;60;6124;6125;6129;6146;6155;6175;6188;6189;6191;6193;6194;6201;6202;6203;6311;6738;6741;7514;81;8106;81892;92906;9961	SRA1;LRPPRC;HNRNPR;RBM14;SYNCRIP;RUVBL2;HNRNPA0;CPSF6;HNRNPUL1;PARP4;DDX1;DDX5;DHX9;EEF2;EPRS;HNRNPA3;PUF60;RPL13A;NUP62;GAPDH;PABPC1;RBMX;HNRNPA1;HNRNPA2B1;HNRNPAB;HNRNPD;HNRNPL;HNRNPU;HSPA8;HNRNPCL1;ILF2;ILF3;NCL;NPM1;YBX1;PA2G4;PCBP1;PCBP2;ACTB;RPL4;RPL5;RPL7;RPL22;RPL27;RPLP0;RPS3;RPS3A;RPS4X;RPS5;RPS6;RPS7;RPS8;RPS9;ATXN2;TROVE2;SSB;XPO1;ACTN4;PABPN1;SLIRP;HNRNPLL;MVP
275	0.999934	GO:0022627_cytosolic_small_ribosomal_subunit	40	33	2	1654;28985;3921;6187;6188;6189;6191;6193;6194;6201;6202;6203;6204;6205;6206;6207;6208;6209;6210;6217;6218;6222;6223;6224;6227;6228;6229;6230;6231;6232;6233;6234;6235	DDX3X;MCTS1;RPSA;RPS2;RPS3;RPS3A;RPS4X;RPS5;RPS6;RPS7;RPS8;RPS9;RPS10;RPS11;RPS12;RPS13;RPS14;RPS15;RPS15A;RPS16;RPS17;RPS18;RPS19;RPS20;RPS21;RPS23;RPS24;RPS25;RPS26;RPS27;RPS27A;RPS28;RPS29
276	0.999984	GO:0005654_nucleoplasm	2633	660	164	10011;10049;10051;10054;10055;10066;10072;10075;10084;10087;10111;10128;10131;10133;10137;10155;1017;10189;10197;10213;10236;1025;10250;10254;10273;10285;10291;103;10413;10419;10432;10452;10455;10458;10476;10492;10521;10527;10528;10575;10591;10592;10594;10614;10618;10657;10726;10728;10762;10772;10808;10856;10920;10921;10946;10949;10951;10953;10973;10979;10980;10987;10992;1104;11047;11051;11052;11…	SRA1;DNAJB6;SMC4;UBA2;SAE1;SCAMP2;DPP3;HUWE1;PQBP1;COL4A3BP;RAD50;LRPPRC;TRAP1;OPTN;RBM12;TRIM28;CDK2;ALYREF;PSME3;PSMD14;HNRNPR;CDK9;SRRM1;STAM2;STUB1;SMNDC1;SF3A1;ADAR;YAP1;PRMT5;RBM14;TOMM40;ECI2;BAIAP2;ATP5H;SYNCRIP;DDX17;IPO7;NOP56;CCT4;DNPH1;SMC2;PRPF8;HEXIM1;TGOLN2;KHDRBS1;NUDC;PTGES3;NUP50;SRSF10;HSPH1;RUVBL2;COPS8;RNPS1;SF3A3;HNRNPA0;CBX1;TOMM34;ASCC3;FERMT2;COPS6;COPS5;SF3B2;RCC1;ADRM1;…
277	0.999993	GO:0016607_nuclear_speck	188	58	5	10084;10189;10250;10285;10409;10465;10594;10772;10921;10946;11273;11338;114034;1452;1654;22985;23435;23451;23524;26097;27339;328;4000;4116;4841;51631;51729;51747;5300;5411;5501;5511;55269;58517;5936;6426;6427;6428;6429;6430;6431;6625;6729;7307;7919;84321;84324;84844;9128;92609;9343;9584;9589;9774;9775;9879;9939;9967	PQBP1;ALYREF;SRRM1;SMNDC1;BASP1;PPIH;PRPF8;SRSF10;RNPS1;SF3A3;ATXN2L;U2AF2;TOE1;CSNK1A1;DDX3X;ACIN1;TARDBP;SF3B1;SRRM2;CHTOP;PRPF19;APEX1;LMNA;MAGOH;NONO;LUC7L2;WBP11;LUC7L3;PIN1;PNN;PPP1CC;PPP1R8;PSPC1;RBM25;RBM4;SRSF1;SRSF2;SRSF3;SRSF4;SRSF5;SRSF6;SNRNP70;SRP54;U2AF1;DDX39B;THOC3;SARNP;PHF5A;PRPF4;TIMM50;EFTUD2;RBM39;WTAP;BCLAF1;EIF4A3;DDX46;RBM8A;THRAP3
278	0.999997	GO:0000784_nuclear_chromosome,_telomeric_region	77	42	2	10111;10951;11335;121504;142;1642;2237;23468;2547;255626;3018;4171;4172;4173;4174;4175;4176;4361;5111;54433;554313;55651;5591;5813;6118;6741;7520;8290;8294;8359;8360;8361;8362;8363;8364;8365;8366;8367;8368;8370;9555;983	RAD50;CBX1;CBX3;HIST4H4;PARP1;DDB1;FEN1;CBX5;XRCC6;HIST1H2BA;HIST1H2BB;MCM2;MCM3;MCM4;MCM5;MCM6;MCM7;MRE11A;PCNA;GAR1;HIST2H4B;NHP2;PRKDC;PURA;RPA2;SSB;XRCC5;HIST3H3;HIST1H4I;HIST1H4A;HIST1H4D;HIST1H4F;HIST1H4K;HIST1H4J;HIST1H4C;HIST1H4H;HIST1H4B;HIST1H4E;HIST1H4L;HIST2H4A;H2AFY;CDK1
279	0.999999	GO:0022625_cytosolic_large_ribosomal_subunit	57	44	2	11224;140801;23521;25873;4736;6122;6124;6125;6128;6129;6130;6132;6133;6134;6135;6136;6137;6138;6139;6141;6142;6143;6144;6146;6147;6152;6154;6155;6156;6157;6158;6159;6160;6161;6164;6168;6169;6175;6176;6181;7311;9045;9349;9513	RPL35;RPL10L;RPL13A;RPL36;RPL10A;RPL3;RPL4;RPL5;RPL6;RPL7;RPL7A;RPL8;RPL9;RPL10;RPL11;RPL12;RPL13;RPL15;RPL17;RPL18;RPL18A;RPL19;RPL21;RPL22;RPL23A;RPL24;RPL26;RPL27;RPL30;RPL27A;RPL28;RPL29;RPL31;RPL32;RPL34;RPL37A;RPL38;RPLP0;RPLP1;RPLP2;UBA52;RPL14;RPL23;FXR2
280	0.999999	GO:0005788_endoplasmic_reticulum_lumen	184	36	1	10130;10525;10695;10961;143888;23071;23193;25870;285203;285362;2923;30001;3309;5033;5034;51726;5329;5479;5589;56005;5611;567;56886;5954;5955;64175;7184;79188;811;81567;821;871;8729;8974;9562;9601	PDIA6;HYOU1;CNPY3;ERP29;KDELC2;ERP44;GANAB;SUMF2;EOGT;SUMF1;PDIA3;ERO1A;HSPA5;P4HA1;P4HB;DNAJB11;PLAUR;PPIB;PRKCSH;MYDGF;DNAJC3;B2M;UGGT1;RCN1;RCN2;P3H1;HSP90B1;TMEM43;CALR;TXNDC5;CANX;SERPINH1;GBF1;P4HA2;MINPP1;PDIA4
281	1	GO:0005730_nucleolus	806	232	39	103;10360;10432;10436;10514;10521;10528;10541;10687;10857;10915;10923;1107;11137;11157;11224;11340;114034;118460;131870;134430;134510;1373;140576;142;1476;147841;1508;1655;1660;1665;1736;1915;1936;2091;2130;2237;22948;22985;23016;2316;23168;23185;23223;2332;23404;23468;23521;23557;23607;25873;25917;25996;26010;26097;26155;26156;27043;2802;2885;29108;29789;29896;31;328;3312;3313;3337;3608;3609;369…	ADAR;NPM3;RBM14;EMG1;MYBBP1A;DDX17;NOP56;ANP32B;PNMA2;PGRMC1;TCERG1;SUB1;CHD3;PWP1;LSM6;RPL35;EXOSC8;TOE1;EXOSC6;NUDT16;WDR36;UBLCP1;CPS1;S100A16;PARP1;CSTB;SPC24;CTSB;DDX5;DHX9;DHX15;DKC1;EEF1A1;EEF1D;FBL;EWSR1;FEN1;CCT5;ACIN1;EXOSC7;FLNA;RTF1;LARP4B;RRP12;FMR1;EXOSC2;CBX5;RPL13A;SNAPIN;CD2AP;RPL36;THUMPD3;REXO2;SPATS2L;CHTOP;NOC2L;RSL1D1;PELP1;GOLGA3;GRB2;PYCARD;OLA1;TRA2A;ACACA;APEX1;HSPA8;HSP…
282	1	GO:0005634_nucleus	4973	949	225	10006;10011;10016;10049;10051;10054;10055;10075;10084;10101;10128;10133;10135;10146;10155;1017;10189;10197;102;10209;10213;10248;10250;10285;10294;103;10328;10381;10383;10397;10399;10409;10413;10419;10436;10492;10514;10521;10539;10541;10549;10556;10589;10591;10592;10594;10614;10643;10644;10657;10672;1072;10728;10772;10856;10910;10915;10920;10921;10923;10949;10953;10963;10973;10979;10987;1104;1105…	ABI1;SRA1;PDCD6;DNAJB6;SMC4;UBA2;SAE1;HUWE1;PQBP1;NUBP2;LRPPRC;OPTN;NAMPT;G3BP1;TRIM28;CDK2;ALYREF;PSME3;ADAM10;EIF1;PSMD14;POP7;SRRM1;SMNDC1;DNAJA2;ADAR;EMC8;TUBB3;TUBB4B;NDRG1;RACK1;BASP1;YAP1;PRMT5;EMG1;SYNCRIP;MYBBP1A;DDX17;GLRX3;ANP32B;PRDX4;RPP30;DRAP1;DNPH1;SMC2;PRPF8;HEXIM1;IGF2BP3;IGF2BP2;KHDRBS1;GNA13;CFL1;PTGES3;SRSF10;RUVBL2;SUGT1;TCERG1;COPS8;RNPS1;SUB1;HNRNPA0;TOMM34;STIP1;ASCC3;FER…
283	1	GO:0000176_nuclear_exosome_(RNase_complex)	15	8	0	11340;118460;23016;23404;51013;5393;54512;56915	EXOSC8;EXOSC6;EXOSC7;EXOSC2;EXOSC1;EXOSC9;EXOSC4;EXOSC5
284	1	GO:0000177_cytoplasmic_exosome_(RNase_complex)	13	8	0	11340;118460;23016;23404;23589;5393;54512;56915	EXOSC8;EXOSC6;EXOSC7;EXOSC2;CARHSP1;EXOSC9;EXOSC4;EXOSC5
285	1	GO:0000178_exosome_(RNase_complex)	14	8	0	11340;118460;23016;23404;51013;5393;54512;56915	EXOSC8;EXOSC6;EXOSC7;EXOSC2;EXOSC1;EXOSC9;EXOSC4;EXOSC5
286	1	GO:0000346_transcription_export_complex	13	5	0	10189;26097;7919;84321;84324	ALYREF;CHTOP;DDX39B;THOC3;SARNP
287	1	GO:0000786_nucleosome	90	57	0	121504;126961;255626;3005;3006;3008;3012;3013;3015;3018;3020;3021;333932;440093;50809;554313;55766;653604;723790;8290;8294;8329;8330;8332;8334;8335;8336;8337;8338;8339;8340;8341;8342;8343;8344;8345;8346;8347;8348;8349;8359;8360;8361;8362;8363;8364;8365;8366;8367;8368;8370;85235;8969;8970;8971;94239;9555	HIST4H4;HIST2H3C;HIST1H2BA;H1F0;HIST1H1C;HIST1H1E;HIST1H2AE;HIST1H2AD;H2AFZ;HIST1H2BB;H3F3A;H3F3B;HIST2H3A;H3F3C;HP1BP3;HIST2H4B;H2AFJ;HIST2H3D;HIST2H2AA4;HIST3H3;HIST1H4I;HIST1H2AI;HIST1H2AK;HIST1H2AL;HIST1H2AC;HIST1H2AB;HIST1H2AM;HIST2H2AA3;HIST2H2AC;HIST1H2BG;HIST1H2BL;HIST1H2BN;HIST1H2BM;HIST1H2BF;HIST1H2BE;HIST1H2BH;HIST1H2BI;HIST1H2BC;HIST1H2BO;HIST2H2BE;HIST1H4A;HIST1H4D;HIST1H4F;HIST1H4K;…
288	1	GO:0000788_nuclear_nucleosome	36	18	0	128312;255626;3017;3020;3021;440689;8290;8339;8340;8341;8343;8344;8346;8347;8349;85236;8970;92815	HIST3H2BB;HIST1H2BA;HIST1H2BD;H3F3A;H3F3B;HIST2H2BF;HIST3H3;HIST1H2BG;HIST1H2BL;HIST1H2BN;HIST1H2BF;HIST1H2BE;HIST1H2BI;HIST1H2BC;HIST2H2BE;HIST1H2BK;HIST1H2BJ;HIST3H2A
289	1	GO:0005662_DNA_replication_factor_A_complex	14	5	0	27339;5813;5814;6118;6119	PRPF19;PURA;PURB;RPA2;RPA3
290	1	GO:0005681_spliceosomal_complex	89	50	0	10236;10285;10291;10465;10946;10992;11157;11338;144983;22938;23020;23450;23451;23658;3178;3181;3183;3189;3312;3958;4670;4809;494115;51503;51729;5511;57805;58517;6009;6427;6625;6626;6627;6628;6629;6633;6634;6635;6636;6637;6638;7307;7536;7919;8175;8539;8896;9128;9343;9987	HNRNPR;SMNDC1;SF3A1;PPIH;SF3A3;SF3B2;LSM6;U2AF2;HNRNPA1L2;SNW1;SNRNP200;SF3B3;SF3B1;LSM5;HNRNPA1;HNRNPA2B1;HNRNPC;HNRNPH3;HSPA8;LGALS3;HNRNPM;SNU13;RBMXL1;CWC15;WBP11;PPP1R8;CCAR2;RBM25;RHEB;SRSF2;SNRNP70;SNRPA;SNRPA1;SNRPB;SNRPB2;SNRPD2;SNRPD3;SNRPE;SNRPF;SNRPG;SNRPN;U2AF1;SF1;DDX39B;SF3A2;API5;BUD31;PRPF4;EFTUD2;HNRNPDL
291	1	GO:0005682_U5_snRNP	15	10	0	10594;23020;6628;6632;6633;6634;6635;6637;6638;9410	PRPF8;SNRNP200;SNRPB;SNRPD1;SNRPD2;SNRPD3;SNRPE;SNRPG;SNRPN;SNRNP40
292	1	GO:0005683_U7_snRNP	7	5	0	6628;6634;6635;6636;6637	SNRPB;SNRPD3;SNRPE;SNRPF;SNRPG
293	1	GO:0005685_U1_snRNP	17	14	0	51631;51747;55692;6625;6626;6628;6631;6632;6633;6634;6635;6636;6637;6638	LUC7L2;LUC7L3;LUC7L;SNRNP70;SNRPA;SNRPB;SNRPC;SNRPD1;SNRPD2;SNRPD3;SNRPE;SNRPF;SNRPG;SNRPN
294	1	GO:0005686_U2_snRNP	18	16	0	10291;10992;23451;27336;6627;6628;6629;6632;6633;6634;6635;6637;6638;8175;83443;84844	SF3A1;SF3B2;SF3B1;HTATSF1;SNRPA1;SNRPB;SNRPB2;SNRPD1;SNRPD2;SNRPD3;SNRPE;SNRPG;SNRPN;SF3A2;SF3B5;PHF5A
295	1	GO:0005687_U4_snRNP	10	9	0	6628;6632;6633;6634;6635;6636;6637;6638;7919	SNRPB;SNRPD1;SNRPD2;SNRPD3;SNRPE;SNRPF;SNRPG;SNRPN;DDX39B
296	1	GO:0005688_U6_snRNP	8	5	0	11157;23658;51691;57819;7919	LSM6;LSM5;LSM8;LSM2;DDX39B
297	1	GO:0005689_U12-type_spliceosomal_complex	26	14	0	10992;1665;23450;23451;4904;6628;6632;6633;6634;6635;6636;6637;83443;84844	SF3B2;DHX15;SF3B3;SF3B1;YBX1;SNRPB;SNRPD1;SNRPD2;SNRPD3;SNRPE;SNRPF;SNRPG;SF3B5;PHF5A
298	1	GO:0005694_chromosome	78	15	0	11198;23047;23244;23476;24137;3149;4926;50809;5510;55968;6749;80854;8243;8815;9126	SUPT16H;PDS5B;PDS5A;BRD4;KIF4A;HMGB3;NUMA1;HP1BP3;PPP1R7;NSFL1C;SSRP1;SETD7;SMC1A;BANF1;SMC3
299	1	GO:0005720_nuclear_heterochromatin	22	8	0	10155;10951;11168;11335;23468;3008;3015;6950	TRIM28;CBX1;PSIP1;CBX3;CBX5;HIST1H1E;H2AFZ;TCP1
300	1	GO:0005732_small_nucleolar_ribonucleoprotein_complex	12	7	0	10528;11157;51602;55651;6636;6637;9410	NOP56;LSM6;NOP58;NHP2;SNRPF;SNRPG;SNRNP40
301	1	GO:0005762_mitochondrial_large_ribosomal_subunit	32	6	0	26589;6150;6182;65003;740;9801	MRPL46;MRPL23;MRPL12;MRPL11;MRPL49;MRPL19
302	1	GO:0005796_Golgi_lumen	90	9	0	27333;2817;375790;4323;6382;6383;6385;6649;94025	GOLIM4;GPC1;AGRN;MMP14;SDC1;SDC2;SDC4;SOD3;MUC16
303	1	GO:0015935_small_ribosomal_subunit	14	12	0	10399;6191;6194;6217;6222;6227;6229;6230;6231;6233;6234;6235	RACK1;RPS4X;RPS6;RPS16;RPS18;RPS21;RPS24;RPS25;RPS26;RPS27A;RPS28;RPS29
304	1	GO:0016272_prefoldin_complex	7	6	0	10471;5201;5202;5203;5204;7411	PFDN6;PFDN1;PFDN2;PFDN4;PFDN5;VBP1
305	1	GO:0017053_transcriptional_repressor_complex	50	6	0	1487;23468;3068;3146;6605;7529	CTBP1;CBX5;HDGF;HMGB1;SMARCE1;YWHAB
306	1	GO:0030532_small_nuclear_ribonucleoprotein_complex	16	12	0	11157;23450;6627;6628;6632;6633;6634;6635;6636;6637;6638;8175	LSM6;SF3B3;SNRPA1;SNRPB;SNRPD1;SNRPD2;SNRPD3;SNRPE;SNRPF;SNRPG;SNRPN;SF3A2
307	1	GO:0031428_box_C/D_snoRNP_complex	5	5	0	10528;2091;4809;51602;9136	NOP56;FBL;SNU13;NOP58;RRP9
308	1	GO:0031519_PcG_protein_complex	25	5	0	1457;1459;1460;6500;9898	CSNK2A1;CSNK2A2;CSNK2B;SKP1;UBAP2L
309	1	GO:0031528_microvillus_membrane	17	6	0	1499;3685;4478;5420;7430;9368	CTNNB1;ITGAV;MSN;PODXL;EZR;SLC9A3R1
310	1	GO:0032040_small-subunit_processome	32	7	0	10528;134430;2091;51602;55127;6201;9136	NOP56;WDR36;FBL;NOP58;HEATR1;RPS7;RRP9
311	1	GO:0034663_endoplasmic_reticulum_chaperone_complex	11	7	0	10130;10525;3309;5034;51726;5479;7184	PDIA6;HYOU1;HSPA5;P4HB;DNAJB11;PPIB;HSP90B1
312	1	GO:0034715_pICln-Sm_protein_complex	6	6	0	1207;6632;6633;6634;6635;6636	CLNS1A;SNRPD1;SNRPD2;SNRPD3;SNRPE;SNRPF
313	1	GO:0035145_exon-exon_junction_complex	22	12	0	10189;10921;22985;4116;5411;55110;5976;6426;84305;9775;9939;9967	ALYREF;RNPS1;ACIN1;MAGOH;PNN;MAGOHB;UPF1;SRSF1;PYM1;EIF4A3;RBM8A;THRAP3
314	1	GO:0035861_site_of_double-strand_break	28	5	0	10111;27339;4361;6118;7415	RAD50;PRPF19;MRE11A;RPA2;VCP
315	1	GO:0042382_paraspeckles	6	6	0	11051;11052;4670;4841;55269;6421	NUDT21;CPSF6;HNRNPM;NONO;PSPC1;SFPQ
316	1	GO:0042555_MCM_complex	9	7	0	4171;4172;4173;4174;4175;4176;79892	MCM2;MCM3;MCM4;MCM5;MCM6;MCM7;MCMBP
317	1	GO:0043202_lysosomal_lumen	74	20	0	1200;1509;1514;196463;2629;2720;2799;2817;3074;375790;427;4758;5476;5660;6382;6383;6385;6448;81567;950	TPP1;CTSD;CTSL;PLBD2;GBA;GLB1;GNS;GPC1;HEXB;AGRN;ASAH1;NEU1;CTSA;PSAP;SDC1;SDC2;SDC4;SGSH;TXNDC5;SCARB2
318	1	GO:0046540_U4/U6_x_U5_tri-snRNP_complex	17	11	0	10465;11157;23658;51691;57819;6628;6633;6635;6638;9092;9128	PPIH;LSM6;LSM5;LSM8;LSM2;SNRPB;SNRPD2;SNRPE;SNRPN;SART1;PRPF4
319	1	GO:0070937_CRD-mediated_mRNA_stability_complex	6	5	0	10492;1660;3192;4904;7812	SYNCRIP;DHX9;HNRNPU;YBX1;CSDE1
320	1	GO:0071004_U2-type_prespliceosome	15	11	0	10291;23451;51631;51747;55692;6625;6628;6631;6637;6638;8175	SF3A1;SF3B1;LUC7L2;LUC7L3;LUC7L;SNRNP70;SNRPB;SNRPC;SNRPG;SNRPN;SF3A2
321	1	GO:0071011_precatalytic_spliceosome	22	12	0	10992;51691;57819;6625;6632;6633;6634;6635;6637;83443;84844;9410	SF3B2;LSM8;LSM2;SNRNP70;SNRPD1;SNRPD2;SNRPD3;SNRPE;SNRPG;SF3B5;PHF5A;SNRNP40
322	1	GO:0071013_catalytic_step_2_spliceosome	87	54	0	10189;10236;10250;10291;10492;10594;10946;10992;1655;220988;22913;22938;23020;23450;23451;23524;26986;27316;27339;3178;3181;3183;3185;3187;3190;3192;4116;4670;51503;51645;53938;5411;55110;57819;6426;6627;6628;6629;6632;6633;6634;6635;6636;6637;6638;7307;8175;84844;9092;9343;9410;9716;9775;9939	ALYREF;HNRNPR;SRRM1;SF3A1;SYNCRIP;PRPF8;SF3A3;SF3B2;DDX5;HNRNPA3;RALY;SNW1;SNRNP200;SF3B3;SF3B1;SRRM2;PABPC1;RBMX;PRPF19;HNRNPA1;HNRNPA2B1;HNRNPC;HNRNPF;HNRNPH1;HNRNPK;HNRNPU;MAGOH;HNRNPM;CWC15;PPIL1;PPIL3;PNN;MAGOHB;LSM2;SRSF1;SNRPA1;SNRPB;SNRPB2;SNRPD1;SNRPD2;SNRPD3;SNRPE;SNRPF;SNRPG;SNRPN;U2AF1;SF3A2;PHF5A;SART1;EFTUD2;SNRNP40;AQR;EIF4A3;RBM8A
323	1	GO:0097542_ciliary_tip	43	5	0	140735;51668;83657;83658;8655	DYNLL2;HSPB11;DYNLRB2;DYNLRB1;DYNLL1
