# Supplementary material for: Proteomic profiling of human cancer pseudopodia for the identification of anti-metastatic drug candidates
Source: Sci Rep. 2018 Apr 11;8:5858. doi: 10.1038/s41598-018-24256-8 (PMC5895739; doi:10.1038/s41598-018-24256-8)
Supplement: Supplementary file 4 — Supplementary Dataset KEGG [file 41598_2018_24256_MOESM4_ESM.xlsx]

## Sheet: KEGG Pathway
rank	p	set	total	detected	selected	genes	symbols
1	4.59741e-06	hsa05204_Chemical_carcinogenesis	82	16	14	128;1646;2052;2944;2947;2948;2949;2950;2953;373156;4257;4259;56267;653689;873;9446	ADH5;AKR1C2;EPHX1;GSTM1;GSTM3;GSTM4;GSTM5;GSTP1;GSTT2;GSTK1;MGST1;MGST3;CCBL2;GSTT2B;CBR1;GSTO1
2	1.85875e-05	hsa00980_Metabolism_of_xenobiotics_by_cytochrome_P450	73	17	14	128;1645;2052;2944;2947;2948;2949;2950;2953;373156;4257;4259;653689;8574;873;874;9446	ADH5;AKR1C1;EPHX1;GSTM1;GSTM3;GSTM4;GSTM5;GSTP1;GSTT2;GSTK1;MGST1;MGST3;GSTT2B;AKR7A2;CBR1;CBR3;GSTO1
3	2.21083e-05	hsa00982_Drug_metabolism	69	12	11	128;2944;2947;2948;2949;2950;2953;373156;4257;4259;653689;9446	ADH5;GSTM1;GSTM3;GSTM4;GSTM5;GSTP1;GSTT2;GSTK1;MGST1;MGST3;GSTT2B;GSTO1
4	0.000164884	hsa04931_Insulin_resistance	109	21	15	1374;1385;2475;2673;2997;5296;5499;5500;5501;5524;5562;5571;5770;5781;5792;5834;5836;5970;6513;6774;9882	CPT1A;CREB1;MTOR;GFPT1;GYS1;PIK3R2;PPP1CA;PPP1CB;PPP1CC;PPP2R4;PRKAA1;PRKAG1;PTPN1;PTPN11;PTPRF;PYGB;PYGL;RELA;SLC2A1;STAT3;TBC1D4
5	0.000276953	hsa05200_Pathways_in_cancer	397	75	38	1017;10342;10672;1398;1399;1487;1495;1499;1613;1856;1857;1956;2271;2475;26060;2767;2771;2773;2776;2778;2782;2783;2885;2950;2956;3066;3320;3326;3655;3673;3675;3685;3688;3728;3845;387;3911;3915;4893;5296;5331;54205;5566;5578;5594;5595;55970;5604;5605;5747;581;5879;5880;5881;5898;5970;598;6093;637;6513;6772;6774;6921;6923;7170;7175;7184;7852;8030;836;8517;8772;9138;9475;998	CDK2;TFG;GNA13;CRK;CRKL;CTBP1;CTNNA1;CTNNB1;DAPK3;DVL2;DVL3;EGFR;FH;MTOR;APPL1;GNA11;GNAI2;GNAI3;GNAQ;GNAS;GNB1;GNB2;GRB2;GSTP1;MSH6;HDAC2;HSP90AA1;HSP90AB1;ITGA6;ITGA2;ITGA3;ITGAV;ITGB1;JUP;KRAS;RHOA;LAMA5;LAMC1;NRAS;PIK3R2;PLCB3;CYCS;PRKACA;PRKCA;MAPK1;MAPK3;GNG12;MAP2K1;MAP2K2;PTK2;BAX;RAC1;RAC2;RAC3;RALA;RELA;BCL2L1;ROCK1;BID;SLC2A1;STAT1;STAT3;TCEB1;TCEB2;TPM3;TPR;HSP90B1;CXCR4;CCDC6;CASP3;I…
6	0.000379803	hsa04914_Progesterone-mediated_oocyte_maturation	98	16	12	1017;1432;2771;2773;3320;3326;3845;51434;5296;5566;5594;5595;5604;891;9133;983	CDK2;MAPK14;GNAI2;GNAI3;HSP90AA1;HSP90AB1;KRAS;ANAPC7;PIK3R2;PRKACA;MAPK1;MAPK3;MAP2K1;CCNB1;CCNB2;CDK1
7	0.000390259	hsa04144_Endocytosis	259	99	47	10015;100287171;100526767;10092;10093;10094;10095;10109;10254;10552;10890;10938;11021;11267;112936;11311;116985;1173;1211;1212;1213;128866;160;161;163;1785;1956;253725;26052;26056;27183;27243;29082;29924;29934;30011;30844;30846;3107;3135;3303;3304;3305;3312;3482;375;377;3799;381;382;387;387680;3949;4218;51100;51160;51324;51510;51534;51652;51699;55737;55738;56904;57403;58513;58533;5868;5869;5878;6…	PDCD6IP;WASH1;RNF103-CHMP3;ARPC5;ARPC4;ARPC3;ARPC1B;ARPC2;STAM2;ARPC1A;RAB10;EHD1;RAB35;SNF8;VPS26B;VPS45;ARAP1;AP2M1;CLTA;CLTB;CLTC;CHMP4B;AP2A1;AP2A2;AP2B1;DNM2;EGFR;FAM21C;DNM3;RAB11FIP5;VPS4A;CHMP2A;CHMP4A;EPN1;SNX12;SH3KBP1;EHD4;EHD2;HLA-C;HLA-G;HSPA1A;HSPA1B;HSPA1L;HSPA8;IGF2R;ARF1;ARF3;KIF5B;ARF5;ARF6;RHOA;FAM21A;LDLR;RAB8A;SH3GLB1;VPS28;SPG21;CHMP5;VTA1;CHMP3;VPS29;VPS35;ARFGAP1;SH3GLB2;R…
8	0.000687033	hsa00480_Glutathione_metabolism	52	25	16	2539;2678;2730;2879;2936;2937;2944;2947;2948;2949;2950;2953;3417;373156;4257;4259;50484;51056;5226;6240;6241;653689;6611;6723;9446	G6PD;GGT1;GCLM;GPX4;GSR;GSS;GSTM1;GSTM3;GSTM4;GSTM5;GSTP1;GSTT2;IDH1;GSTK1;MGST1;MGST3;RRM2B;LAP3;PGD;RRM1;RRM2;GSTT2B;SMS;SRM;GSTO1
9	0.000779137	hsa01100_Metabolic_pathways	1239	308	121	10007;10020;10135;10195;10327;10380;10476;10558;10606;10654;10682;10728;10768;10965;11112;1152;128;1312;132;1327;1329;133686;1340;134147;1371;1373;1431;1503;1537;158;159;1595;1603;1633;1635;1650;1717;1719;1737;1738;1743;178;1786;1841;1854;1892;191;1962;201595;2023;2026;203;204;205;2058;210;2181;2182;2184;2194;2203;221823;2222;2224;223;224;226;2271;22934;22978;230;231;23193;23530;23646;250;251;253…	GNPDA1;GNE;NAMPT;ALG3;AKR1A1;BPNT1;ATP5H;SPTLC1;PAICS;PMVK;EBP;PTGES3;AHCYL1;ACOT2;HIBADH;CKB;ADH5;COMT;ADK;COX4I1;COX5B;NADK2;COX6B1;CMBL;CPOX;CPS1;CS;CTPS1;CYC1;ADSL;ADSS;CYP51A1;DAD1;DCK;DCTD;DDOST;DHCR7;DHFR;DLAT;DLD;DLST;AGL;DNMT1;DTYMK;DUT;ECHS1;AHCY;EHHADH;STT3B;ENO1;ENO2;AK1;AK2;AK4;EPRS;ALAD;ACSL3;ACSL4;FAH;FASN;FBP1;PRPS1L1;FDFT1;FDPS;ALDH9A1;ALDH3A2;ALDOA;FH;RPIA;NT5C2;ALDOC;AKR1B1;GAN…
10	0.00144944	hsa04020_Calcium_signaling_pathway	180	24	15	1956;2767;2776;2778;291;292;293;3708;3709;3710;488;490;493;5331;5530;5566;5578;7416;7417;7419;801;805;808;817	EGFR;GNA11;GNAQ;GNAS;SLC25A4;SLC25A5;SLC25A6;ITPR1;ITPR2;ITPR3;ATP2A2;ATP2B1;ATP2B4;PLCB3;PPP3CA;PRKACA;PRKCA;VDAC1;VDAC2;VDAC3;CALM1;CALM2;CALM3;CAMK2D
11	0.00164964	hsa04540_Gap_junction	88	31	18	10381;10383;1453;1956;203068;2767;2771;2773;2776;2778;2885;347688;347733;3708;3709;3710;3845;4893;51807;5331;5566;5578;5594;5595;5604;5605;7082;7277;79861;84790;983	TUBB3;TUBB4B;CSNK1D;EGFR;TUBB;GNA11;GNAI2;GNAI3;GNAQ;GNAS;GRB2;TUBB8;TUBB2B;ITPR1;ITPR2;ITPR3;KRAS;NRAS;TUBA8;PLCB3;PRKACA;PRKCA;MAPK1;MAPK3;MAP2K1;MAP2K2;TJP1;TUBA4A;TUBAL3;TUBA1C;CDK1
12	0.00181982	hsa04721_Synaptic_vesicle_cycle	63	20	13	1173;1211;1212;1213;160;161;163;1785;2054;26052;4905;51382;523;526;528;529;535;6812;8775;9550	AP2M1;CLTA;CLTB;CLTC;AP2A1;AP2A2;AP2B1;DNM2;STX2;DNM3;NSF;ATP6V1D;ATP6V1A;ATP6V1B2;ATP6V1C1;ATP6V1E1;ATP6V0A1;STXBP1;NAPA;ATP6V1G1
13	0.00192995	hsa04261_Adrenergic_signaling_in_cardiomyocytes	148	36	20	1385;1432;2771;2773;2776;2778;476;481;483;488;490;493;5296;5331;5499;5500;5501;5515;5516;5518;5520;5527;5528;5529;5566;5578;5594;5595;70;7170;7171;781;801;805;808;817	CREB1;MAPK14;GNAI2;GNAI3;GNAQ;GNAS;ATP1A1;ATP1B1;ATP1B3;ATP2A2;ATP2B1;ATP2B4;PIK3R2;PLCB3;PPP1CA;PPP1CB;PPP1CC;PPP2CA;PPP2CB;PPP2R1A;PPP2R2A;PPP2R5C;PPP2R5D;PPP2R5E;PRKACA;PRKCA;MAPK1;MAPK3;ACTC1;TPM3;TPM4;CACNA2D1;CALM1;CALM2;CALM3;CAMK2D
14	0.00211901	hsa04022_cGMP-PKG_signaling_pathway	167	41	22	10398;10672;1385;150;2767;2771;2773;2776;291;292;293;3708;3709;3710;387;4659;476;481;483;488;490;493;5296;5331;5499;5500;5501;5530;5594;5595;5604;5605;6093;7408;7416;7417;7419;801;805;808;9475	MYL9;GNA13;CREB1;ADRA2A;GNA11;GNAI2;GNAI3;GNAQ;SLC25A4;SLC25A5;SLC25A6;ITPR1;ITPR2;ITPR3;RHOA;PPP1R12A;ATP1A1;ATP1B1;ATP1B3;ATP2A2;ATP2B1;ATP2B4;PIK3R2;PLCB3;PPP1CA;PPP1CB;PPP1CC;PPP3CA;MAPK1;MAPK3;MAP2K1;MAP2K2;ROCK1;VASP;VDAC1;VDAC2;VDAC3;CALM1;CALM2;CALM3;ROCK2
15	0.00222416	hsa04510_Focal_adhesion	202	61	30	10298;103910;10398;10627;1398;1399;1499;1729;1956;22801;2316;2317;2318;25759;2885;3371;3611;3655;3672;3673;3675;3678;3685;3688;3691;387;3911;3915;4659;5062;5296;5499;5500;5501;55742;5578;5594;5595;5604;5747;5829;5879;5880;5881;5908;60;6093;6464;7094;71;7408;7414;7791;81;824;857;858;87;9475;9564;998	PAK4;MYL12B;MYL9;MYL12A;CRK;CRKL;CTNNB1;DIAPH1;EGFR;ITGA11;FLNA;FLNB;FLNC;SHC2;GRB2;TNC;ILK;ITGA6;ITGA1;ITGA2;ITGA3;ITGA5;ITGAV;ITGB1;ITGB4;RHOA;LAMA5;LAMC1;PPP1R12A;PAK2;PIK3R2;PPP1CA;PPP1CB;PPP1CC;PARVA;PRKCA;MAPK1;MAPK3;MAP2K1;PTK2;PXN;RAC1;RAC2;RAC3;RAP1B;ACTB;ROCK1;SHC1;TLN1;ACTG1;VASP;VCL;ZYX;ACTN4;CAPN2;CAV1;CAV2;ACTN1;ROCK2;BCAR1;CDC42
16	0.00291497	hsa04923_Regulation_of_lipolysis_in_adipocytes	56	5	5	2771;2773;2778;5296;5566	GNAI2;GNAI3;GNAS;PIK3R2;PRKACA
17	0.00299255	hsa05132_Salmonella_infection	86	37	20	10092;10093;10094;10095;10109;10552;1432;1778;1781;1783;2316;2317;2318;29108;3606;3831;391;4627;4628;51143;5216;5585;5586;5594;5595;5879;5970;60;6093;64837;7082;71;7879;79784;81873;9475;998	ARPC5;ARPC4;ARPC3;ARPC1B;ARPC2;ARPC1A;MAPK14;DYNC1H1;DYNC1I2;DYNC1LI2;FLNA;FLNB;FLNC;PYCARD;IL18;KLC1;RHOG;MYH9;MYH10;DYNC1LI1;PFN1;PKN1;PKN2;MAPK1;MAPK3;RAC1;RELA;ACTB;ROCK1;KLC2;TJP1;ACTG1;RAB7A;MYH14;ARPC5L;ROCK2;CDC42
18	0.00305553	hsa01200_Carbon_metabolism	113	62	30	128;1373;1431;1737;1738;1743;1892;1962;2023;2026;2098;2203;221823;226;2271;22934;230;2539;25796;2597;26007;26227;2746;2805;2806;2821;283871;29968;3030;3098;3099;34;3417;3420;35;38;39;4190;4191;4199;48;5091;5160;5162;5211;5214;5223;5226;5230;5315;5631;5634;5723;6389;6390;6472;6888;7086;7167;847;8801;8803	ADH5;CPS1;CS;DLAT;DLD;DLST;ECHS1;EHHADH;ENO1;ENO2;ESD;FBP1;PRPS1L1;ALDOA;FH;RPIA;ALDOC;G6PD;PGLS;GAPDH;TKFC;PHGDH;GLUD1;GOT1;GOT2;GPI;PGP;PSAT1;HADHA;HK1;HK2;ACADM;IDH1;IDH3B;ACADS;ACAT1;ACAT2;MDH1;MDH2;ME1;ACO1;PC;PDHA1;PDHB;PFKL;PFKP;PGAM1;PGD;PGK1;PKM;PRPS1;PRPS2;PSPH;SDHA;SDHB;SHMT2;TALDO1;TKT;TPI1;CAT;SUCLG2;SUCLA2
19	0.00438948	hsa04072_Phospholipase_D_signaling_pathway	144	26	15	10672;1785;1956;22800;2475;25759;26052;2778;2885;375;382;3845;387;4893;5296;5331;5578;5594;5595;5604;5605;5781;5898;6009;6237;6464	GNA13;DNM2;EGFR;RRAS2;MTOR;SHC2;DNM3;GNAS;GRB2;ARF1;ARF6;KRAS;RHOA;NRAS;PIK3R2;PLCB3;PRKCA;MAPK1;MAPK3;MAP2K1;MAP2K2;PTPN11;RALA;RHEB;RRAS;SHC1
20	0.00486059	hsa04917_Prolactin_signaling_pathway	72	15	10	1432;25759;2592;2885;3845;4893;5296;5594;5595;5604;5605;5970;6464;6772;6774	MAPK14;SHC2;GALT;GRB2;KRAS;NRAS;PIK3R2;MAPK1;MAPK3;MAP2K1;MAP2K2;RELA;SHC1;STAT1;STAT3
21	0.00492612	hsa04151_PI3K-Akt_signaling_pathway	341	61	29	1017;10971;11140;1385;1956;1969;1975;1977;1978;22801;2475;2782;2783;2885;2997;3320;3326;3371;3655;3672;3673;3675;3678;3685;3688;3691;3845;3911;3915;4893;5296;5515;5516;5518;5520;5527;5528;5529;5562;5578;5585;5586;5594;5595;55970;5604;5605;5747;5879;5970;598;6009;6194;7184;7529;7531;7532;7533;7534;8517;9470	CDK2;YWHAQ;CDC37;CREB1;EGFR;EPHA2;EIF4B;EIF4E;EIF4EBP1;ITGA11;MTOR;GNB1;GNB2;GRB2;GYS1;HSP90AA1;HSP90AB1;TNC;ITGA6;ITGA1;ITGA2;ITGA3;ITGA5;ITGAV;ITGB1;ITGB4;KRAS;LAMA5;LAMC1;NRAS;PIK3R2;PPP2CA;PPP2CB;PPP2R1A;PPP2R2A;PPP2R5C;PPP2R5D;PPP2R5E;PRKAA1;PRKCA;PKN1;PKN2;MAPK1;MAPK3;GNG12;MAP2K1;MAP2K2;PTK2;RAC1;RELA;BCL2L1;RHEB;RPS6;HSP90B1;YWHAB;YWHAE;YWHAG;YWHAH;YWHAZ;IKBKG;EIF4E2
22	0.0051492	hsa05412_Arrhythmogenic_right_ventricular_cardiomyopathy_(ARVC)	74	24	14	1495;1499;1605;1829;1832;2010;22801;3655;3672;3673;3675;3678;3685;3688;3691;3728;4000;488;5318;60;71;781;81;87	CTNNA1;CTNNB1;DAG1;DSG2;DSP;EMD;ITGA11;ITGA6;ITGA1;ITGA2;ITGA3;ITGA5;ITGAV;ITGB1;ITGB4;JUP;LMNA;ATP2A2;PKP2;ACTB;ACTG1;CACNA2D1;ACTN4;ACTN1
23	0.00537327	hsa04071_Sphingolipid_signaling_pathway	120	36	19	10558;10672;1432;1509;2771;2773;2776;3845;387;427;4363;4893;5296;5331;5515;5516;5518;5520;5527;5528;5529;5578;5594;5595;5604;5605;581;5879;5880;5881;5970;6093;637;8717;9475;9517	SPTLC1;GNA13;MAPK14;CTSD;GNAI2;GNAI3;GNAQ;KRAS;RHOA;ASAH1;ABCC1;NRAS;PIK3R2;PLCB3;PPP2CA;PPP2CB;PPP2R1A;PPP2R2A;PPP2R5C;PPP2R5D;PPP2R5E;PRKCA;MAPK1;MAPK3;MAP2K1;MAP2K2;BAX;RAC1;RAC2;RAC3;RELA;ROCK1;BID;TRADD;ROCK2;SPTLC2
24	0.00602404	hsa01212_Fatty_acid_metabolism	48	22	13	1374;1892;1962;2181;2182;2194;30;3030;3032;3033;31;34;35;37;38;39;51;51144;51495;5538;9415;9524	CPT1A;ECHS1;EHHADH;ACSL3;ACSL4;FASN;ACAA1;HADHA;HADHB;HADH;ACACA;ACADM;ACADS;ACADVL;ACAT1;ACAT2;ACOX1;HSD17B12;HACD3;PPT1;FADS2;TECR
25	0.00765914	hsa04915_Estrogen_signaling_pathway	99	32	17	1385;1956;2288;25759;2771;2773;2776;2778;2885;3303;3304;3305;3312;3320;3326;3708;3709;3710;3845;4893;5296;5331;5566;5594;5595;5604;5605;6464;7184;801;805;808	CREB1;EGFR;FKBP4;SHC2;GNAI2;GNAI3;GNAQ;GNAS;GRB2;HSPA1A;HSPA1B;HSPA1L;HSPA8;HSP90AA1;HSP90AB1;ITPR1;ITPR2;ITPR3;KRAS;NRAS;PIK3R2;PLCB3;PRKACA;MAPK1;MAPK3;MAP2K1;MAP2K2;SHC1;HSP90B1;CALM1;CALM2;CALM3
26	0.00814462	hsa00030_Pentose_phosphate_pathway	29	18	11	2203;221823;226;22934;230;2539;25796;2821;51071;5211;5214;5226;5236;55276;5631;5634;6888;7086	FBP1;PRPS1L1;ALDOA;RPIA;ALDOC;G6PD;PGLS;GPI;DERA;PFKL;PFKP;PGD;PGM1;PGM2;PRPS1;PRPS2;TALDO1;TKT
27	0.00941024	hsa04921_Oxytocin_signaling_pathway	158	40	20	10398;1938;1956;2771;2773;2776;2778;3708;3709;3710;3845;387;4637;4659;4893;5296;5331;5499;5500;5501;5530;5562;5566;5571;5578;5594;5595;5604;5605;57118;60;6093;71;781;801;805;808;817;8536;9475	MYL9;EEF2;EGFR;GNAI2;GNAI3;GNAQ;GNAS;ITPR1;ITPR2;ITPR3;KRAS;RHOA;MYL6;PPP1R12A;NRAS;PIK3R2;PLCB3;PPP1CA;PPP1CB;PPP1CC;PPP3CA;PRKAA1;PRKACA;PRKAG1;PRKCA;MAPK1;MAPK3;MAP2K1;MAP2K2;CAMK1D;ACTB;ROCK1;ACTG1;CACNA2D1;CALM1;CALM2;CALM3;CAMK2D;CAMK1;ROCK2
28	0.00943607	hsa04810_Regulation_of_actin_cytoskeleton	214	74	33	10092;10093;10094;10095;10109;10298;103910;10398;10458;10552;10627;10672;1072;1073;10787;10788;128239;1398;1399;1729;1956;22800;22801;23191;3655;3672;3673;3675;3678;3685;3688;3691;3845;387;4478;4627;4628;4659;4893;5062;5216;5296;5305;5499;5500;5501;5594;5595;55970;5604;5605;5747;5829;5879;5880;5881;5962;60;6093;6237;71;7114;7414;7430;79784;79837;81;81873;87;8826;9138;9475;9564;998	ARPC5;ARPC4;ARPC3;ARPC1B;ARPC2;PAK4;MYL12B;MYL9;BAIAP2;ARPC1A;MYL12A;GNA13;CFL1;CFL2;NCKAP1;IQGAP2;IQGAP3;CRK;CRKL;DIAPH1;EGFR;RRAS2;ITGA11;CYFIP1;ITGA6;ITGA1;ITGA2;ITGA3;ITGA5;ITGAV;ITGB1;ITGB4;KRAS;RHOA;MSN;MYH9;MYH10;PPP1R12A;NRAS;PAK2;PFN1;PIK3R2;PIP4K2A;PPP1CA;PPP1CB;PPP1CC;MAPK1;MAPK3;GNG12;MAP2K1;MAP2K2;PTK2;PXN;RAC1;RAC2;RAC3;RDX;ACTB;ROCK1;RRAS;ACTG1;TMSB4X;VCL;EZR;MYH14;PIP4K2C;ACTN4;AR…
29	0.00996698	hsa00970_Aminoacyl-tRNA_biosynthesis	66	23	13	10056;16;1615;2058;2193;2617;3035;3376;3735;4141;4677;51520;54938;55157;5859;5917;6301;6897;7407;7453;833;8565;92935	FARSB;AARS;DARS;EPRS;FARSA;GARS;HARS;IARS;KARS;MARS;NARS;LARS;SARS2;DARS2;QARS;RARS;SARS;TARS;VARS;WARS;CARS;YARS;MARS2
30	0.00996698	hsa05146_Amoebiasis	100	23	13	1992;2767;2776;2778;3315;3911;3915;5269;5272;5296;5331;5566;5578;5747;5868;5869;5878;5970;7414;7879;81;836;87	SERPINB1;GNA11;GNAQ;GNAS;HSPB1;LAMA5;LAMC1;SERPINB6;SERPINB9;PIK3R2;PLCB3;PRKACA;PRKCA;PTK2;RAB5A;RAB5B;RAB5C;RELA;VCL;RAB7A;ACTN4;CASP3;ACTN1
31	0.0109637	hsa04910_Insulin_signaling_pathway	139	43	21	10211;1398;1399;1977;1978;2194;2203;2319;2475;25759;2885;2997;3098;3099;31;3636;3845;4893;5296;5499;5500;5501;5562;5566;5571;5573;5576;5594;5595;5604;5605;5770;5792;5834;5836;6009;6194;6464;801;805;808;9322;9470	FLOT1;CRK;CRKL;EIF4E;EIF4EBP1;FASN;FBP1;FLOT2;MTOR;SHC2;GRB2;GYS1;HK1;HK2;ACACA;INPPL1;KRAS;NRAS;PIK3R2;PPP1CA;PPP1CB;PPP1CC;PRKAA1;PRKACA;PRKAG1;PRKAR1A;PRKAR2A;MAPK1;MAPK3;MAP2K1;MAP2K2;PTPN1;PTPRF;PYGB;PYGL;RHEB;RPS6;SHC1;CALM1;CALM2;CALM3;TRIP10;EIF4E2
32	0.0113079	hsa04062_Chemokine_signaling_pathway	187	33	17	1398;1399;25759;2771;2773;2782;2783;2885;3845;387;4893;5296;5331;5566;5594;5595;55970;5604;5747;5829;5879;5880;5908;5970;6093;6464;6772;6774;7852;8517;9475;9564;998	CRK;CRKL;SHC2;GNAI2;GNAI3;GNB1;GNB2;GRB2;KRAS;RHOA;NRAS;PIK3R2;PLCB3;PRKACA;MAPK1;MAPK3;GNG12;MAP2K1;PTK2;PXN;RAC1;RAC2;RAP1B;RELA;ROCK1;SHC1;STAT1;STAT3;CXCR4;IKBKG;ROCK2;BCAR1;CDC42
33	0.0113079	hsa04611_Platelet_activation	122	33	17	103910;10627;10672;1432;2771;2773;2776;2778;3673;3688;3708;3709;3710;387;4659;5296;5331;5499;5500;5501;5566;5594;5595;5908;60;6093;7094;71;7408;8673;8773;9138;9475	MYL12B;MYL12A;GNA13;MAPK14;GNAI2;GNAI3;GNAQ;GNAS;ITGA2;ITGB1;ITPR1;ITPR2;ITPR3;RHOA;PPP1R12A;PIK3R2;PLCB3;PPP1CA;PPP1CB;PPP1CC;PRKACA;MAPK1;MAPK3;RAP1B;ACTB;ROCK1;TLN1;ACTG1;VASP;VAMP8;SNAP23;ARHGEF1;ROCK2
34	0.0118121	hsa04012_ErbB_signaling_pathway	87	21	12	10298;1398;1399;1956;1978;2475;25759;2885;3845;4893;5062;5296;5578;5594;5595;5604;5605;5747;6416;6464;817	PAK4;CRK;CRKL;EGFR;EIF4EBP1;MTOR;SHC2;GRB2;KRAS;NRAS;PAK2;PIK3R2;PRKCA;MAPK1;MAPK3;MAP2K1;MAP2K2;PTK2;MAP2K4;SHC1;CAMK2D
35	0.0118121	hsa04725_Cholinergic_synapse	111	21	12	1385;2767;2771;2773;2776;2782;2783;3708;3709;3710;3845;4893;5296;5331;5566;5578;5594;5595;55970;5604;817	CREB1;GNA11;GNAI2;GNAI3;GNAQ;GNB1;GNB2;ITPR1;ITPR2;ITPR3;KRAS;NRAS;PIK3R2;PLCB3;PRKACA;PRKCA;MAPK1;MAPK3;GNG12;MAP2K1;CAMK2D
36	0.0118121	hsa04916_Melanogenesis	100	21	12	1385;1499;1856;1857;2771;2773;2776;2778;3845;4893;5331;5566;5578;5594;5595;5604;5605;801;805;808;817	CREB1;CTNNB1;DVL2;DVL3;GNAI2;GNAI3;GNAQ;GNAS;KRAS;NRAS;PLCB3;PRKACA;PRKCA;MAPK1;MAPK3;MAP2K1;MAP2K2;CALM1;CALM2;CALM3;CAMK2D
37	0.0118121	hsa05410_Hypertrophic_cardiomyopathy_(HCM)	83	21	12	1605;2010;22801;3655;3672;3673;3675;3678;3685;3688;3691;4000;488;5562;5571;60;70;71;7170;7171;781	DAG1;EMD;ITGA11;ITGA6;ITGA1;ITGA2;ITGA3;ITGA5;ITGAV;ITGB1;ITGB4;LMNA;ATP2A2;PRKAA1;PRKAG1;ACTB;ACTC1;ACTG1;TPM3;TPM4;CACNA2D1
38	0.0118121	hsa05414_Dilated_cardiomyopathy	90	21	12	1605;2010;22801;2778;3655;3672;3673;3675;3678;3685;3688;3691;4000;488;5566;60;70;71;7170;7171;781	DAG1;EMD;ITGA11;GNAS;ITGA6;ITGA1;ITGA2;ITGA3;ITGA5;ITGAV;ITGB1;ITGB4;LMNA;ATP2A2;PRKACA;ACTB;ACTC1;ACTG1;TPM3;TPM4;CACNA2D1
39	0.0119986	hsa04920_Adipocytokine_signaling_pathway	70	12	8	1374;2181;2182;2475;5562;5571;5781;5970;6513;6774;8517;8717	CPT1A;ACSL3;ACSL4;MTOR;PRKAA1;PRKAG1;PTPN11;RELA;SLC2A1;STAT3;IKBKG;TRADD
40	0.012967	hsa05030_Cocaine_addiction	49	6	5	1385;2771;2773;2778;5566;5970	CREB1;GNAI2;GNAI3;GNAS;PRKACA;RELA
41	0.0136903	hsa04727_GABAergic_synapse	88	8	6	2771;2773;2782;2783;4905;5566;5578;55970	GNAI2;GNAI3;GNB1;GNB2;NSF;PRKACA;PRKCA;GNG12
42	0.0136903	hsa05032_Morphine_addiction	91	8	6	2771;2773;2778;2782;2783;5566;5578;55970	GNAI2;GNAI3;GNAS;GNB1;GNB2;PRKACA;PRKCA;GNG12
43	0.01398	hsa04961_Endocrine_and_other_factor-regulated_calcium_reabsorption	47	19	11	1173;1211;1212;1213;160;161;163;1785;26052;2776;2778;476;481;483;490;5331;5566;5578;793	AP2M1;CLTA;CLTB;CLTC;AP2A1;AP2A2;AP2B1;DNM2;DNM3;GNAQ;GNAS;ATP1A1;ATP1B1;ATP1B3;ATP2B1;PLCB3;PRKACA;PRKCA;CALB1
44	0.01398	hsa05215_Prostate_cancer	89	19	11	1017;1385;1499;1956;2475;2885;2950;3320;3326;3845;4893;5296;5594;5595;5604;5605;5970;7184;8517	CDK2;CREB1;CTNNB1;EGFR;MTOR;GRB2;GSTP1;HSP90AA1;HSP90AB1;KRAS;NRAS;PIK3R2;MAPK1;MAPK3;MAP2K1;MAP2K2;RELA;HSP90B1;IKBKG
45	0.0162019	hsa04670_Leukocyte_transendothelial_migration	118	34	17	103910;10398;10627;1432;1495;1499;1500;2771;2773;3383;3688;387;4478;5296;5578;5747;5781;5829;5879;5880;5908;60;6093;71;7408;7414;7430;7852;81;87;90952;9475;9564;998	MYL12B;MYL9;MYL12A;MAPK14;CTNNA1;CTNNB1;CTNND1;GNAI2;GNAI3;ICAM1;ITGB1;RHOA;MSN;PIK3R2;PRKCA;PTK2;PTPN11;PXN;RAC1;RAC2;RAP1B;ACTB;ROCK1;ACTG1;VASP;VCL;EZR;CXCR4;ACTN4;ACTN1;ESAM;ROCK2;BCAR1;CDC42
46	0.0187578	hsa05145_Toxoplasmosis	118	22	12	1432;2771;2773;3303;3304;3305;3312;3655;3688;3911;3915;3949;5296;54205;5594;5595;5970;598;6772;6774;836;8517	MAPK14;GNAI2;GNAI3;HSPA1A;HSPA1B;HSPA1L;HSPA8;ITGA6;ITGB1;LAMA5;LAMC1;LDLR;PIK3R2;CYCS;MAPK1;MAPK3;RELA;BCL2L1;STAT1;STAT3;CASP3;IKBKG
47	0.0188302	hsa03050_Proteasome	44	37	18	10197;10213;143471;5682;5683;5684;5685;5686;5687;5688;5689;5690;5691;5692;5693;5694;5695;5696;5700;5701;5702;5704;5705;5706;5707;5708;5709;5710;5713;5714;5717;5718;5719;5720;5721;9491;9861	PSME3;PSMD14;PSMA8;PSMA1;PSMA2;PSMA3;PSMA4;PSMA5;PSMA6;PSMA7;PSMB1;PSMB2;PSMB3;PSMB4;PSMB5;PSMB6;PSMB7;PSMB8;PSMC1;PSMC2;PSMC3;PSMC4;PSMC5;PSMC6;PSMD1;PSMD2;PSMD3;PSMD4;PSMD7;PSMD8;PSMD11;PSMD12;PSMD13;PSME1;PSME2;PSMF1;PSMD6
48	0.0188302	hsa04024_cAMP_signaling_pathway	199	37	18	10257;10398;1385;22800;2771;2773;2778;387;4659;476;481;483;488;490;493;51;5296;5499;5500;5501;5566;5594;5595;5604;5605;5879;5880;5881;5908;5970;6093;6237;801;805;808;817;9475	ABCC4;MYL9;CREB1;RRAS2;GNAI2;GNAI3;GNAS;RHOA;PPP1R12A;ATP1A1;ATP1B1;ATP1B3;ATP2A2;ATP2B1;ATP2B4;ACOX1;PIK3R2;PPP1CA;PPP1CB;PPP1CC;PRKACA;MAPK1;MAPK3;MAP2K1;MAP2K2;RAC1;RAC2;RAC3;RAP1B;RELA;ROCK1;RRAS;CALM1;CALM2;CALM3;CAMK2D;ROCK2
49	0.0194427	hsa04723_Retrograde_endocannabinoid_signaling	101	15	9	1432;2771;2773;2776;2782;2783;3708;3709;3710;5331;5566;5578;5594;5595;55970	MAPK14;GNAI2;GNAI3;GNAQ;GNB1;GNB2;ITPR1;ITPR2;ITPR3;PLCB3;PRKACA;PRKCA;MAPK1;MAPK3;GNG12
50	0.0194562	hsa04066_HIF-1_signaling_pathway	103	32	16	1956;1977;1978;2023;2026;226;2475;2597;3098;3099;3939;5054;5160;5162;5211;5230;5296;5578;5594;5595;5604;5605;5970;6194;6513;6774;6921;6923;7037;7076;817;9470	EGFR;EIF4E;EIF4EBP1;ENO1;ENO2;ALDOA;MTOR;GAPDH;HK1;HK2;LDHA;SERPINE1;PDHA1;PDHB;PFKL;PGK1;PIK3R2;PRKCA;MAPK1;MAPK3;MAP2K1;MAP2K2;RELA;RPS6;SLC2A1;STAT3;TCEB1;TCEB2;TFRC;TIMP1;CAMK2D;EIF4E2
51	0.0194562	hsa04728_Dopaminergic_synapse	129	32	16	1312;1385;1432;2771;2773;2776;2778;2782;2783;3708;3709;3710;3799;5331;5499;5500;5501;5515;5516;5518;5520;5527;5528;5529;5530;5566;5578;55970;801;805;808;817	COMT;CREB1;MAPK14;GNAI2;GNAI3;GNAQ;GNAS;GNB1;GNB2;ITPR1;ITPR2;ITPR3;KIF5B;PLCB3;PPP1CA;PPP1CB;PPP1CC;PPP2CA;PPP2CB;PPP2R1A;PPP2R2A;PPP2R5C;PPP2R5D;PPP2R5E;PPP3CA;PRKACA;PRKCA;GNG12;CALM1;CALM2;CALM3;CAMK2D
52	0.0195513	hsa04919_Thyroid_hormone_signaling_pathway	118	27	14	1499;2475;3066;3685;3845;476;481;483;4853;488;4893;5208;5214;5296;5331;5566;5578;5594;5595;5604;5605;60;6009;6513;6772;71;9882	CTNNB1;MTOR;HDAC2;ITGAV;KRAS;ATP1A1;ATP1B1;ATP1B3;NOTCH2;ATP2A2;NRAS;PFKFB2;PFKP;PIK3R2;PLCB3;PRKACA;PRKCA;MAPK1;MAPK3;MAP2K1;MAP2K2;ACTB;RHEB;SLC2A1;STAT1;ACTG1;TBC1D4
53	0.0224843	hsa04962_Vasopressin-regulated_water_reabsorption	44	20	11	10540;1385;140735;1639;1778;1781;1783;2778;396;397;4905;51143;51164;5566;5868;5869;5878;6810;8655;9230	DCTN2;CREB1;DYNLL2;DCTN1;DYNC1H1;DYNC1I2;DYNC1LI2;GNAS;ARHGDIA;ARHGDIB;NSF;DYNC1LI1;DCTN4;PRKACA;RAB5A;RAB5B;RAB5C;STX4;DYNLL1;RAB11B
54	0.0224843	hsa05142_Chagas_disease_(American_trypanosomiasis)	104	20	11	1432;2767;2771;2773;2776;2778;5054;5296;5331;5515;5516;5518;5520;5594;5595;5970;6416;811;8517;8772	MAPK14;GNA11;GNAI2;GNAI3;GNAQ;GNAS;SERPINE1;PIK3R2;PLCB3;PPP2CA;PPP2CB;PPP2R1A;PPP2R2A;MAPK1;MAPK3;RELA;MAP2K4;CALR;IKBKG;FADD
55	0.0227799	hsa00500_Starch_and_sucrose_metabolism	56	13	8	178;2632;2821;2997;3098;3099;5167;5236;55276;5834;5836;7358;7360	AGL;GBE1;GPI;GYS1;HK1;HK2;ENPP1;PGM1;PGM2;PYGB;PYGL;UGDH;UGP2
56	0.0227799	hsa04550_Signaling_pathways_regulating_pluripotency_of_stem_cells	142	13	8	1432;1499;1856;1857;2885;3845;4893;5296;5594;5595;5604;5605;6774	MAPK14;CTNNB1;DVL2;DVL3;GRB2;KRAS;NRAS;PIK3R2;MAPK1;MAPK3;MAP2K1;MAP2K2;STAT3
57	0.0227799	hsa04911_Insulin_secretion	85	13	8	1385;2767;2776;2778;3710;476;481;483;5331;5566;5578;6513;817	CREB1;GNA11;GNAQ;GNAS;ITPR3;ATP1A1;ATP1B1;ATP1B3;PLCB3;PRKACA;PRKCA;SLC2A1;CAMK2D
58	0.0233923	hsa04152_AMPK_signaling_pathway	124	30	15	10890;1374;1385;1938;1978;1994;2194;2203;2475;2997;31;4218;51552;51719;5208;5211;5214;5296;5515;5516;5518;5520;5527;5528;5529;5562;5571;5862;6009;9230	RAB10;CPT1A;CREB1;EEF2;EIF4EBP1;ELAVL1;FASN;FBP1;MTOR;GYS1;ACACA;RAB8A;RAB14;CAB39;PFKFB2;PFKL;PFKP;PIK3R2;PPP2CA;PPP2CB;PPP2R1A;PPP2R2A;PPP2R5C;PPP2R5D;PPP2R5E;PRKAA1;PRKAG1;RAB2A;RHEB;RAB11B
59	0.0235238	hsa05230_Central_carbon_metabolism_in_cancer	67	25	13	1956;2475;2539;3098;3099;3417;3845;3939;4893;5160;5162;5211;5214;5223;5296;5315;5594;5595;5604;5605;57103;6510;6513;8140;9123	EGFR;MTOR;G6PD;HK1;HK2;IDH1;KRAS;LDHA;NRAS;PDHA1;PDHB;PFKL;PFKP;PGAM1;PIK3R2;PKM;MAPK1;MAPK3;MAP2K1;MAP2K2;TIGAR;SLC1A5;SLC2A1;SLC7A5;SLC16A3
60	0.0264717	hsa04630_Jak-STAT_signaling_pathway	158	11	7	10254;2273;2475;2885;5296;5781;598;6772;6774;6778;8027	STAM2;FHL1;MTOR;GRB2;PIK3R2;PTPN11;BCL2L1;STAT1;STAT3;STAT6;STAM
61	0.0298835	hsa05016_Huntington's_disease	193	60	26	10476;10540;1173;1211;1212;1213;1327;1329;1340;1385;1537;160;161;163;1639;2776;291;292;293;3066;3708;4513;4695;4697;4702;4706;4720;4722;4729;498;506;509;51079;51164;513;515;522;5331;539;54205;5431;5437;581;6389;6390;6647;6648;7019;7052;7381;7384;7385;7386;7388;7416;7417;7419;836;9377;9519	ATP5H;DCTN2;AP2M1;CLTA;CLTB;CLTC;COX4I1;COX5B;COX6B1;CREB1;CYC1;AP2A1;AP2A2;AP2B1;DCTN1;GNAQ;SLC25A4;SLC25A5;SLC25A6;HDAC2;ITPR1;COX2;NDUFA2;NDUFA4;NDUFA8;NDUFAB1;NDUFS2;NDUFS3;NDUFV2;ATP5A1;ATP5B;ATP5C1;NDUFA13;DCTN4;ATP5D;ATP5F1;ATP5J;PLCB3;ATP5O;CYCS;POLR2B;POLR2H;BAX;SDHA;SDHB;SOD1;SOD2;TFAM;TGM2;UQCRB;UQCRC1;UQCRC2;UQCRFS1;UQCRH;VDAC1;VDAC2;VDAC3;CASP3;COX5A;TBPL1
62	0.0303188	hsa00860_Porphyrin_and_chlorophyll_metabolism	42	9	6	1371;2058;210;3145;3163;326625;644;645;7389	CPOX;EPRS;ALAD;HMBS;HMOX2;MMAB;BLVRA;BLVRB;UROD
63	0.0337615	hsa04340_Hedgehog_signaling_pathway	53	7	5	1452;1453;1455;1456;51715;53944;5566	CSNK1A1;CSNK1D;CSNK1G2;CSNK1G3;RAB23;CSNK1G1;PRKACA
64	0.0337615	hsa04930_Type_II_diabetes_mellitus	48	7	5	2475;3098;3099;5296;5315;5594;5595	MTOR;HK1;HK2;PIK3R2;PKM;MAPK1;MAPK3
65	0.0337615	hsa05140_Leishmaniasis	73	7	5	1432;3688;5594;5595;5970;65108;6772	MAPK14;ITGB1;MAPK1;MAPK3;RELA;MARCKSL1;STAT1
66	0.0352672	hsa00450_Selenocompound_metabolism	17	5	4	4141;56267;7296;9060;92935	MARS;CCBL2;TXNRD1;PAPSS2;MARS2
67	0.0352672	hsa02010_ABC_transporters	44	5	4	10058;10257;22;4363;5825	ABCB6;ABCC4;ABCB7;ABCC1;ABCD3
68	0.0352672	hsa05321_Inflammatory_bowel_disease_(IBD)	65	5	4	3606;5970;6772;6774;6778	IL18;RELA;STAT1;STAT3;STAT6
69	0.0373942	hsa04014_Ras_signaling_pathway	227	42	19	10298;1956;1969;22800;25759;2782;2783;2885;382;3845;387;4893;5062;5296;5566;5578;5594;5595;55970;5604;5605;5781;5868;5869;5878;5879;5880;5881;5898;5908;5921;5970;598;6237;6464;801;8036;805;808;8517;9610;998	PAK4;EGFR;EPHA2;RRAS2;SHC2;GNB1;GNB2;GRB2;ARF6;KRAS;RHOA;NRAS;PAK2;PIK3R2;PRKACA;PRKCA;MAPK1;MAPK3;GNG12;MAP2K1;MAP2K2;PTPN11;RAB5A;RAB5B;RAB5C;RAC1;RAC2;RAC3;RALA;RAP1B;RASA1;RELA;BCL2L1;RRAS;SHC1;CALM1;SHOC2;CALM2;CALM3;IKBKG;RIN1;CDC42
70	0.0404714	hsa05012_Parkinson's_disease	142	45	20	10476;11315;1327;1329;1340;1537;2771;2773;291;292;293;4513;4695;4697;4702;4706;4720;4722;4729;498;506;509;51079;513;515;522;539;54205;5566;6389;6390;7314;7317;7326;7332;7381;7384;7385;7386;7388;7416;7417;7419;836;9377	ATP5H;PARK7;COX4I1;COX5B;COX6B1;CYC1;GNAI2;GNAI3;SLC25A4;SLC25A5;SLC25A6;COX2;NDUFA2;NDUFA4;NDUFA8;NDUFAB1;NDUFS2;NDUFS3;NDUFV2;ATP5A1;ATP5B;ATP5C1;NDUFA13;ATP5D;ATP5F1;ATP5J;ATP5O;CYCS;PRKACA;SDHA;SDHB;UBB;UBA1;UBE2G1;UBE2L3;UQCRB;UQCRC1;UQCRC2;UQCRFS1;UQCRH;VDAC1;VDAC2;VDAC3;CASP3;COX5A
71	0.0408168	hsa04360_Axon_guidance	174	37	17	10298;1072;1073;1808;1948;1969;2048;23380;23654;2771;2773;3611;3688;3845;387;3897;4893;5062;5296;5530;5578;5594;5595;5747;57522;5781;5879;5880;5881;5921;6093;6237;7852;817;8829;9475;998	PAK4;CFL1;CFL2;DPYSL2;EFNB2;EPHA2;EPHB2;SRGAP2;PLXNB2;GNAI2;GNAI3;ILK;ITGB1;KRAS;RHOA;L1CAM;NRAS;PAK2;PIK3R2;PPP3CA;PRKCA;MAPK1;MAPK3;PTK2;SRGAP1;PTPN11;RAC1;RAC2;RAC3;RASA1;ROCK1;RRAS;CXCR4;CAMK2D;NRP1;ROCK2;CDC42
72	0.0410348	hsa05162_Measles	136	24	12	1017;103;10399;1457;1459;1460;1965;23586;283106;3303;3304;3305;3312;3661;4179;4478;5296;5610;5970;6772;6774;8667;8797;9367	CDK2;ADAR;RACK1;CSNK2A1;CSNK2A2;CSNK2B;EIF2S1;DDX58;CSNK2A3;HSPA1A;HSPA1B;HSPA1L;HSPA8;IRF3;CD46;MSN;PIK3R2;EIF2AK2;RELA;STAT1;STAT3;EIF3H;TNFRSF10A;RAB9A
73	0.0414077	hsa04713_Circadian_entrainment	95	19	10	1385;2771;2773;2776;2778;2782;2783;3708;3710;5331;5566;5578;5594;5595;55970;801;805;808;817	CREB1;GNAI2;GNAI3;GNAQ;GNAS;GNB1;GNB2;ITPR1;ITPR3;PLCB3;PRKACA;PRKCA;MAPK1;MAPK3;GNG12;CALM1;CALM2;CALM3;CAMK2D
74	0.0414077	hsa04933_AGE-RAGE_signaling_pathway_in_diabetic_complications	101	19	10	1432;1729;2152;3383;3845;4893;5054;5296;5331;5578;5594;5595;581;5879;5970;6772;6774;836;998	MAPK14;DIAPH1;F3;ICAM1;KRAS;NRAS;SERPINE1;PIK3R2;PLCB3;PRKCA;MAPK1;MAPK3;BAX;RAC1;RELA;STAT1;STAT3;CASP3;CDC42
75	0.0445551	hsa05164_Influenza_A	175	40	18	103;11100;1432;1965;2224;23586;29108;293;3267;3303;3304;3305;3312;3337;3383;3606;3661;3836;3838;5296;54205;5578;5594;5595;5604;5605;5610;5611;5970;60;6416;6772;71;7416;7514;7706;7919;8106;8480;8797	ADAR;HNRNPUL1;MAPK14;EIF2S1;FDPS;DDX58;PYCARD;SLC25A6;AGFG1;HSPA1A;HSPA1B;HSPA1L;HSPA8;DNAJB1;ICAM1;IL18;IRF3;KPNA1;KPNA2;PIK3R2;CYCS;PRKCA;MAPK1;MAPK3;MAP2K1;MAP2K2;EIF2AK2;DNAJC3;RELA;ACTB;MAP2K4;STAT1;ACTG1;VDAC1;XPO1;TRIM25;DDX39B;PABPN1;RAE1;TNFRSF10A
76	0.0467339	hsa05213_Endometrial_cancer	52	12	7	1495;1499;1956;2885;3611;3845;4893;5296;5594;5595;5604;5605	CTNNA1;CTNNB1;EGFR;GRB2;ILK;KRAS;NRAS;PIK3R2;MAPK1;MAPK3;MAP2K1;MAP2K2
77	0.0473459	hsa00520_Amino_sugar_and_nucleotide_sugar_metabolism	48	27	13	10007;10020;1727;2582;2584;2592;2673;2762;2821;29925;29926;3074;3098;3099;51706;5236;5238;5373;54187;55276;55577;64841;6675;7264;7358;7360;91373	GNPDA1;GNE;CYB5R3;GALE;GALK1;GALT;GFPT1;GMDS;GPI;GMPPB;GMPPA;HEXB;HK1;HK2;CYB5R1;PGM1;PGM3;PMM2;NANS;PGM2;NAGK;GNPNAT1;UAP1;TSTA3;UGDH;UGP2;UAP1L1
78	0.0502305	hsa04211_Longevity_regulating_pathway	94	17	9	1385;1977;1978;2475;26060;3845;4893;5296;5562;5566;5571;581;5970;6009;6648;847;9470	CREB1;EIF4E;EIF4EBP1;MTOR;APPL1;KRAS;NRAS;PIK3R2;PRKAA1;PRKACA;PRKAG1;BAX;RELA;RHEB;SOD2;CAT;EIF4E2
79	0.0502305	hsa04724_Glutamatergic_synapse	114	17	9	2771;2773;2776;2778;2782;2783;3708;3709;3710;5331;5530;5566;5578;5594;5595;55970;9454	GNAI2;GNAI3;GNAQ;GNAS;GNB1;GNB2;ITPR1;ITPR2;ITPR3;PLCB3;PPP3CA;PRKACA;PRKCA;MAPK1;MAPK3;GNG12;HOMER3
80	0.0502305	hsa05214_Glioma	65	17	9	1956;2475;25759;2885;3845;4893;5296;5578;5594;5595;5604;5605;6464;801;805;808;817	EGFR;MTOR;SHC2;GRB2;KRAS;NRAS;PIK3R2;PRKCA;MAPK1;MAPK3;MAP2K1;MAP2K2;SHC1;CALM1;CALM2;CALM3;CAMK2D
81	0.0531501	hsa04270_Vascular_smooth_muscle_contraction	120	30	14	10398;10672;2767;2776;2778;3708;3709;3710;387;4637;4659;5331;5499;5500;5501;5566;5578;5594;5595;5604;5605;59;6093;72;800;801;805;808;9138;9475	MYL9;GNA13;GNA11;GNAQ;GNAS;ITPR1;ITPR2;ITPR3;RHOA;MYL6;PPP1R12A;PLCB3;PPP1CA;PPP1CB;PPP1CC;PRKACA;PRKCA;MAPK1;MAPK3;MAP2K1;MAP2K2;ACTA2;ROCK1;ACTG2;CALD1;CALM1;CALM2;CALM3;ARHGEF1;ROCK2
82	0.0561193	hsa00510_N-Glycan_biosynthesis	49	10	6	10195;1603;1650;201595;23193;3703;6184;6185;7841;85365	ALG3;DAD1;DDOST;STT3B;GANAB;STT3A;RPN1;RPN2;MOGS;ALG2
83	0.0561193	hsa04976_Bile_secretion	71	10	6	10257;2052;2778;3949;476;481;483;5566;57552;6513	ABCC4;EPHX1;GNAS;LDLR;ATP1A1;ATP1B1;ATP1B3;PRKACA;NCEH1;SLC2A1
84	0.0603311	hsa04726_Serotonergic_synapse	112	20	10	2771;2773;2776;2778;2782;2783;351;3708;3709;3710;3845;4893;5331;5566;5578;5594;5595;55970;5604;836	GNAI2;GNAI3;GNAQ;GNAS;GNB1;GNB2;APP;ITPR1;ITPR2;ITPR3;KRAS;NRAS;PLCB3;PRKACA;PRKCA;MAPK1;MAPK3;GNG12;MAP2K1;CASP3
85	0.0603311	hsa04730_Long-term_depression	60	20	10	10672;2767;2771;2773;2776;2778;3708;3709;3710;3845;4893;5331;5515;5516;5518;5578;5594;5595;5604;5605	GNA13;GNA11;GNAI2;GNAI3;GNAQ;GNAS;ITPR1;ITPR2;ITPR3;KRAS;NRAS;PLCB3;PPP2CA;PPP2CB;PPP2R1A;PRKCA;MAPK1;MAPK3;MAP2K1;MAP2K2
86	0.0640886	hsa04145_Phagosome	154	47	20	10381;10383;1514;1778;1781;1783;203068;23673;3107;3135;347688;347733;3673;3678;3685;3688;3916;3920;4074;51143;51382;51807;523;526;528;529;535;5868;5869;5878;5879;60;7037;71;7277;7879;79861;811;821;8411;8417;84790;9146;9341;9550;9554;9902	TUBB3;TUBB4B;CTSL;DYNC1H1;DYNC1I2;DYNC1LI2;TUBB;STX12;HLA-C;HLA-G;TUBB8;TUBB2B;ITGA2;ITGA5;ITGAV;ITGB1;LAMP1;LAMP2;M6PR;DYNC1LI1;ATP6V1D;TUBA8;ATP6V1A;ATP6V1B2;ATP6V1C1;ATP6V1E1;ATP6V0A1;RAB5A;RAB5B;RAB5C;RAC1;ACTB;TFRC;ACTG1;TUBA4A;RAB7A;TUBAL3;CALR;CANX;EEA1;STX7;TUBA1C;HGS;VAMP3;ATP6V1G1;SEC22B;MRC2
87	0.0672134	hsa00100_Steroid_biosynthesis	20	8	5	10682;1595;1717;2222;4047;50814;6307;6646	EBP;CYP51A1;DHCR7;FDFT1;LSS;NSDHL;MSMO1;SOAT1
88	0.0672134	hsa05218_Melanoma	71	8	5	1956;3845;4893;5296;5594;5595;5604;5605	EGFR;KRAS;NRAS;PIK3R2;MAPK1;MAPK3;MAP2K1;MAP2K2
89	0.0672134	hsa05219_Bladder_cancer	41	8	5	1613;1956;3845;4893;5594;5595;5604;5605	DAPK3;EGFR;KRAS;NRAS;MAPK1;MAPK3;MAP2K1;MAP2K2
90	0.0734888	hsa04660_T_cell_receptor_signaling_pathway	104	18	9	10298;1432;1739;2885;3845;387;4893;5062;5296;5530;5594;5595;5604;5605;5970;8517;8915;998	PAK4;MAPK14;DLG1;GRB2;KRAS;RHOA;NRAS;PAK2;PIK3R2;PPP3CA;MAPK1;MAPK3;MAP2K1;MAP2K2;RELA;IKBKG;BCL10;CDC42
91	0.0734888	hsa05110_Vibrio_cholerae_infection	51	18	9	2778;30001;375;51382;523;526;528;529;535;5566;5578;60;6558;7082;71;9414;9550;9601	GNAS;ERO1A;ARF1;ATP6V1D;ATP6V1A;ATP6V1B2;ATP6V1C1;ATP6V1E1;ATP6V0A1;PRKACA;PRKCA;ACTB;SLC12A2;TJP1;ACTG1;TJP2;ATP6V1G1;PDIA4
92	0.0798675	hsa00040_Pentose_and_glucuronate_interconversions	36	6	4	10327;224;231;6652;7358;7360	AKR1A1;ALDH3A2;AKR1B1;SORD;UGDH;UGP2
93	0.0798675	hsa00590_Arachidonic_acid_metabolism	62	6	4	10728;2678;4048;80142;873;874	PTGES3;GGT1;LTA4H;PTGES2;CBR1;CBR3
94	0.0798675	hsa04973_Carbohydrate_digestion_and_absorption	45	6	4	3098;3099;476;481;483;5296	HK1;HK2;ATP1A1;ATP1B1;ATP1B3;PIK3R2
95	0.0804746	hsa01230_Biosynthesis_of_amino_acids	74	37	16	1373;1431;2023;2026;221823;226;22934;230;2597;26227;27430;2805;2806;29968;3417;3420;4144;48;501;5091;5211;5214;5223;5230;5315;5631;5634;5723;5831;5832;586;6472;65263;6888;7086;7167;95	CPS1;CS;ENO1;ENO2;PRPS1L1;ALDOA;RPIA;ALDOC;GAPDH;PHGDH;MAT2B;GOT1;GOT2;PSAT1;IDH1;IDH3B;MAT2A;ACO1;ALDH7A1;PC;PFKL;PFKP;PGAM1;PGK1;PKM;PRPS1;PRPS2;PSPH;PYCR1;ALDH18A1;BCAT1;SHMT2;PYCRL;TALDO1;TKT;TPI1;ACY1
96	0.084065	hsa00071_Fatty_acid_degradation	44	21	10	10455;128;1374;1632;1892;1962;2181;2182;223;224;30;3030;3032;3033;34;35;37;38;39;501;51	ECI2;ADH5;CPT1A;ECI1;ECHS1;EHHADH;ACSL3;ACSL4;ALDH9A1;ALDH3A2;ACAA1;HADHA;HADHB;HADH;ACADM;ACADS;ACADVL;ACAT1;ACAT2;ALDH7A1;ACOX1
97	0.084065	hsa04068_FoxO_signaling_pathway	134	21	10	1017;1432;1956;2885;3276;3845;4893;5296;5562;5571;5594;5595;5604;5605;6648;6774;80854;847;891;9133;9454	CDK2;MAPK14;EGFR;GRB2;PRMT1;KRAS;NRAS;PIK3R2;PRKAA1;PRKAG1;MAPK1;MAPK3;MAP2K1;MAP2K2;SOD2;STAT3;SETD7;CAT;CCNB1;CCNB2;HOMER3
98	0.0889172	hsa04010_MAPK_signaling_pathway	255	43	18	1398;1399;1432;1845;1956;22800;2316;2317;2318;2885;3303;3304;3305;3312;3315;3845;3925;4893;5062;5494;5495;5530;5536;5566;5578;5594;5595;55970;5604;5605;5879;5880;5881;5908;5921;5970;6237;6416;781;7867;836;8517;998	CRK;CRKL;MAPK14;DUSP3;EGFR;RRAS2;FLNA;FLNB;FLNC;GRB2;HSPA1A;HSPA1B;HSPA1L;HSPA8;HSPB1;KRAS;STMN1;NRAS;PAK2;PPM1A;PPM1B;PPP3CA;PPP5C;PRKACA;PRKCA;MAPK1;MAPK3;GNG12;MAP2K1;MAP2K2;RAC1;RAC2;RAC3;RAP1B;RASA1;RELA;RRAS;MAP2K4;CACNA2D1;MAPKAPK3;CASP3;IKBKG;CDC42
99	0.0901641	hsa05130_Pathogenic_Escherichia_coli_infection	55	32	14	10092;10093;10094;10095;10109;10381;10383;10552;10971;1499;2017;203068;347688;347733;3688;387;3875;4691;51807;5578;60;6093;71;7277;7430;7534;79861;81873;84790;9181;9475;998	ARPC5;ARPC4;ARPC3;ARPC1B;ARPC2;TUBB3;TUBB4B;ARPC1A;YWHAQ;CTNNB1;CTTN;TUBB;TUBB8;TUBB2B;ITGB1;RHOA;KRT18;NCL;TUBA8;PRKCA;ACTB;ROCK1;ACTG1;TUBA4A;EZR;YWHAZ;TUBAL3;ARPC5L;TUBA1C;ARHGEF2;ROCK2;CDC42
100	0.0916964	hsa00062_Fatty_acid_elongation	25	11	6	10965;11332;1892;3030;3032;3033;51144;51495;5538;641371;9524	ACOT2;ACOT7;ECHS1;HADHA;HADHB;HADH;HSD17B12;HACD3;PPT1;ACOT1;TECR
101	0.0916964	hsa00250_Alanine,_aspartate_and_glutamate_metabolism	35	11	6	1373;158;159;2673;2746;2805;2806;440;5471;56954;790	CPS1;ADSL;ADSS;GFPT1;GLUD1;GOT1;GOT2;ASNS;PPAT;NIT2;CAD
102	0.100379	hsa04015_Rap1_signaling_pathway	211	38	16	1398;1399;1432;1499;1500;1956;1969;2771;2773;2776;2778;3688;3845;387;4893;5216;5296;5331;5578;5594;5595;5604;5605;5879;5880;5881;5898;5908;60;6237;7094;71;7408;801;805;808;9564;998	CRK;CRKL;MAPK14;CTNNB1;CTNND1;EGFR;EPHA2;GNAI2;GNAI3;GNAQ;GNAS;ITGB1;KRAS;RHOA;NRAS;PFN1;PIK3R2;PLCB3;PRKCA;MAPK1;MAPK3;MAP2K1;MAP2K2;RAC1;RAC2;RAC3;RALA;RAP1B;ACTB;RRAS;TLN1;ACTG1;VASP;CALM1;CALM2;CALM3;BCAR1;CDC42
103	0.102362	hsa04370_VEGF_signaling_pathway	61	19	9	1432;25759;3315;3845;4893;5296;5530;5578;5594;5595;5604;5605;5747;5829;5879;5880;5881;7867;998	MAPK14;SHC2;HSPB1;KRAS;NRAS;PIK3R2;PPP3CA;PRKCA;MAPK1;MAPK3;MAP2K1;MAP2K2;PTK2;PXN;RAC1;RAC2;RAC3;MAPKAPK3;CDC42
104	0.102362	hsa04971_Gastric_acid_secretion	74	19	9	2771;2773;2776;2778;3708;3709;3710;476;481;483;5331;5566;5578;60;7430;801;805;808;817	GNAI2;GNAI3;GNAQ;GNAS;ITPR1;ITPR2;ITPR3;ATP1A1;ATP1B1;ATP1B3;PLCB3;PRKACA;PRKCA;ACTB;EZR;CALM1;CALM2;CALM3;CAMK2D
105	0.102362	hsa04972_Pancreatic_secretion	96	19	9	2776;2778;3708;3709;3710;387;4218;476;481;483;488;490;493;5331;5578;5874;5879;5908;6558	GNAQ;GNAS;ITPR1;ITPR2;ITPR3;RHOA;RAB8A;ATP1A1;ATP1B1;ATP1B3;ATP2A2;ATP2B1;ATP2B4;PLCB3;PRKCA;RAB27B;RAC1;RAP1B;SLC12A2
106	0.107671	hsa05161_Hepatitis_B	146	30	13	1017;10971;1385;1642;1654;23586;2885;3661;3845;4893;5111;5296;54205;5578;5594;5595;5604;5605;581;5970;6416;6772;6774;6778;7419;7529;7534;836;8517;8772	CDK2;YWHAQ;CREB1;DDB1;DDX3X;DDX58;GRB2;IRF3;KRAS;NRAS;PCNA;PIK3R2;CYCS;PRKCA;MAPK1;MAPK3;MAP2K1;MAP2K2;BAX;RELA;MAP2K4;STAT1;STAT3;STAT6;VDAC3;YWHAB;YWHAZ;CASP3;IKBKG;FADD
107	0.110465	hsa04620_Toll-like_receptor_signaling_pathway	106	14	7	1432;3661;5296;54472;5594;5595;5604;5605;5879;5970;6416;6772;8517;8772	MAPK14;IRF3;PIK3R2;TOLLIP;MAPK1;MAPK3;MAP2K1;MAP2K2;RAC1;RELA;MAP2K4;STAT1;IKBKG;FADD
108	0.110465	hsa05221_Acute_myeloid_leukemia	57	14	7	1978;2475;2885;3728;3845;4893;5296;5594;5595;5604;5605;5970;6774;8517	EIF4EBP1;MTOR;GRB2;JUP;KRAS;NRAS;PIK3R2;MAPK1;MAPK3;MAP2K1;MAP2K2;RELA;STAT3;IKBKG
109	0.110465	hsa05222_Small_cell_lung_cancer	86	14	7	1017;3655;3673;3675;3685;3688;3911;3915;5296;54205;5747;5970;598;8517	CDK2;ITGA6;ITGA2;ITGA3;ITGAV;ITGB1;LAMA5;LAMC1;PIK3R2;CYCS;PTK2;RELA;BCL2L1;IKBKG
110	0.121362	hsa04912_GnRH_signaling_pathway	91	25	11	1432;1956;2767;2776;2778;2885;3708;3709;3710;3845;4323;4893;5331;5566;5578;5594;5595;5604;5605;6416;801;805;808;817;998	MAPK14;EGFR;GNA11;GNAQ;GNAS;GRB2;ITPR1;ITPR2;ITPR3;KRAS;MMP14;NRAS;PLCB3;PRKACA;PRKCA;MAPK1;MAPK3;MAP2K1;MAP2K2;MAP2K4;CALM1;CALM2;CALM3;CAMK2D;CDC42
111	0.123068	hsa00190_Oxidative_phosphorylation	133	39	16	10476;1327;1329;1340;1537;27068;4513;4695;4697;4702;4706;4720;4722;4729;498;506;509;51079;513;51382;515;521;522;523;526;528;529;535;539;5464;6389;6390;7381;7384;7385;7386;7388;9377;9550	ATP5H;COX4I1;COX5B;COX6B1;CYC1;PPA2;COX2;NDUFA2;NDUFA4;NDUFA8;NDUFAB1;NDUFS2;NDUFS3;NDUFV2;ATP5A1;ATP5B;ATP5C1;NDUFA13;ATP5D;ATP6V1D;ATP5F1;ATP5I;ATP5J;ATP6V1A;ATP6V1B2;ATP6V1C1;ATP6V1E1;ATP6V0A1;ATP5O;PPA1;SDHA;SDHB;UQCRB;UQCRC1;UQCRC2;UQCRFS1;UQCRH;COX5A;ATP6V1G1
112	0.125113	hsa04970_Salivary_secretion	89	17	8	2776;2778;3708;3709;3710;476;481;483;490;493;5331;5566;5578;6558;801;805;808	GNAQ;GNAS;ITPR1;ITPR2;ITPR3;ATP1A1;ATP1B1;ATP1B3;ATP2B1;ATP2B4;PLCB3;PRKACA;PRKCA;SLC12A2;CALM1;CALM2;CALM3
113	0.134832	hsa04922_Glucagon_signaling_pathway	101	31	13	1374;1385;2203;2776;2778;2997;31;3276;3708;3709;3710;3939;3945;5160;5162;5211;5223;5315;5331;5530;5531;5562;5566;5571;5834;5836;6513;801;805;808;817	CPT1A;CREB1;FBP1;GNAQ;GNAS;GYS1;ACACA;PRMT1;ITPR1;ITPR2;ITPR3;LDHA;LDHB;PDHA1;PDHB;PFKL;PGAM1;PKM;PLCB3;PPP3CA;PPP4C;PRKAA1;PRKACA;PRKAG1;PYGB;PYGL;SLC2A1;CALM1;CALM2;CALM3;CAMK2D
114	0.136659	hsa00052_Galactose_metabolism	30	12	6	231;2582;2584;2592;2720;3098;3099;5211;5214;5236;55276;7360	AKR1B1;GALE;GALK1;GALT;GLB1;HK1;HK2;PFKL;PFKP;PGM1;PGM2;UGP2
115	0.136659	hsa00630_Glyoxylate_and_dicarboxylate_metabolism	28	12	6	1431;1738;283871;38;39;4190;4191;48;6472;81888;847;9380	CS;DLD;PGP;ACAT1;ACAT2;MDH1;MDH2;ACO1;SHMT2;HYI;CAT;GRHPR
116	0.136659	hsa05020_Prion_diseases	35	12	6	10963;3303;3309;3915;5566;5594;5595;5604;5605;5621;581;6647	STIP1;HSPA1A;HSPA5;LAMC1;PRKACA;MAPK1;MAPK3;MAP2K1;MAP2K2;PRNP;BAX;SOD1
117	0.141342	hsa04966_Collecting_duct_acid_secretion	27	7	4	51382;523;526;528;529;535;9550	ATP6V1D;ATP6V1A;ATP6V1B2;ATP6V1C1;ATP6V1E1;ATP6V0A1;ATP6V1G1
118	0.148504	hsa05100_Bacterial_invasion_of_epithelial_cells	78	40	16	10092;10093;10094;10095;10109;10552;10801;1211;1212;1213;1398;1399;1495;1499;1785;2017;23607;25759;26052;3611;3678;3688;387;391;4735;5296;55752;5747;5829;5879;60;63916;6464;71;7414;81873;857;858;9564;998	ARPC5;ARPC4;ARPC3;ARPC1B;ARPC2;ARPC1A;SEPT9;CLTA;CLTB;CLTC;CRK;CRKL;CTNNA1;CTNNB1;DNM2;CTTN;CD2AP;SHC2;DNM3;ILK;ITGA5;ITGB1;RHOA;RHOG;SEPT2;PIK3R2;SEPT11;PTK2;PXN;RAC1;ACTB;ELMO2;SHC1;ACTG1;VCL;ARPC5L;CAV1;CAV2;BCAR1;CDC42
119	0.153636	hsa04380_Osteoclast_differentiation	132	15	7	1385;1432;2274;2885;5296;5530;5594;5595;5604;5879;5970;6772;8061;8517;8878	CREB1;MAPK14;FHL2;GRB2;PIK3R2;PPP3CA;MAPK1;MAPK3;MAP2K1;RAC1;RELA;STAT1;FOSL1;IKBKG;SQSTM1
120	0.15381	hsa05160_Hepatitis_C	133	26	11	10197;1432;1956;1965;23586;2885;3434;3646;3661;3845;3949;4893;5296;5515;5516;5518;5520;5594;5595;5610;5970;6772;6774;8517;8717;975	PSME3;MAPK14;EGFR;EIF2S1;DDX58;GRB2;IFIT1;EIF3E;IRF3;KRAS;LDLR;NRAS;PIK3R2;PPP2CA;PPP2CB;PPP2R1A;PPP2R2A;MAPK1;MAPK3;EIF2AK2;RELA;STAT1;STAT3;IKBKG;TRADD;CD81
121	0.160136	hsa04520_Adherens_junction	74	29	12	10458;1457;1459;1460;1495;1499;1500;1956;283106;387;4008;52;5594;5595;5770;5792;5795;5819;5879;5880;5881;60;7082;71;7414;81;87;8826;998	BAIAP2;CSNK2A1;CSNK2A2;CSNK2B;CTNNA1;CTNNB1;CTNND1;EGFR;CSNK2A3;RHOA;LMO7;ACP1;MAPK1;MAPK3;PTPN1;PTPRF;PTPRJ;NECTIN2;RAC1;RAC2;RAC3;ACTB;TJP1;ACTG1;VCL;ACTN4;ACTN1;IQGAP1;CDC42
122	0.165394	hsa04932_Non-alcoholic_fatty_liver_disease_(NAFLD)	151	32	13	1327;1329;1340;1537;1965;4513;4695;4697;4702;4706;4720;4722;4729;51079;5296;54205;5562;5571;581;5879;5970;637;6389;6390;7381;7384;7385;7386;7388;836;9377;998	COX4I1;COX5B;COX6B1;CYC1;EIF2S1;COX2;NDUFA2;NDUFA4;NDUFA8;NDUFAB1;NDUFS2;NDUFS3;NDUFV2;NDUFA13;PIK3R2;CYCS;PRKAA1;PRKAG1;BAX;RAC1;RELA;BID;SDHA;SDHB;UQCRB;UQCRC1;UQCRC2;UQCRFS1;UQCRH;CASP3;COX5A;CDC42
123	0.166411	hsa04925_Aldosterone_synthesis_and_secretion	81	18	8	1385;2767;2776;2778;3708;3709;3710;3949;466;5331;5566;5578;57118;801;805;808;817;8536	CREB1;GNA11;GNAQ;GNAS;ITPR1;ITPR2;ITPR3;LDLR;ATF1;PLCB3;PRKACA;PRKCA;CAMK1D;CALM1;CALM2;CALM3;CAMK2D;CAMK1
124	0.166411	hsa05120_Epithelial_cell_signaling_in_Helicobacter_pylori_infection	68	18	8	102;1432;1956;51382;523;526;528;529;535;5781;5879;5970;6416;7082;836;8517;9550;998	ADAM10;MAPK14;EGFR;ATP6V1D;ATP6V1A;ATP6V1B2;ATP6V1C1;ATP6V1E1;ATP6V0A1;PTPN11;RAC1;RELA;MAP2K4;TJP1;CASP3;IKBKG;ATP6V1G1;CDC42
125	0.170544	hsa01040_Biosynthesis_of_unsaturated_fatty_acids	23	10	5	10965;11332;30;3030;51;51144;51495;641371;9415;9524	ACOT2;ACOT7;ACAA1;HADHA;ACOX1;HSD17B12;HACD3;ACOT1;FADS2;TECR
126	0.170544	hsa03060_Protein_export	23	10	5	11231;3309;58477;6726;6727;6728;6729;6730;6731;9789	SEC63;HSPA5;SRPRB;SRP9;SRP14;SRP19;SRP54;SRP68;SRP72;SPCS2
127	0.173474	hsa04530_Tight_junction	139	38	15	103910;10398;10627;11336;1457;1459;1460;1495;1499;2017;2037;22800;2771;2773;283106;3845;387;4627;4628;4893;5515;5516;5518;5520;5578;60;60412;6237;6709;7082;71;79784;81;8531;87;9218;9414;998	MYL12B;MYL9;MYL12A;EXOC3;CSNK2A1;CSNK2A2;CSNK2B;CTNNA1;CTNNB1;CTTN;EPB41L2;RRAS2;GNAI2;GNAI3;CSNK2A3;KRAS;RHOA;MYH9;MYH10;NRAS;PPP2CA;PPP2CB;PPP2R1A;PPP2R2A;PRKCA;ACTB;EXOC4;RRAS;SPTAN1;TJP1;ACTG1;MYH14;ACTN4;YBX3;ACTN1;VAPA;TJP2;CDC42
128	0.189783	hsa04150_mTOR_signaling_pathway	60	13	6	1975;1977;1978;2475;51719;5296;5562;5578;5594;5595;6009;6194;9470	EIF4B;EIF4E;EIF4EBP1;MTOR;CAB39;PIK3R2;PRKAA1;PRKCA;MAPK1;MAPK3;RHEB;RPS6;EIF4E2
129	0.203229	hsa05212_Pancreatic_cancer	66	16	7	1956;3845;5296;5594;5595;5604;5879;5880;5881;5898;5970;598;6772;6774;8517;998	EGFR;KRAS;PIK3R2;MAPK1;MAPK3;MAP2K1;RAC1;RAC2;RAC3;RALA;RELA;BCL2L1;STAT1;STAT3;IKBKG;CDC42
130	0.215471	hsa01210_2-Oxocarboxylic_acid_metabolism	17	8	4	1431;2805;2806;3417;3420;48;586;95	CS;GOT1;GOT2;IDH1;IDH3B;ACO1;BCAT1;ACY1
131	0.220264	hsa00620_Pyruvate_metabolism	40	22	9	1737;1738;223;224;2271;2739;3029;31;38;39;3939;3945;4190;4191;4199;501;5091;5160;5162;5315;9380;97	DLAT;DLD;ALDH9A1;ALDH3A2;FH;GLO1;HAGH;ACACA;ACAT1;ACAT2;LDHA;LDHB;MDH1;MDH2;ME1;ALDH7A1;PC;PDHA1;PDHB;PKM;GRHPR;ACYP1
132	0.229968	hsa04722_Neurotrophin_signaling_pathway	120	28	11	1398;1399;1432;25759;2885;3845;387;396;397;4893;5296;5594;5595;5604;5605;5663;5781;581;5879;5908;5970;6464;7531;801;805;808;817;998	CRK;CRKL;MAPK14;SHC2;GRB2;KRAS;RHOA;ARHGDIA;ARHGDIB;NRAS;PIK3R2;MAPK1;MAPK3;MAP2K1;MAP2K2;PSEN1;PTPN11;BAX;RAC1;RAP1B;RELA;SHC1;YWHAE;CALM1;CALM2;CALM3;CAMK2D;CDC42
133	0.236251	hsa00900_Terpenoid_backbone_biosynthesis	22	11	5	10269;10654;2224;2339;2342;3157;3422;38;39;4597;4598	ZMPSTE24;PMVK;FDPS;FNTA;FNTB;HMGCS1;IDI1;ACAT1;ACAT2;MVD;MVK
134	0.236251	hsa05223_Non-small_cell_lung_cancer	56	11	5	1956;27436;2885;3845;4893;5296;5578;5594;5595;5604;5605	EGFR;EML4;GRB2;KRAS;NRAS;PIK3R2;PRKCA;MAPK1;MAPK3;MAP2K1;MAP2K2
135	0.241021	hsa05010_Alzheimer's_disease	168	55	20	102;10476;1327;1329;1340;1537;23385;2597;2776;3028;351;3708;3709;3710;4035;4513;4695;4697;4702;4706;4720;4722;4729;488;498;506;509;51079;513;515;522;5331;539;54205;5530;5594;5595;5663;637;6389;6390;7381;7384;7385;7386;7388;801;805;808;823;824;836;8772;8883;9377	ADAM10;ATP5H;COX4I1;COX5B;COX6B1;CYC1;NCSTN;GAPDH;GNAQ;HSD17B10;APP;ITPR1;ITPR2;ITPR3;LRP1;COX2;NDUFA2;NDUFA4;NDUFA8;NDUFAB1;NDUFS2;NDUFS3;NDUFV2;ATP2A2;ATP5A1;ATP5B;ATP5C1;NDUFA13;ATP5D;ATP5F1;ATP5J;PLCB3;ATP5O;CYCS;PPP3CA;MAPK1;MAPK3;PSEN1;BID;SDHA;SDHB;UQCRB;UQCRC1;UQCRC2;UQCRFS1;UQCRH;CALM1;CALM2;CALM3;CAPN1;CAPN2;CASP3;FADD;NAE1;COX5A
136	0.249272	hsa03320_PPAR_signaling_pathway	69	14	6	1374;1622;1962;2171;2181;2182;30;34;3611;4199;51;6342;7316;9415	CPT1A;DBI;EHHADH;FABP5;ACSL3;ACSL4;ACAA1;ACADM;ILK;ME1;ACOX1;SCP2;UBC;FADS2
137	0.257911	hsa04213_Longevity_regulating_pathway	64	17	7	1979;2475;3066;3303;3304;3305;3312;3845;4893;5296;5562;5566;5571;6647;6648;81570;847	EIF4EBP2;MTOR;HDAC2;HSPA1A;HSPA1B;HSPA1L;HSPA8;KRAS;NRAS;PIK3R2;PRKAA1;PRKACA;PRKAG1;SOD1;SOD2;CLPB;CAT
138	0.257911	hsa04512_ECM-receptor_interaction	82	17	7	1605;22801;3371;3655;3672;3673;3675;3678;3685;3688;3691;375790;3911;3915;6382;6385;960	DAG1;ITGA11;TNC;ITGA6;ITGA1;ITGA2;ITGA3;ITGA5;ITGAV;ITGB1;ITGB4;AGRN;LAMA5;LAMC1;SDC1;SDC4;CD44
139	0.257911	hsa04750_Inflammatory_mediator_regulation_of_TRP_channels	98	17	7	1432;2776;2778;3708;3709;3710;5296;5331;5499;5500;5501;5566;5578;801;805;808;817	MAPK14;GNAQ;GNAS;ITPR1;ITPR2;ITPR3;PIK3R2;PLCB3;PPP1CA;PPP1CB;PPP1CC;PRKACA;PRKCA;CALM1;CALM2;CALM3;CAMK2D
140	0.263821	hsa05211_Renal_cell_carcinoma	66	20	8	10298;1398;1399;2271;2885;3845;4893;5062;5296;5594;5595;5604;5605;5781;5879;5908;6513;6921;6923;998	PAK4;CRK;CRKL;FH;GRB2;KRAS;NRAS;PAK2;PIK3R2;MAPK1;MAPK3;MAP2K1;MAP2K2;PTPN11;RAC1;RAP1B;SLC2A1;TCEB1;TCEB2;CDC42
141	0.272643	hsa00010_Glycolysis_/_Gluconeogenesis	67	29	11	10327;128;1737;1738;2023;2026;2203;223;224;226;230;2597;2821;3098;3099;3939;3945;501;5160;5162;5211;5214;5223;5230;5236;5315;55276;7167;9562	AKR1A1;ADH5;DLAT;DLD;ENO1;ENO2;FBP1;ALDH9A1;ALDH3A2;ALDOA;ALDOC;GAPDH;GPI;HK1;HK2;LDHA;LDHB;ALDH7A1;PDHA1;PDHB;PFKL;PFKP;PGAM1;PGK1;PGM1;PKM;PGM2;TPI1;MINPP1
142	0.277399	hsa00561_Glycerolipid_metabolism	59	6	3	10327;223;224;231;26007;501	AKR1A1;ALDH9A1;ALDH3A2;AKR1B1;TKFC;ALDH7A1
143	0.277399	hsa00670_One_carbon_pool_by_folate	20	6	3	1719;2618;4522;471;6472;7298	DHFR;GART;MTHFD1;ATIC;SHMT2;TYMS
144	0.277399	hsa04740_Olfactory_transduction	415	6	3	2782;5566;801;805;808;817	GNB1;PRKACA;CALM1;CALM2;CALM3;CAMK2D
145	0.277399	hsa05143_African_trypanosomiasis	35	6	3	2776;3383;3606;5331;5578;7064	GNAQ;ICAM1;IL18;PLCB3;PRKCA;THOP1
146	0.297183	hsa00260_Glycine,_serine_and_threonine_metabolism	40	9	4	1738;2593;26227;29968;501;5223;5723;6472;9380	DLD;GAMT;PHGDH;PSAT1;ALDH7A1;PGAM1;PSPH;SHMT2;GRHPR
147	0.307388	hsa00380_Tryptophan_metabolism	40	12	5	1892;1962;223;224;3030;3033;38;39;501;56267;847;8942	ECHS1;EHHADH;ALDH9A1;ALDH3A2;HADHA;HADH;ACAT1;ACAT2;ALDH7A1;CCBL2;CAT;KYNU
148	0.307388	hsa04621_NOD-like_receptor_signaling_pathway	57	12	5	10910;1432;29108;3320;3326;3606;55914;5594;5595;5970;7184;8517	SUGT1;MAPK14;PYCARD;HSP90AA1;HSP90AB1;IL18;ERBIN;MAPK1;MAPK3;RELA;HSP90B1;IKBKG
149	0.307388	hsa04622_RIG-I-like_receptor_signaling_pathway	70	12	5	1432;1654;23586;26007;3661;5300;5970;7706;8517;8717;8772;9636	MAPK14;DDX3X;DDX58;TKFC;IRF3;PIN1;RELA;TRIM25;IKBKG;TRADD;FADD;ISG15
150	0.310749	hsa05166_HTLV-I_infection	258	45	16	1385;1499;1739;1856;1857;2224;22800;291;292;293;3107;3135;3383;3845;466;4893;5111;51434;5296;54107;5530;5566;55697;581;5901;5902;5970;598;6237;6416;6513;7094;7416;7417;7419;7514;8061;811;821;8498;8517;8829;9133;9184;9519	CREB1;CTNNB1;DLG1;DVL2;DVL3;FDPS;RRAS2;SLC25A4;SLC25A5;SLC25A6;HLA-C;HLA-G;ICAM1;KRAS;ATF1;NRAS;PCNA;ANAPC7;PIK3R2;POLE3;PPP3CA;PRKACA;VAC14;BAX;RAN;RANBP1;RELA;BCL2L1;RRAS;MAP2K4;SLC2A1;TLN1;VDAC1;VDAC2;VDAC3;XPO1;FOSL1;CALR;CANX;RANBP3;IKBKG;NRP1;CCNB2;BUB3;TBPL1
151	0.313029	hsa04130_SNARE_interactions_in_vesicular_transport	34	15	6	10228;10652;143187;2054;662;6810;6811;8417;8673;8675;8677;8773;9341;9342;9554	STX6;YKT6;VTI1A;STX2;BNIP1;STX4;STX5;STX7;VAMP8;STX16;STX10;SNAP23;VAMP3;SNAP29;SEC22B
152	0.313029	hsa04924_Renin_secretion	64	15	6	1385;1508;2771;2773;2776;2778;3708;3709;3710;5331;5530;5566;801;805;808	CREB1;CTSB;GNAI2;GNAI3;GNAQ;GNAS;ITPR1;ITPR2;ITPR3;PLCB3;PPP3CA;PRKACA;CALM1;CALM2;CALM3
153	0.316138	hsa00020_Citrate_cycle_(TCA_cycle)	30	18	7	1431;1737;1738;1743;2271;3417;3420;4190;4191;47;48;5091;5160;5162;6389;6390;8801;8803	CS;DLAT;DLD;DLST;FH;IDH1;IDH3B;MDH1;MDH2;ACLY;ACO1;PC;PDHA1;PDHB;SDHA;SDHB;SUCLG2;SUCLA2
154	0.316138	hsa00051_Fructose_and_mannose_metabolism	33	18	7	2203;226;230;231;26007;2762;29925;29926;3098;3099;5208;5211;5214;5373;57103;6652;7167;7264	FBP1;ALDOA;ALDOC;AKR1B1;TKFC;GMDS;GMPPB;GMPPA;HK1;HK2;PFKFB2;PFKL;PFKP;PMM2;TIGAR;SORD;TPI1;TSTA3
155	0.316138	hsa05220_Chronic_myeloid_leukemia	73	18	7	1398;1399;1487;25759;2885;3066;3845;4893;5296;5594;5595;5604;5605;5781;5970;598;6464;8517	CRK;CRKL;CTBP1;SHC2;GRB2;HDAC2;KRAS;NRAS;PIK3R2;MAPK1;MAPK3;MAP2K1;MAP2K2;PTPN11;RELA;BCL2L1;SHC1;IKBKG
156	0.317702	hsa00280_Valine,_leucine_and_isoleucine_degradation	48	21	8	11112;1738;1892;1962;223;224;30;3028;3030;3032;3033;3155;3157;34;35;38;39;501;586;64087;65985	HIBADH;DLD;ECHS1;EHHADH;ALDH9A1;ALDH3A2;ACAA1;HSD17B10;HADHA;HADHB;HADH;HMGCL;HMGCS1;ACADM;ACADS;ACAT1;ACAT2;ALDH7A1;BCAT1;MCCC2;AACS
157	0.370289	hsa04666_Fc_gamma_R-mediated_phagocytosis	93	25	9	10092;10093;10094;10095;10109;10552;1072;1073;1398;1399;1785;3636;382;4082;5296;5578;5594;5595;5604;5879;5880;65108;7408;81873;998	ARPC5;ARPC4;ARPC3;ARPC1B;ARPC2;ARPC1A;CFL1;CFL2;CRK;CRKL;DNM2;INPPL1;ARF6;MARCKS;PIK3R2;PRKCA;MAPK1;MAPK3;MAP2K1;RAC1;RAC2;MARCKSL1;VASP;ARPC5L;CDC42
158	0.376306	hsa04260_Cardiac_muscle_contraction	78	19	7	1327;1329;1340;1537;4513;476;481;483;488;70;7170;7171;7381;7384;7385;7386;7388;781;9377	COX4I1;COX5B;COX6B1;CYC1;COX2;ATP1A1;ATP1B1;ATP1B3;ATP2A2;ACTC1;TPM3;TPM4;UQCRB;UQCRC1;UQCRC2;UQCRFS1;UQCRH;CACNA2D1;COX5A
159	0.378909	hsa04668_TNF_signaling_pathway	110	16	6	10059;1385;1432;192111;3383;4323;5296;5594;5595;5604;5970;6416;836;8517;8717;8772	DNM1L;CREB1;MAPK14;PGAM5;ICAM1;MMP14;PIK3R2;MAPK1;MAPK3;MAP2K1;RELA;MAP2K4;CASP3;IKBKG;TRADD;FADD
160	0.379442	hsa04320_Dorso-ventral_axis_formation	27	7	3	1956;2885;3845;4853;5594;5595;5604	EGFR;GRB2;KRAS;NOTCH2;MAPK1;MAPK3;MAP2K1
161	0.381609	hsa00410_beta-Alanine_metabolism	31	10	4	1892;1962;223;224;3030;34;501;55748;6611;6723	ECHS1;EHHADH;ALDH9A1;ALDH3A2;HADHA;ACADM;ALDH7A1;CNDP2;SMS;SRM
162	0.381609	hsa04640_Hematopoietic_cell_lineage	88	10	4	1604;3655;3672;3673;3675;3678;7037;928;960;966	CD55;ITGA6;ITGA1;ITGA2;ITGA3;ITGA5;TFRC;CD9;CD44;CD59
163	0.381609	hsa05323_Rheumatoid_arthritis	90	10	4	1514;3383;3606;51382;523;526;528;529;535;9550	CTSL;ICAM1;IL18;ATP6V1D;ATP6V1A;ATP6V1B2;ATP6V1C1;ATP6V1E1;ATP6V0A1;ATP6V1G1
164	0.405675	hsa05206_MicroRNAs_in_cancer	297	35	12	10298;1398;1399;1786;1956;2475;27250;2885;3190;3371;3678;3845;387;3925;4082;4363;4853;4893;5296;5328;5578;5594;5604;5605;5962;6093;6464;6624;6774;7078;7329;7430;7431;836;960	PAK4;CRK;CRKL;DNMT1;EGFR;MTOR;PDCD4;GRB2;HNRNPK;TNC;ITGA5;KRAS;RHOA;STMN1;MARCKS;ABCC1;NOTCH2;NRAS;PIK3R2;PLAU;PRKCA;MAPK1;MAP2K1;MAP2K2;RDX;ROCK1;SHC1;FSCN1;STAT3;TIMP3;UBE2I;EZR;VIM;CASP3;CD44
165	0.418172	hsa04141_Protein_processing_in_endoplasmic_reticulum	169	73	24	10130;10134;10273;10294;10484;10525;10808;10960;10961;10970;11231;1603;1650;1965;201595;22824;22872;23193;23640;2923;29979;30001;3301;3303;3304;3305;3309;3312;3320;3326;3337;3703;5034;51619;51726;54788;55666;5589;55968;5610;5611;56681;56886;581;5886;5887;6184;6185;6238;6396;6400;6500;6745;6747;6748;7184;7321;7322;7323;7324;7326;7353;7415;7841;80331;811;81567;821;823;824;9373;9532;9601	PDIA6;BCAP31;STUB1;DNAJA2;SEC23A;HYOU1;HSPH1;LMAN2;ERP29;CKAP4;SEC63;DAD1;DDOST;EIF2S1;STT3B;HSPA4L;SEC31A;GANAB;HSPBP1;PDIA3;UBQLN1;ERO1A;DNAJA1;HSPA1A;HSPA1B;HSPA1L;HSPA5;HSPA8;HSP90AA1;HSP90AB1;DNAJB1;STT3A;P4HB;UBE2D4;DNAJB11;DNAJB12;NPLOC4;PRKCSH;NSFL1C;EIF2AK2;DNAJC3;SAR1A;UGGT1;BAX;RAD23A;RAD23B;RPN1;RPN2;RRBP1;SEC13;SEL1L;SKP1;SSR1;SSR3;SSR4;HSP90B1;UBE2D1;UBE2D2;UBE2D3;UBE2E1;UBE2G1;UFD1…
166	0.444907	hsa04918_Thyroid_hormone_synthesis	71	17	6	1385;2776;2778;2936;3309;3708;3709;3710;476;481;483;5331;5566;5578;7184;821;9601	CREB1;GNAQ;GNAS;GSR;HSPA5;ITPR1;ITPR2;ITPR3;ATP1A1;ATP1B1;ATP1B3;PLCB3;PRKACA;PRKCA;HSP90B1;CANX;PDIA4
167	0.444907	hsa05133_Pertussis	75	17	6	1072;1073;1432;2771;2773;29108;3661;3678;3688;387;5594;5595;5970;801;805;808;836	CFL1;CFL2;MAPK14;GNAI2;GNAI3;PYCARD;IRF3;ITGA5;ITGB1;RHOA;MAPK1;MAPK3;RELA;CALM1;CALM2;CALM3;CASP3
168	0.450832	hsa04114_Oocyte_meiosis	123	36	12	1017;10971;3708;3709;3710;51434;5499;5500;5501;5515;5516;5518;5527;5528;5529;5530;5566;5594;5595;5604;6500;7529;7531;7532;7533;7534;801;805;808;817;8243;891;9126;9133;9748;983	CDK2;YWHAQ;ITPR1;ITPR2;ITPR3;ANAPC7;PPP1CA;PPP1CB;PPP1CC;PPP2CA;PPP2CB;PPP2R1A;PPP2R5C;PPP2R5D;PPP2R5E;PPP3CA;PRKACA;MAPK1;MAPK3;MAP2K1;SKP1;YWHAB;YWHAE;YWHAG;YWHAH;YWHAZ;CALM1;CALM2;CALM3;CAMK2D;SMC1A;CCNB1;SMC3;CCNB2;SLK;CDK1
169	0.454012	hsa04664_Fc_epsilon_RI_signaling_pathway	68	14	5	1432;2885;3845;4893;5296;5578;5594;5595;5604;5605;5879;5880;5881;6416	MAPK14;GRB2;KRAS;NRAS;PIK3R2;PRKCA;MAPK1;MAPK3;MAP2K1;MAP2K2;RAC1;RAC2;RAC3;MAP2K4
170	0.46467	hsa00650_Butanoate_metabolism	28	11	4	1892;1962;3030;3033;3155;3157;35;38;39;56898;65985	ECHS1;EHHADH;HADHA;HADH;HMGCL;HMGCS1;ACADS;ACAT1;ACAT2;BDH2;AACS
171	0.467356	hsa05205_Proteoglycans_in_cancer	203	65	21	1432;1499;1514;1655;1956;1975;2017;22800;2316;2317;2318;2475;27250;2817;2885;3673;3678;3685;3688;3708;3709;3710;3845;387;4478;4659;4893;5296;5328;5329;5499;5500;5501;5566;5578;5594;5595;5604;5605;5747;5781;5829;5879;5962;60;6093;6194;6237;6382;6383;6385;6774;7078;71;7430;817;836;857;858;8826;9138;9475;960;967;998	MAPK14;CTNNB1;CTSL;DDX5;EGFR;EIF4B;CTTN;RRAS2;FLNA;FLNB;FLNC;MTOR;PDCD4;GPC1;GRB2;ITGA2;ITGA5;ITGAV;ITGB1;ITPR1;ITPR2;ITPR3;KRAS;RHOA;MSN;PPP1R12A;NRAS;PIK3R2;PLAU;PLAUR;PPP1CA;PPP1CB;PPP1CC;PRKACA;PRKCA;MAPK1;MAPK3;MAP2K1;MAP2K2;PTK2;PTPN11;PXN;RAC1;RDX;ACTB;ROCK1;RPS6;RRAS;SDC1;SDC2;SDC4;STAT3;TIMP3;ACTG1;EZR;CAMK2D;CASP3;CAV1;CAV2;IQGAP1;ARHGEF1;ROCK2;CD44;CD63;CDC42
172	0.473738	hsa05169_Epstein-Barr_virus_infection	202	62	20	1017;10213;10971;1432;1457;1459;1460;22938;23586;27044;283106;3066;3107;3135;3303;3304;3305;3312;3315;3383;3661;5296;5431;5437;5566;5610;5700;5701;5702;5704;5705;5706;5707;5708;5709;5710;5713;5714;5717;5718;5719;5757;5901;5970;6416;6774;7431;7514;7529;7531;7532;7533;7534;8021;8517;8717;9519;9533;960;965;983;9861	CDK2;PSMD14;YWHAQ;MAPK14;CSNK2A1;CSNK2A2;CSNK2B;SNW1;DDX58;SND1;CSNK2A3;HDAC2;HLA-C;HLA-G;HSPA1A;HSPA1B;HSPA1L;HSPA8;HSPB1;ICAM1;IRF3;PIK3R2;POLR2B;POLR2H;PRKACA;EIF2AK2;PSMC1;PSMC2;PSMC3;PSMC4;PSMC5;PSMC6;PSMD1;PSMD2;PSMD3;PSMD4;PSMD7;PSMD8;PSMD11;PSMD12;PSMD13;PTMA;RAN;RELA;MAP2K4;STAT3;VIM;XPO1;YWHAB;YWHAE;YWHAG;YWHAH;YWHAZ;NUP214;IKBKG;TRADD;TBPL1;POLR1C;CD44;CD58;CDK1;PSMD6
173	0.477825	hsa00350_Tyrosine_metabolism	35	8	3	128;1312;2184;2805;2806;2954;4282;81889	ADH5;COMT;FAH;GOT1;GOT2;GSTZ1;MIF;FAHD1
174	0.477825	hsa04330_Notch_signaling_pathway	48	8	3	1487;1856;1857;22938;23385;3066;4853;5663	CTBP1;DVL2;DVL3;SNW1;NCSTN;HDAC2;NOTCH2;PSEN1
175	0.477825	hsa04978_Mineral_absorption	51	8	3	2495;2512;3163;475;476;481;483;490	FTH1;FTL;HMOX2;ATOX1;ATP1A1;ATP1B1;ATP1B3;ATP2B1
176	0.495717	hsa00220_Arginine_biosynthesis	20	5	2	1373;2746;2805;2806;95	CPS1;GLUD1;GOT1;GOT2;ACY1
177	0.495717	hsa00340_Histidine_metabolism	24	5	2	223;224;3176;501;55748	ALDH9A1;ALDH3A2;HNMT;ALDH7A1;CNDP2
178	0.495717	hsa04710_Circadian_rhythm	31	5	2	1385;1453;5562;5571;6500	CREB1;CSNK1D;PRKAA1;PRKAG1;SKP1
179	0.495717	hsa04974_Protein_digestion_and_absorption	90	5	2	476;481;483;6510;6520	ATP1A1;ATP1B1;ATP1B3;SLC1A5;SLC3A2
180	0.49646	hsa00270_Cysteine_and_methionine_metabolism	45	21	7	10768;1786;191;2730;27430;2805;2806;2937;3939;3945;4144;4190;4191;4357;51074;55256;58478;586;6611;6723;7263	AHCYL1;DNMT1;AHCY;GCLM;MAT2B;GOT1;GOT2;GSS;LDHA;LDHB;MAT2A;MDH1;MDH2;MPST;APIP;ADI1;ENOPH1;BCAT1;SMS;SRM;TST
181	0.509292	hsa05231_Choline_metabolism_in_cancer	101	18	6	1956;1978;2475;2885;3845;4893;5130;5296;5578;5594;5595;5604;5605;5879;5880;5881;6009;9468	EGFR;EIF4EBP1;MTOR;GRB2;KRAS;NRAS;PCYT1A;PIK3R2;PRKCA;MAPK1;MAPK3;MAP2K1;MAP2K2;RAC1;RAC2;RAC3;RHEB;PCYT1B
182	0.51979	hsa04210_Apoptosis	140	44	14	1075;142;143;1508;1509;1514;1522;1676;1965;3708;3709;3710;3845;4000;4001;4893;51807;5296;54205;5594;5595;5604;5605;56616;581;5970;598;60;637;6709;71;7277;79861;823;824;836;839;84790;84823;8517;8717;8772;8797;9131	CTSC;PARP1;PARP4;CTSB;CTSD;CTSL;CTSZ;DFFA;EIF2S1;ITPR1;ITPR2;ITPR3;KRAS;LMNA;LMNB1;NRAS;TUBA8;PIK3R2;CYCS;MAPK1;MAPK3;MAP2K1;MAP2K2;DIABLO;BAX;RELA;BCL2L1;ACTB;BID;SPTAN1;ACTG1;TUBA4A;TUBAL3;CAPN1;CAPN2;CASP3;CASP6;TUBA1C;LMNB2;IKBKG;TRADD;FADD;TNFRSF10A;AIFM1
183	0.524503	hsa05210_Colorectal_cancer	62	15	5	1499;26060;2956;3845;387;5296;54205;5594;5595;5604;581;5879;5880;5881;836	CTNNB1;APPL1;MSH6;KRAS;RHOA;PIK3R2;CYCS;MAPK1;MAPK3;MAP2K1;BAX;RAC1;RAC2;RAC3;CASP3
184	0.543312	hsa00640_Propanoate_metabolism	32	12	4	1738;1892;1962;3030;31;34;38;39;3939;3945;8801;8803	DLD;ECHS1;EHHADH;HADHA;ACACA;ACADM;ACAT1;ACAT2;LDHA;LDHB;SUCLG2;SUCLA2
185	0.553897	hsa04650_Natural_killer_cell_mediated_cytotoxicity	135	22	7	25759;2885;3107;3135;3383;3845;4893;5296;5530;5578;5594;5595;5604;5605;5781;5879;5880;5881;637;6464;836;8797	SHC2;GRB2;HLA-C;HLA-G;ICAM1;KRAS;NRAS;PIK3R2;PPP3CA;PRKCA;MAPK1;MAPK3;MAP2K1;MAP2K2;PTPN11;RAC1;RAC2;RAC3;BID;SHC1;CASP3;TNFRSF10A
186	0.553897	hsa04720_Long-term_potentiation	66	22	7	2776;3708;3709;3710;3845;4893;5331;5499;5500;5501;5530;5566;5578;5594;5595;5604;5605;5908;801;805;808;817	GNAQ;ITPR1;ITPR2;ITPR3;KRAS;NRAS;PLCB3;PPP1CA;PPP1CB;PPP1CC;PPP3CA;PRKACA;PRKCA;MAPK1;MAPK3;MAP2K1;MAP2K2;RAP1B;CALM1;CALM2;CALM3;CAMK2D
187	0.562736	hsa05131_Shigellosis	65	32	10	10092;10093;10094;10095;10109;102724594;10552;1398;1399;1432;1729;2017;3678;3688;391;5216;5594;5595;5879;5970;60;6093;63916;71;7307;7322;7414;81873;8517;9475;960;998	ARPC5;ARPC4;ARPC3;ARPC1B;ARPC2;U2AF1L5;ARPC1A;CRK;CRKL;MAPK14;DIAPH1;CTTN;ITGA5;ITGB1;RHOG;PFN1;MAPK1;MAPK3;RAC1;RELA;ACTB;ROCK1;ELMO2;ACTG1;U2AF1;UBE2D2;VCL;ARPC5L;IKBKG;ROCK2;CD44;CDC42
188	0.568146	hsa00562_Inositol_phosphate_metabolism	71	9	3	3612;3636;5286;5305;5331;55361;7167;79837;9562	IMPA1;INPPL1;PIK3C2A;PIP4K2A;PLCB3;PI4K2A;TPI1;PIP4K2C;MINPP1
189	0.568146	hsa04610_Complement_and_coagulation_cascades	79	9	3	10544;1604;2152;3075;4179;5054;5328;5329;966	PROCR;CD55;F3;CFH;CD46;SERPINE1;PLAU;PLAUR;CD59
190	0.570671	hsa05134_Legionellosis	55	19	6	10767;1915;1917;1937;29108;3303;3304;3305;3312;3329;3606;375;54205;56681;5970;7415;81876;836;9554	HBS1L;EEF1A1;EEF1A2;EEF1G;PYCARD;HSPA1A;HSPA1B;HSPA1L;HSPA8;HSPD1;IL18;ARF1;CYCS;SAR1A;RELA;VCP;RAB1B;CASP3;SEC22B
191	0.591197	hsa04310_Wnt_signaling_pathway	143	26	8	1452;1457;1459;1460;1487;1499;1856;1857;22943;27101;27123;283106;387;5331;5530;5566;5578;5663;5879;5880;5881;6500;8061;817;8607;9475	CSNK1A1;CSNK2A1;CSNK2A2;CSNK2B;CTBP1;CTNNB1;DVL2;DVL3;DKK1;CACYBP;DKK2;CSNK2A3;RHOA;PLCB3;PPP3CA;PRKACA;PRKCA;PSEN1;RAC1;RAC2;RAC3;SKP1;FOSL1;CAMK2D;RUVBL1;ROCK2
192	0.604877	hsa00600_Sphingolipid_metabolism	47	6	2	10558;2629;2720;427;4758;9517	SPTLC1;GBA;GLB1;ASAH1;NEU1;SPTLC2
193	0.64809	hsa04960_Aldosterone-regulated_sodium_reabsorption	39	10	3	2810;3845;476;481;483;5296;5578;5594;5595;9351	SFN;KRAS;ATP1A1;ATP1B1;ATP1B3;PIK3R2;PRKCA;MAPK1;MAPK3;SLC9A3R2
194	0.69505	hsa00564_Glycerophospholipid_metabolism	95	7	2	23646;2820;5130;5833;79143;79888;9468	PLD3;GPD2;PCYT1A;PCYT2;MBOAT7;LPCAT1;PCYT1B
195	0.69505	hsa00760_Nicotinate_and_nicotinamide_metabolism	29	7	2	10135;133686;22978;23530;4860;4907;5167	NAMPT;NADK2;NT5C2;NNT;PNP;NT5E;ENPP1
196	0.69505	hsa00920_Sulfur_metabolism	10	7	2	10380;23474;4357;54205;58472;7263;9060	BPNT1;ETHE1;MPST;CYCS;SQRDL;TST;PAPSS2
197	0.706087	hsa04662_B_cell_receptor_signaling_pathway	73	18	5	2885;3636;3845;4893;5296;5530;5594;5595;5604;5605;5879;5880;5881;5970;8517;8519;8915;975	GRB2;INPPL1;KRAS;NRAS;PIK3R2;PPP3CA;MAPK1;MAPK3;MAP2K1;MAP2K2;RAC1;RAC2;RAC3;RELA;IKBKG;IFITM1;BCL10;CD81
198	0.716872	hsa00310_Lysine_degradation	52	11	3	1743;1892;1962;223;224;3030;3033;38;39;501;80854	DLST;ECHS1;EHHADH;ALDH9A1;ALDH3A2;HADHA;HADH;ACAT1;ACAT2;ALDH7A1;SETD7
199	0.716872	hsa05216_Thyroid_cancer	29	11	3	10342;1499;3845;4893;5594;5595;5604;5605;7170;7175;8030	TFG;CTNNB1;KRAS;NRAS;MAPK1;MAPK3;MAP2K1;MAP2K2;TPM3;TPR;CCDC6
200	0.736673	hsa04070_Phosphatidylinositol_signaling_system	98	15	4	3612;3636;3708;3709;3710;5286;5296;5305;5331;55361;5578;79837;801;805;808	IMPA1;INPPL1;ITPR1;ITPR2;ITPR3;PIK3C2A;PIK3R2;PIP4K2A;PLCB3;PI4K2A;PRKCA;PIP4K2C;CALM1;CALM2;CALM3
201	0.767459	hsa00983_Drug_metabolism	46	8	2	3251;3614;3615;3704;7083;7371;7372;8833	HPRT1;IMPDH1;IMPDH2;ITPA;TK1;UCK2;UMPS;GMPS
202	0.774726	hsa05031_Amphetamine_addiction	67	12	3	1385;2778;5499;5500;5501;5530;5566;5578;801;805;808;817	CREB1;GNAS;PPP1CA;PPP1CB;PPP1CC;PPP3CA;PRKACA;PRKCA;CALM1;CALM2;CALM3;CAMK2D
203	0.785007	hsa04390_Hippo_signaling_pathway	154	27	7	10413;10971;1453;1490;1495;1499;1739;1856;1857;23513;5054;5499;5500;5501;5515;5516;5518;5520;55233;60;71;7529;7531;7532;7533;7534;92597	YAP1;YWHAQ;CSNK1D;CTGF;CTNNA1;CTNNB1;DLG1;DVL2;DVL3;SCRIB;SERPINE1;PPP1CA;PPP1CB;PPP1CC;PPP2CA;PPP2CB;PPP2R1A;PPP2R2A;MOB1A;ACTB;ACTG1;YWHAB;YWHAE;YWHAG;YWHAH;YWHAZ;MOB1B
204	0.822494	hsa04115_p53_signaling_pathway	69	13	3	1017;2810;3732;50484;5054;54205;581;6241;637;836;891;9133;983	CDK2;SFN;CD82;RRM2B;SERPINE1;CYCS;BAX;RRM2;BID;CASP3;CCNB1;CCNB2;CDK1
205	0.826541	hsa00330_Arginine_and_proline_metabolism	50	17	4	1152;223;224;2593;2805;2806;4942;501;5033;51056;55748;5831;5832;65263;6611;6723;8974	CKB;ALDH9A1;ALDH3A2;GAMT;GOT1;GOT2;OAT;ALDH7A1;P4HA1;LAP3;CNDP2;PYCR1;ALDH18A1;PYCRL;SMS;SRM;P4HA2
206	0.828291	hsa05152_Tuberculosis	178	32	8	1385;1432;1509;3313;3329;3606;387;3916;3920;535;54205;5530;5594;5595;581;5868;5869;5878;5970;637;6772;7879;801;805;808;817;836;8411;8717;8772;8915;9902	CREB1;MAPK14;CTSD;HSPA9;HSPD1;IL18;RHOA;LAMP1;LAMP2;ATP6V0A1;CYCS;PPP3CA;MAPK1;MAPK3;BAX;RAB5A;RAB5B;RAB5C;RELA;BID;STAT1;RAB7A;CALM1;CALM2;CALM3;CAMK2D;CASP3;EEA1;TRADD;FADD;BCL10;MRC2
207	0.845733	hsa00072_Synthesis_and_degradation_of_ketone_bodies	10	5	1	3155;3157;38;39;56898	HMGCL;HMGCS1;ACAT1;ACAT2;BDH2
208	0.845733	hsa04964_Proximal_tubule_bicarbonate_reclamation	23	5	1	2746;4190;476;481;483	GLUD1;MDH1;ATP1A1;ATP1B1;ATP1B3
209	0.863621	hsa04146_Peroxisome	83	22	5	10455;10654;1891;1962;2181;2182;25824;26063;30;3155;3295;3417;373156;4598;5052;51;5825;6342;6647;6648;847;8540	ECI2;PMVK;ECH1;EHHADH;ACSL3;ACSL4;PRDX5;DECR2;ACAA1;HMGCL;HSD17B4;IDH1;GSTK1;MVK;PRDX1;ACOX1;ABCD3;SCP2;SOD1;SOD2;CAT;AGPS
210	0.872606	hsa03018_RNA_degradation	77	30	7	11157;11340;118460;131870;1656;2023;2026;23016;23019;23404;23644;23658;26986;27257;28960;29883;3313;3329;51013;51691;5211;5214;5393;54512;56915;57819;6499;9125;9337;9652	LSM6;EXOSC8;EXOSC6;NUDT16;DDX6;ENO1;ENO2;EXOSC7;CNOT1;EXOSC2;EDC4;LSM5;PABPC1;LSM1;DCPS;CNOT7;HSPA9;HSPD1;EXOSC1;LSM8;PFKL;PFKP;EXOSC9;EXOSC4;EXOSC5;LSM2;SKIV2L;RQCD1;CNOT8;TTC37
211	0.884002	hsa03013_RNA_transport	172	85	22	10189;10209;10248;10250;10419;10556;10605;10762;10921;10940;11171;11260;1207;1915;1917;1964;1965;1967;1968;1973;1975;1977;1978;1979;1981;1982;1983;22985;23165;23191;23279;2332;23636;25929;26986;348995;3646;3837;387082;4116;51068;51808;53371;5411;55110;57510;5901;5905;5976;6396;6612;6613;7175;728689;7329;7514;7919;79902;8021;8087;81929;84305;84321;8480;8661;8662;8663;8664;8665;8666;8667;8668;8669;…	ALYREF;EIF1;POP7;SRRM1;PRMT5;RPP30;PAIP1;NUP50;RNPS1;POP1;STRAP;XPOT;CLNS1A;EEF1A1;EEF1A2;EIF1AX;EIF2S1;EIF2B1;EIF2S3;EIF4A1;EIF4B;EIF4E;EIF4EBP1;EIF4EBP2;EIF4G1;EIF4G2;EIF5;ACIN1;NUP205;CYFIP1;NUP160;FMR1;NUP62;GEMIN5;PABPC1;NUP43;EIF3E;KPNB1;SUMO4;MAGOH;NMD3;PHAX;NUP54;PNN;MAGOHB;XPO5;RAN;RANGAP1;UPF1;SEC13;SUMO3;SUMO2;TPR;EIF3CL;UBE2I;XPO1;DDX39B;NUP85;NUP214;FXR1;SEH1L;PYM1;THOC3;RAE1;EIF3A;E…
212	0.889359	hsa04514_Cell_adhesion_molecules_(CAMs)	142	19	4	214;2734;3107;3135;3383;3655;3685;3688;3897;5792;5817;5819;6382;6383;6385;80381;9019;90952;965	ALCAM;GLG1;HLA-C;HLA-G;ICAM1;ITGA6;ITGAV;ITGB1;L1CAM;PTPRF;PVR;NECTIN2;SDC1;SDC2;SDC4;CD276;MPZL1;ESAM;CD58
213	0.893904	hsa00565_Ether_lipid_metabolism	45	6	1	23646;5048;5049;5050;79888;8540	PLD3;PAFAH1B1;PAFAH1B2;PAFAH1B3;LPCAT1;AGPS
214	0.893904	hsa05144_Malaria	49	6	1	3383;3606;4035;6382;6383;975	ICAM1;IL18;LRP1;SDC1;SDC2;CD81
215	0.91255	hsa04612_Antigen_processing_and_presentation	77	20	4	10197;1385;1508;1514;2923;3107;3135;3303;3304;3305;3308;3309;3312;3320;3326;567;5720;5721;811;821	PSME3;CREB1;CTSB;CTSL;PDIA3;HLA-C;HLA-G;HSPA1A;HSPA1B;HSPA1L;HSPA4;HSPA5;HSPA8;HSP90AA1;HSP90AB1;B2M;PSME1;PSME2;CALR;CANX
216	0.917222	hsa05416_Viral_myocarditis	59	16	3	1604;1605;1981;1982;3107;3135;3383;54205;5879;5880;5881;60;637;71;836;857	CD55;DAG1;EIF4G1;EIF4G2;HLA-C;HLA-G;ICAM1;CYCS;RAC1;RAC2;RAC3;ACTB;BID;ACTG1;CASP3;CAV1
217	0.927666	hsa05014_Amyotrophic_lateral_sclerosis_(ALS)	51	12	2	10452;1432;54205;5530;581;5868;5879;598;637;6647;836;847	TOMM40;MAPK14;CYCS;PPP3CA;BAX;RAB5A;RAC1;BCL2L1;BID;SOD1;CASP3;CAT
218	0.931306	hsa05202_Transcriptional_misregulation_in_cancer	180	21	4	1025;126961;1655;2130;2521;3020;3021;3066;333932;3728;440093;466;5328;5747;5970;598;64083;653604;79058;8148;8290	CDK9;HIST2H3C;DDX5;EWSR1;FUS;H3F3A;H3F3B;HDAC2;HIST2H3A;JUP;H3F3C;ATF1;PLAU;PTK2;RELA;BCL2L1;GOLPH3;HIST2H3D;ASPSCR1;TAF15;HIST3H3
219	0.949844	hsa04215_Apoptosis	32	8	1	54205;56616;581;598;637;836;8678;8772	CYCS;DIABLO;BAX;BCL2L1;BID;CASP3;BECN1;FADD
220	0.949844	hsa04350_TGF-beta_signaling_pathway	84	8	1	387;5515;5516;5518;5594;5595;6093;6500	RHOA;PPP2CA;PPP2CB;PPP2R1A;MAPK1;MAPK3;ROCK1;SKP1
221	0.952469	hsa04120_Ubiquitin_mediated_proteolysis	137	35	7	10054;10055;10075;10273;11065;1642;26091;27338;27339;3093;389898;51434;51619;55236;63893;6500;65264;6921;6923;7317;7319;7321;7322;7323;7324;7326;7328;7329;7332;7334;8450;8451;9039;9040;9690	UBA2;SAE1;HUWE1;STUB1;UBE2C;DDB1;HERC4;UBE2S;PRPF19;UBE2K;UBE2NL;ANAPC7;UBE2D4;UBA6;UBE2O;SKP1;UBE2Z;TCEB1;TCEB2;UBA1;UBE2A;UBE2D1;UBE2D2;UBE2D3;UBE2E1;UBE2G1;UBE2H;UBE2I;UBE2L3;UBE2N;CUL4B;CUL4A;UBA3;UBE2M;UBE3C
222	0.961032	hsa03420_Nucleotide_excision_repair	47	14	2	1642;5111;54107;5886;5887;5981;5982;5983;5984;5985;6118;6119;8450;8451	DDB1;PCNA;POLE3;RAD23A;RAD23B;RFC1;RFC2;RFC3;RFC4;RFC5;RPA2;RPA3;CUL4B;CUL4A
223	0.961045	hsa04142_Lysosome	123	40	8	10577;1075;1174;1176;1200;1211;1212;1213;1508;1509;1514;1522;162;1777;2629;26985;2720;2799;285362;3074;3482;3916;3920;4074;4125;427;4758;4864;535;5476;5538;5660;6448;8546;8906;8907;8943;950;967;968	NPC2;CTSC;AP1S1;AP3S1;TPP1;CLTA;CLTB;CLTC;CTSB;CTSD;CTSL;CTSZ;AP1B1;DNASE2;GBA;AP3M1;GLB1;GNS;SUMF1;HEXB;IGF2R;LAMP1;LAMP2;M6PR;MAN2B1;ASAH1;NEU1;NPC1;ATP6V0A1;CTSA;PPT1;PSAP;SGSH;AP3B1;AP1G2;AP1M1;AP3D1;SCARB2;CD63;CD68
224	0.964641	hsa00240_Pyrimidine_metabolism	105	28	5	1503;1633;1635;1841;1854;22978;29922;3704;4830;4831;4860;4907;50484;51727;54107;5431;5437;6240;6241;654364;7083;7296;7298;7371;7372;790;79077;9533	CTPS1;DCK;DCTD;DTYMK;DUT;NT5C2;NME7;ITPA;NME1;NME2;PNP;NT5E;RRM2B;CMPK1;POLE3;POLR2B;POLR2H;RRM1;RRM2;NME1-NME2;TK1;TXNRD1;TYMS;UCK2;UMPS;CAD;DCTPP1;POLR1C
225	0.965524	hsa04623_Cytosolic_DNA-sensing_pathway	64	9	1	103;23586;29108;3606;3661;5437;5970;8517;9533	ADAR;DDX58;PYCARD;IL18;IRF3;POLR2H;RELA;IKBKG;POLR1C
226	0.973867	hsa00230_Purine_metabolism	176	46	9	10606;11164;131870;132;158;159;1633;203;204;205;221823;22978;2618;29922;3251;353;3614;3615;3704;471;4830;4831;4860;4907;50484;51292;5147;5167;5198;5236;5315;53343;54107;5431;5437;5471;55276;5631;5634;6240;6241;654364;84284;8833;9060;9533	PAICS;NUDT5;NUDT16;ADK;ADSL;ADSS;DCK;AK1;AK2;AK4;PRPS1L1;NT5C2;GART;NME7;HPRT1;APRT;IMPDH1;IMPDH2;ITPA;ATIC;NME1;NME2;PNP;NT5E;RRM2B;GMPR2;PDE6D;ENPP1;PFAS;PGM1;PKM;NUDT9;POLE3;POLR2B;POLR2H;PPAT;PGM2;PRPS1;PRPS2;RRM1;RRM2;NME1-NME2;NTPCR;GMPS;PAPSS2;POLR1C
227	0.975199	hsa04110_Cell_cycle	124	25	4	1017;10971;2810;3066;4171;4172;4173;4174;4175;4176;5111;51434;5591;6500;7529;7531;7532;7533;7534;8243;891;9126;9133;9184;983	CDK2;YWHAQ;SFN;HDAC2;MCM2;MCM3;MCM4;MCM5;MCM6;MCM7;PCNA;ANAPC7;PRKDC;SKP1;YWHAB;YWHAE;YWHAG;YWHAH;YWHAZ;SMC1A;CCNB1;SMC3;CCNB2;BUB3;CDK1
228	0.976306	hsa03430_Mismatch_repair	23	10	1	2956;5111;5981;5982;5983;5984;5985;6118;6119;6742	MSH6;PCNA;RFC1;RFC2;RFC3;RFC4;RFC5;RPA2;RPA3;SSBP1
229	0.979341	hsa04064_NF-kappa_B_signaling_pathway	93	16	2	142;1457;1459;1460;23085;23586;283106;3383;5328;5970;598;7329;7706;8517;8717;8915	PARP1;CSNK2A1;CSNK2A2;CSNK2B;ERC1;DDX58;CSNK2A3;ICAM1;PLAU;RELA;BCL2L1;UBE2I;TRIM25;IKBKG;TRADD;BCL10
230	0.985979	hsa05203_Viral_carcinogenesis	205	81	17	1017;10971;1108;121504;128312;1385;1642;1654;1739;22938;23352;23513;255626;27044;2885;28973;3017;3018;3066;3107;3135;3190;3661;3845;387;440689;4893;5296;5315;554313;5566;55697;5594;5595;5610;5700;581;5829;5879;5902;5970;6774;7419;7529;7531;7532;7533;7534;81;8294;8339;8340;8341;8342;8343;8344;8345;8346;8347;8348;8349;8359;836;8360;8361;8362;8363;8364;8365;8366;8367;8368;8370;8517;85236;87;8717;897…	CDK2;YWHAQ;CHD4;HIST4H4;HIST3H2BB;CREB1;DDB1;DDX3X;DLG1;SNW1;UBR4;SCRIB;HIST1H2BA;SND1;GRB2;MRPS18B;HIST1H2BD;HIST1H2BB;HDAC2;HLA-C;HLA-G;HNRNPK;IRF3;KRAS;RHOA;HIST2H2BF;NRAS;PIK3R2;PKM;HIST2H4B;PRKACA;VAC14;MAPK1;MAPK3;EIF2AK2;PSMC1;BAX;PXN;RAC1;RANBP1;RELA;STAT3;VDAC3;YWHAB;YWHAE;YWHAG;YWHAH;YWHAZ;ACTN4;HIST1H4I;HIST1H2BG;HIST1H2BL;HIST1H2BN;HIST1H2BM;HIST1H2BF;HIST1H2BE;HIST1H2BH;HIST1H2BI;HIS…
231	0.994605	hsa05168_Herpes_simplex_infection	185	40	6	1017;10189;1457;1459;1460;1936;1965;23586;283106;3107;3135;3150;3190;3434;3661;54205;5499;5500;5501;5610;5781;5819;5970;6426;6427;6428;6429;6430;6431;6432;6500;6732;6772;708;836;8517;8683;8772;9519;983	CDK2;ALYREF;CSNK2A1;CSNK2A2;CSNK2B;EEF1D;EIF2S1;DDX58;CSNK2A3;HLA-C;HLA-G;HMGN1;HNRNPK;IFIT1;IRF3;CYCS;PPP1CA;PPP1CB;PPP1CC;EIF2AK2;PTPN11;NECTIN2;RELA;SRSF1;SRSF2;SRSF3;SRSF4;SRSF5;SRSF6;SRSF7;SKP1;SRPK1;STAT1;C1QBP;CASP3;IKBKG;SRSF9;FADD;TBPL1;CDK1
232	0.998293	hsa03030_DNA_replication	36	17	1	2237;4171;4172;4173;4174;4175;4176;5111;54107;5981;5982;5983;5984;5985;6118;6119;6742	FEN1;MCM2;MCM3;MCM4;MCM5;MCM6;MCM7;PCNA;POLE3;RFC1;RFC2;RFC3;RFC4;RFC5;RPA2;RPA3;SSBP1
233	0.998897	hsa03015_mRNA_surveillance_pathway	91	36	4	10189;10250;10767;10921;11051;11052;1477;1478;2107;22985;23283;23708;26528;26986;29101;4116;53918;5411;5499;5500;5501;55110;5515;5516;5518;5520;5527;5528;5529;5976;7919;79869;8106;84305;9775;9939	ALYREF;SRRM1;HBS1L;RNPS1;NUDT21;CPSF6;CSTF1;CSTF2;ETF1;ACIN1;CSTF2T;GSPT2;DAZAP1;PABPC1;SSU72;MAGOH;PELO;PNN;PPP1CA;PPP1CB;PPP1CC;MAGOHB;PPP2CA;PPP2CB;PPP2R1A;PPP2R2A;PPP2R5C;PPP2R5D;PPP2R5E;UPF1;DDX39B;CPSF7;PABPN1;PYM1;EIF4A3;RBM8A
234	0.999956	hsa05034_Alcoholism	179	82	11	121504;126961;128312;1385;2030;255626;25759;2771;2773;2778;2782;2783;2885;3012;3013;3015;3017;3018;3020;3021;3066;333932;3845;440093;440689;4893;5499;5500;5501;554313;5566;55766;5594;5595;55970;5604;6464;653604;723790;801;805;808;8290;8294;8329;8330;8331;8332;8334;8335;8336;8337;8338;8339;8340;8341;8342;8343;8344;8345;8346;8347;8348;8349;8359;8360;8361;8362;8363;8364;8365;8366;8367;8368;8370;8523…	HIST4H4;HIST2H3C;HIST3H2BB;CREB1;SLC29A1;HIST1H2BA;SHC2;GNAI2;GNAI3;GNAS;GNB1;GNB2;GRB2;HIST1H2AE;HIST1H2AD;H2AFZ;HIST1H2BD;HIST1H2BB;H3F3A;H3F3B;HDAC2;HIST2H3A;KRAS;H3F3C;HIST2H2BF;NRAS;PPP1CA;PPP1CB;PPP1CC;HIST2H4B;PRKACA;H2AFJ;MAPK1;MAPK3;GNG12;MAP2K1;SHC1;HIST2H3D;HIST2H2AA4;CALM1;CALM2;CALM3;HIST3H3;HIST1H4I;HIST1H2AI;HIST1H2AK;HIST1H2AJ;HIST1H2AL;HIST1H2AC;HIST1H2AB;HIST1H2AM;HIST2H2AA3;HIS…
235	1	hsa05322_Systemic_lupus_erythematosus	135	65	2	121504;126961;128312;255626;3012;3013;3015;3017;3018;3020;3021;333932;440093;440689;554313;55766;653604;6628;6632;6634;6738;6741;723790;81;8290;8294;8329;8330;8331;8332;8334;8335;8336;8337;8338;8339;8340;8341;8342;8343;8344;8345;8346;8347;8348;8349;8359;8360;8361;8362;8363;8364;8365;8366;8367;8368;8370;85235;85236;87;8969;8970;92815;94239;9555	HIST4H4;HIST2H3C;HIST3H2BB;HIST1H2BA;HIST1H2AE;HIST1H2AD;H2AFZ;HIST1H2BD;HIST1H2BB;H3F3A;H3F3B;HIST2H3A;H3F3C;HIST2H2BF;HIST2H4B;H2AFJ;HIST2H3D;SNRPB;SNRPD1;SNRPD3;TROVE2;SSB;HIST2H2AA4;ACTN4;HIST3H3;HIST1H4I;HIST1H2AI;HIST1H2AK;HIST1H2AJ;HIST1H2AL;HIST1H2AC;HIST1H2AB;HIST1H2AM;HIST2H2AA3;HIST2H2AC;HIST1H2BG;HIST1H2BL;HIST1H2BN;HIST1H2BM;HIST1H2BF;HIST1H2BE;HIST1H2BH;HIST1H2BI;HIST1H2BC;HIST1H2BO…
236	1	hsa03010_Ribosome	137	82	3	101929876;11224;140801;23521;25873;3921;4736;51073;6122;6124;6125;6128;6129;6130;6132;6133;6134;6135;6136;6137;6138;6139;6141;6142;6143;6144;6146;6147;6150;6152;6154;6155;6156;6157;6158;6159;6160;6161;6164;6168;6169;6175;6176;6181;6182;6187;6188;6189;6191;6193;6194;6201;6202;6203;6204;6205;6206;6207;6208;6209;6210;6217;6218;6222;6223;6224;6227;6228;6229;6230;6231;6232;6233;6234;6235;64969;65003;6…	LOC101929876;RPL35;RPL10L;RPL13A;RPL36;RPSA;RPL10A;MRPL4;RPL3;RPL4;RPL5;RPL6;RPL7;RPL7A;RPL8;RPL9;RPL10;RPL11;RPL12;RPL13;RPL15;RPL17;RPL18;RPL18A;RPL19;RPL21;RPL22;RPL23A;MRPL23;RPL24;RPL26;RPL27;RPL30;RPL27A;RPL28;RPL29;RPL31;RPL32;RPL34;RPL37A;RPL38;RPLP0;RPLP1;RPLP2;MRPL12;RPS2;RPS3;RPS3A;RPS4X;RPS5;RPS6;RPS7;RPS8;RPS9;RPS10;RPS11;RPS12;RPS13;RPS14;RPS15;RPS15A;RPS16;RPS17;RPS18;RPS19;RPS20;R…
237	1	hsa03040_Spliceosome	134	83	2	10084;10189;102724594;10285;10291;10465;10594;10772;10915;10946;10992;11157;11338;144983;1655;1665;220988;22827;22938;22985;23020;23450;23451;23658;27316;27339;29896;3178;3183;3190;3192;3303;3304;3305;3312;4116;4670;4809;494115;5093;51503;51645;51691;51729;55110;57819;58517;6426;6427;6428;6429;6430;6431;6432;6434;6625;6626;6627;6628;6629;6631;6632;6633;6634;6635;6636;6637;7307;7919;8175;83443;843…	PQBP1;ALYREF;U2AF1L5;SMNDC1;SF3A1;PPIH;PRPF8;SRSF10;TCERG1;SF3A3;SF3B2;LSM6;U2AF2;HNRNPA1L2;DDX5;DHX15;HNRNPA3;PUF60;SNW1;ACIN1;SNRNP200;SF3B3;SF3B1;LSM5;RBMX;PRPF19;TRA2A;HNRNPA1;HNRNPC;HNRNPK;HNRNPU;HSPA1A;HSPA1B;HSPA1L;HSPA8;MAGOH;HNRNPM;SNU13;RBMXL1;PCBP1;CWC15;PPIL1;LSM8;WBP11;MAGOHB;LSM2;RBM25;SRSF1;SRSF2;SRSF3;SRSF4;SRSF5;SRSF6;SRSF7;TRA2B;SNRNP70;SNRPA;SNRPA1;SNRPB;SNRPB2;SNRPC;SNRPD1;SNR…
238	1	hsa00511_Other_glycan_degradation	18	5	0	2629;2720;3074;4125;4758	GBA;GLB1;HEXB;MAN2B1;NEU1
239	1	hsa00790_Folate_biosynthesis	14	6	0	1719;250;251;5860;6697;8836	DHFR;ALPP;ALPPL2;QDPR;SPR;GGH
240	1	hsa03008_Ribosome_biogenesis_in_eukaryotes	89	25	0	10248;10436;10528;10556;10940;134430;1457;1459;1460;1736;2091;25996;283106;3692;4809;51068;51119;51602;54433;55127;55651;5901;6949;7514;9790	POP7;EMG1;NOP56;RPP30;POP1;WDR36;CSNK2A1;CSNK2A2;CSNK2B;DKC1;FBL;REXO2;CSNK2A3;EIF6;SNU13;NMD3;SBDS;NOP58;GAR1;HEATR1;NHP2;RAN;TCOF1;XPO1;BMS1
241	1	hsa03410_Base_excision_repair	33	7	0	142;143;2237;3146;328;5111;54107	PARP1;PARP4;FEN1;HMGB1;APEX1;PCNA;POLE3
242	1	hsa03440_Homologous_recombination	29	5	0	10111;4361;6118;6119;6742	RAD50;MRE11A;RPA2;RPA3;SSBP1
243	1	hsa03450_Non-homologous_end-joining	13	6	0	10111;2237;2547;4361;5591;7520	RAD50;FEN1;XRCC6;MRE11A;PRKDC;XRCC5
