# Supplementary material for: Proteomic profiling of human cancer pseudopodia for the identification of anti-metastatic drug candidates
Source: Sci Rep. 2018 Apr 11;8:5858. doi: 10.1038/s41598-018-24256-8 (PMC5895739; doi:10.1038/s41598-018-24256-8)
Supplement: Supplementary file 5 — Supplementary Dataset GOMF [file 41598_2018_24256_MOESM5_ESM.xlsx]

## Sheet: Molecular Function
rank	p	set	total	detected	selected	genes	symbols
1	3.81156e-08	GO:0005524_ATP_binding	1466	331	147	10020;10051;10054;10056;10058;10061;10096;10097;10101;10111;10121;10131;10146;1017;1018;1025;10257;10294;10298;10469;10521;10525;10574;10575;10576;10592;10606;10654;10694;10808;10856;10938;10973;11065;1107;1108;112858;11329;11344;1152;132;133686;1373;140809;1432;1452;1453;1455;1456;1457;1459;1503;16;1613;1615;1633;1653;1654;1655;1656;1660;1665;1778;1783;1841;1956;1969;1973;203;204;2048;205;2058;2…	GNE;SMC4;UBA2;FARSB;ABCB6;ABCF2;ACTR3;ACTR2;NUBP2;RAD50;ACTR1A;TRAP1;G3BP1;CDK2;CDK3;CDK9;ABCC4;DNAJA2;PAK4;TIMM44;DDX17;HYOU1;CCT7;CCT4;CCT2;SMC2;PAICS;PMVK;CCT8;HSPH1;RUVBL2;EHD1;ASCC3;UBE2C;CHD3;CHD4;TP53RK;STK38;TWF2;CKB;ADK;NADK2;CPS1;SRXN1;MAPK14;CSNK1A1;CSNK1D;CSNK1G2;CSNK1G3;CSNK2A1;CSNK2A2;CTPS1;AARS;DAPK3;DARS;DCK;DDX1;DDX3X;DDX5;DDX6;DHX9;DHX15;DYNC1H1;DYNC1LI2;DTYMK;EGFR;EPHA2;EIF4A1;…
2	9.25271e-07	GO:0004674_protein_serine/threonine_kinase_activity	323	41	28	10298;112858;11329;1432;1452;1453;1455;1456;1457;1459;1460;1613;2475;3611;5062;51765;53944;5578;5585;5586;5591;5594;5604;5605;5610;6093;6416;65125;6732;6793;7443;7867;817;8428;8878;8895;9475;9578;9748;983;9943	PAK4;TP53RK;STK38;MAPK14;CSNK1A1;CSNK1D;CSNK1G2;CSNK1G3;CSNK2A1;CSNK2A2;CSNK2B;DAPK3;MTOR;ILK;PAK2;STK26;CSNK1G1;PRKCA;PKN1;PKN2;PRKDC;MAPK1;MAP2K1;MAP2K2;EIF2AK2;ROCK1;MAP2K4;WNK1;SRPK1;STK10;VRK1;MAPKAPK3;CAMK2D;STK24;SQSTM1;CPNE3;ROCK2;CDC42BPB;SLK;CDK1;OXSR1
3	3.6961e-05	GO:0004364_glutathione_transferase_activity	27	14	12	1937;2944;2947;2948;2949;2950;2953;2954;373156;4257;4259;653689;9446;9521	EEF1G;GSTM1;GSTM3;GSTM4;GSTM5;GSTP1;GSTT2;GSTZ1;GSTK1;MGST1;MGST3;GSTT2B;GSTO1;EEF1E1
4	0.000290029	GO:0004672_protein_kinase_activity	188	28	18	10087;10155;1025;10298;1452;1453;1456;29959;5062;51765;5562;5571;5578;5585;5586;5591;5604;5610;5747;6093;6416;6732;7443;790;8428;9238;9578;983	COL4A3BP;TRIM28;CDK9;PAK4;CSNK1A1;CSNK1D;CSNK1G3;NRBP1;PAK2;STK26;PRKAA1;PRKAG1;PRKCA;PKN1;PKN2;PRKDC;MAP2K1;EIF2AK2;PTK2;ROCK1;MAP2K4;SRPK1;VRK1;CAD;STK24;TBRG4;CDC42BPB;CDK1
5	0.000887526	GO:0051020_GTPase_binding	21	13	10	2023;2058;2782;2783;30968;3320;3376;3936;4904;5921;6455;6711;9255	ENO1;EPRS;GNB1;GNB2;STOML2;HSP90AA1;IARS;LCP1;YBX1;RASA1;SH3GL1;SPTBN1;AIMP1
6	0.000904569	GO:0031683_G-protein_beta/gamma-subunit_complex_binding	21	6	6	10672;2767;2771;2773;2776;2778	GNA13;GNA11;GNAI2;GNAI3;GNAQ;GNAS
7	0.00164964	GO:0005096_GTPase_activator_activity	256	31	18	10788;116985;128239;192111;23380;23580;25782;26130;2664;2665;2776;3267;392;396;397;51495;54662;55738;57522;5902;5905;5910;5921;6001;60626;6904;83442;8826;9138;9610;9882	IQGAP2;ARAP1;IQGAP3;PGAM5;SRGAP2;CDC42EP4;RAB3GAP2;GAPVD1;GDI1;GDI2;GNAQ;AGFG1;ARHGAP1;ARHGDIA;ARHGDIB;HACD3;TBC1D13;ARFGAP1;SRGAP1;RANBP1;RANGAP1;RAP1GDS1;RASA1;RGS10;RIC8A;TBCD;SH3BGRL3;IQGAP1;ARHGEF1;RIN1;TBC1D4
8	0.00223771	GO:0004175_endopeptidase_activity	62	27	16	102;1200;1373;143471;1889;23385;4179;5034;5663;5682;5683;5684;5685;5686;5687;5688;5689;5690;5692;5693;5694;5695;5696;5707;5708;7174;8904	ADAM10;TPP1;CPS1;PSMA8;ECE1;NCSTN;CD46;P4HB;PSEN1;PSMA1;PSMA2;PSMA3;PSMA4;PSMA5;PSMA6;PSMA7;PSMB1;PSMB2;PSMB4;PSMB5;PSMB6;PSMB7;PSMB8;PSMD1;PSMD2;TPP2;CPNE1
9	0.0022419	GO:0005543_phospholipid_binding	82	14	10	1373;2152;23344;26509;2806;29763;301;308;55968;6464;6711;6712;8436;987	CPS1;F3;ESYT1;MYOF;GOT2;PACSIN3;ANXA1;ANXA5;NSFL1C;SHC1;SPTBN1;SPTBN2;SDPR;LRBA
10	0.00227951	GO:0009055_electron_carrier_activity	86	34	19	10327;10539;128;2108;2109;231;26227;2745;2936;34;3420;35;37;4199;444;4720;4722;4729;4835;51;51218;5447;57019;5860;6390;7264;7296;7358;80142;83442;8574;8974;9131;9377	AKR1A1;GLRX3;ADH5;ETFA;ETFB;AKR1B1;PHGDH;GLRX;GSR;ACADM;IDH3B;ACADS;ACADVL;ME1;ASPH;NDUFS2;NDUFS3;NDUFV2;NQO2;ACOX1;GLRX5;POR;CIAPIN1;QDPR;SDHB;TSTA3;TXNRD1;UGDH;PTGES2;SH3BGRL3;AKR7A2;P4HA2;AIFM1;COX5A
11	0.00291497	GO:0004683_calmodulin-dependent_protein_kinase_activity	26	5	5	1613;57118;7867;817;8536	DAPK3;CAMK1D;MAPKAPK3;CAMK2D;CAMK1
12	0.00291497	GO:0004749_ribose_phosphate_diphosphokinase_activity	5	5	5	221823;5631;5634;5635;5636	PRPS1L1;PRPS1;PRPS2;PRPSAP1;PRPSAP2
13	0.00291497	GO:0005089_Rho_guanyl-nucleotide_exchange_factor_activity	70	5	5	23268;23370;64787;9138;9181	DNMBP;ARHGEF18;EPS8L2;ARHGEF1;ARHGEF2
14	0.00291497	GO:0030276_clathrin_binding	42	5	5	146691;163;8301;9026;9685	TOM1L2;AP2B1;PICALM;HIP1R;CLINT1
15	0.00390068	GO:0048365_Rac_GTPase_binding	40	19	12	10298;10787;10788;2059;2316;23191;23380;23603;23647;5062;5585;55920;57522;6647;752;7879;857;8826;9181	PAK4;NCKAP1;IQGAP2;EPS8;FLNA;CYFIP1;SRGAP2;CORO1C;ARFIP2;PAK2;PKN1;RCC2;SRGAP1;SOD1;FMNL1;RAB7A;CAV1;IQGAP1;ARHGEF2
16	0.00551493	GO:0051015_actin_filament_binding	112	41	21	10092;10093;10094;10095;10096;10097;10109;10552;10788;11078;1495;1956;23122;2316;23191;23345;23499;23603;28988;3927;3936;399687;4082;4430;4627;4628;4642;4646;51474;5357;55201;57175;6624;6840;7094;7430;752;79784;81;832;87	ARPC5;ARPC4;ARPC3;ARPC1B;ACTR3;ACTR2;ARPC2;ARPC1A;IQGAP2;TRIOBP;CTNNA1;EGFR;CLASP2;FLNA;CYFIP1;SYNE1;MACF1;CORO1C;DBNL;LASP1;LCP1;MYO18A;MARCKS;MYO1B;MYH9;MYH10;MYO1D;MYO6;LIMA1;PLS1;MAP1S;CORO1B;FSCN1;SVIL;TLN1;EZR;FMNL1;MYH14;ACTN4;CAPZB;ACTN1
17	0.00596181	GO:0008565_protein_transporter_activity	69	29	16	10973;11231;112936;1174;1176;160;161;162;163;23020;23534;23633;3836;3837;3838;3839;3840;3841;3843;51699;55705;55737;57510;7257;7514;80230;8615;8906;9559	ASCC3;SEC63;VPS26B;AP1S1;AP3S1;AP2A1;AP2A2;AP1B1;AP2B1;SNRNP200;TNPO3;KPNA6;KPNA1;KPNB1;KPNA2;KPNA3;KPNA4;KPNA5;IPO5;VPS29;IPO9;VPS35;XPO5;TSNAX;XPO1;RUFY1;USO1;AP1G2;VPS26A
18	0.00859094	GO:0042803_protein_homodimerization_activity	699	154	62	10015;10016;10059;10135;102;10273;10399;10549;10551;10591;10755;10951;10961;11051;11235;11267;11315;11332;128;128866;131870;133686;1371;140576;1487;150;1613;1633;1889;2040;2194;221823;2316;23345;23380;23468;2539;2582;2593;26520;27101;2806;285362;286257;29082;29108;2937;2944;2947;2948;2954;29959;301;3074;309;3135;3155;3157;3251;3295;3320;3417;3612;3661;3728;38;3956;4257;440;4597;4627;471;4869;4938…	PDCD6IP;PDCD6;DNM1L;NAMPT;ADAM10;STUB1;RACK1;PRDX4;AGR2;DNPH1;GIPC1;CBX1;ERP29;NUDT21;PDCD10;SNF8;PARK7;ACOT7;ADH5;CHMP4B;NUDT16;NADK2;CPOX;S100A16;CTBP1;ADRA2A;DAPK3;DCK;ECE1;STOM;FASN;PRPS1L1;FLNA;SYNE1;SRGAP2;CBX5;G6PD;GALE;GAMT;TIMM9;CACYBP;GOT2;SUMF1;C9orf142;CHMP4A;PYCARD;GSS;GSTM1;GSTM3;GSTM4;GSTZ1;NRBP1;ANXA1;HEXB;ANXA6;HLA-G;HMGCL;HMGCS1;HPRT1;HSD17B4;HSP90AA1;IDH1;IMPA1;IRF3;JUP;ACAT1;L…
19	0.00938059	GO:0004298_threonine-type_endopeptidase_activity	21	16	10	143471;5682;5683;5684;5685;5686;5687;5688;5689;5690;5691;5692;5693;5694;5695;5696	PSMA8;PSMA1;PSMA2;PSMA3;PSMA4;PSMA5;PSMA6;PSMA7;PSMB1;PSMB2;PSMB3;PSMB4;PSMB5;PSMB6;PSMB7;PSMB8
20	0.010149	GO:0003779_actin_binding	285	77	34	100287171;10487;10552;10611;1072;1073;10755;10788;11034;126353;1265;1266;1605;1627;170954;1729;2010;2037;2059;226;22998;23022;2314;23164;2317;2318;23307;23345;23406;23499;2633;2764;28988;29766;3636;3688;3936;4478;4627;4628;4641;4646;5074;5216;5339;5358;55742;5747;5962;6275;64423;64787;65108;6624;6641;6645;667;6709;6711;6712;7170;7171;7402;7408;7414;7430;7533;7852;79585;800;81;81873;822;829;832;90…	WASH1;CAP1;ARPC1A;PDLIM5;CFL1;CFL2;GIPC1;IQGAP2;DSTN;MISP;CNN2;CNN3;DAG1;DBN1;PPP1R18;DIAPH1;EMD;EPB41L2;EPS8;ALDOA;LIMCH1;PALLD;FLII;MPRIP;FLNB;FLNC;FKBP15;SYNE1;COTL1;MACF1;GBP1;GMFB;DBNL;TMOD3;INPPL1;ITGB1;LCP1;MSN;MYH9;MYH10;MYO1C;MYO6;PAWR;PFN1;PLEC;PLS3;PARVA;PTK2;RDX;S100A4;INF2;EPS8L2;MARCKSL1;FSCN1;SNTB1;SNTB2;DST;SPTAN1;SPTBN1;SPTBN2;TPM3;TPM4;UTRN;VASP;VCL;EZR;YWHAH;CXCR4;CORO7;CALD1;A…
21	0.0118121	GO:0019903_protein_phosphatase_binding	64	21	12	10399;1432;1499;1956;2885;3672;3728;51400;51434;5296;55291;6118;6774;6778;7184;7415;8036;8546;8724;8826;9961	RACK1;MAPK14;CTNNB1;EGFR;GRB2;ITGA1;JUP;PPME1;ANAPC7;PIK3R2;PPP6R3;RPA2;STAT3;STAT6;HSP90B1;VCP;SHOC2;AP3B1;SNX3;IQGAP1;MVP
22	0.0119986	GO:0030170_pyridoxal_phosphate_binding	52	12	8	10558;11212;2805;2806;4942;56267;5834;5836;6472;8566;8942;9517	SPTLC1;PROSC;GOT1;GOT2;OAT;CCBL2;PYGB;PYGL;SHMT2;PDXK;KYNU;SPTLC2
23	0.012967	GO:0042288_MHC_class_I_protein_binding	16	6	5	10134;10383;203068;498;506;7415	BCAP31;TUBB4B;TUBB;ATP5A1;ATP5B;VCP
24	0.012967	GO:0043295_glutathione_binding	11	6	5	2937;2944;2947;2948;4257;80142	GSS;GSTM1;GSTM3;GSTM4;MGST1;PTGES2
25	0.012967	GO:0046933_proton-transporting_ATP_synthase_activity,_rotational_mechanism	11	6	5	498;506;509;513;515;539	ATP5A1;ATP5B;ATP5C1;ATP5D;ATP5F1;ATP5O
26	0.012967	GO:0070006_metalloaminopeptidase_activity	13	6	5	10988;4012;4048;6051;7511;9520	METAP2;LNPEP;LTA4H;RNPEP;XPNPEP1;NPEPPS
27	0.0136903	GO:0001664_G-protein_coupled_receptor_binding	53	8	6	10273;2771;3301;3303;3304;3312;3691;5660	STUB1;GNAI2;DNAJA1;HSPA1A;HSPA1B;HSPA8;ITGB4;PSAP
28	0.0165124	GO:0000049_tRNA_binding	42	17	10	11260;16;1915;2193;24138;3735;4141;54888;55157;57510;5917;6741;80755;833;83939;8565;9255	XPOT;AARS;EEF1A1;FARSA;IFIT5;KARS;MARS;NSUN2;DARS2;XPO5;RARS;SSB;AARSD1;CARS;EIF2A;YARS;AIMP1
29	0.0227799	GO:0035091_phosphatidylinositol_binding	68	13	8	29886;29934;3708;3709;3710;51429;5286;57488;58533;6642;6643;8723;9026	SNX8;SNX12;ITPR1;ITPR2;ITPR3;SNX9;PIK3C2A;ESYT2;SNX6;SNX1;SNX2;SNX4;HIP1R
30	0.0237612	GO:0032403_protein_complex_binding	205	59	26	10006;10134;1017;10419;10657;10787;10972;1373;160;1605;161;163;192111;203068;23191;23607;2782;2783;3030;3329;3476;3845;4035;466;4678;4697;4702;4893;4905;51160;5214;5250;54585;5479;5520;5531;5566;5792;581;5908;5970;6237;64175;6767;7353;7384;7385;7386;7416;7529;822;836;8717;8772;8826;9368;9531;9798;9894	ABI1;BCAP31;CDK2;PRMT5;KHDRBS1;NCKAP1;TMED10;CPS1;AP2A1;DAG1;AP2A2;AP2B1;PGAM5;TUBB;CYFIP1;CD2AP;GNB1;GNB2;HADHA;HSPD1;IGBP1;KRAS;LRP1;ATF1;NASP;NDUFA4;NDUFA8;NRAS;NSF;VPS28;PFKP;SLC25A3;LZTFL1;PPIB;PPP2R2A;PPP4C;PRKACA;PTPRF;BAX;RAP1B;RELA;RRAS;P3H1;ST13;UFD1L;UQCRC1;UQCRC2;UQCRFS1;VDAC1;YWHAB;CAPG;CASP3;TRADD;FADD;IQGAP1;SLC9A3R1;BAG3;IST1;TELO2
31	0.0303188	GO:0046961_proton-transporting_ATPase_activity,_rotational_mechanism	23	9	6	498;506;509;513;523;526;528;529;535	ATP5A1;ATP5B;ATP5C1;ATP5D;ATP6V1A;ATP6V1B2;ATP6V1C1;ATP6V1E1;ATP6V0A1
32	0.0303188	GO:0070273_phosphatidylinositol-4-phosphate_binding	20	9	6	10087;23647;253725;27236;5007;54477;55915;64083;8724	COL4A3BP;ARFIP2;FAM21C;ARFIP1;OSBP;PLEKHA5;LANCL2;GOLPH3;SNX3
33	0.0326122	GO:0047485_protein_N-terminus_binding	97	31	15	10611;10640;10971;11235;11267;11331;142;1457;1459;1984;23256;23524;2745;3646;382;51;51164;5501;5604;5970;60412;6118;6227;6386;6605;6811;6812;79643;81;84313;85365	PDLIM5;EXOC5;YWHAQ;PDCD10;SNF8;PHB2;PARP1;CSNK2A1;CSNK2A2;EIF5A;SCFD1;SRRM2;GLRX;EIF3E;ARF6;ACOX1;DCTN4;PPP1CC;MAP2K1;RELA;EXOC4;RPA2;RPS21;SDCBP;SMARCE1;STX5;STXBP1;CHMP6;ACTN4;VPS25;ALG2
34	0.0337615	GO:0005158_insulin_receptor_binding	31	7	5	5167;5770;5781;6464;6642;6643;8723	ENPP1;PTPN1;PTPN11;SHC1;SNX1;SNX2;SNX4
35	0.0337615	GO:0016301_kinase_activity	44	7	5	221823;2475;5315;5586;5631;5634;79672	PRPS1L1;MTOR;PKM;PKN2;PRPS1;PRPS2;FN3KRP
36	0.0337615	GO:0042623_ATPase_activity,_coupled	12	7	5	10694;27183;3303;3304;3312;4905;9525	CCT8;VPS4A;HSPA1A;HSPA1B;HSPA8;NSF;VPS4B
37	0.0340875	GO:0004871_signal_transducer_activity	198	47	21	10342;10672;1399;1499;1936;222068;2280;22943;2316;2764;2767;2771;2773;2776;2778;2782;2783;29883;3611;3728;389;3925;3956;4659;51026;5331;54472;54862;5494;5536;55970;5747;6772;6774;6778;684;7867;80762;8500;8517;8518;8565;8717;9049;9218;9318;9564	TFG;GNA13;CRKL;CTNNB1;EEF1D;TMED4;FKBP1A;DKK1;FLNA;GMFB;GNA11;GNAI2;GNAI3;GNAQ;GNAS;GNB1;GNB2;CNOT7;ILK;JUP;RHOC;STMN1;LGALS1;PPP1R12A;GOLT1B;PLCB3;TOLLIP;CC2D1A;PPM1A;PPP5C;GNG12;PTK2;STAT1;STAT3;STAT6;BST2;MAPKAPK3;NDFIP1;PPFIA1;IKBKG;IKBKAP;YARS;TRADD;AIP;VAPA;COPS2;BCAR1
38	0.0352672	GO:0002161_aminoacyl-tRNA_editing_activity	10	5	4	16;3376;51520;7407;92675	AARS;IARS;LARS;VARS;DTD1
39	0.0352672	GO:0003995_acyl-CoA_dehydrogenase_activity	13	5	4	2108;34;35;37;51	ETFA;ACADM;ACADS;ACADVL;ACOX1
40	0.0352672	GO:0004032_alditol:NADP+_1-oxidoreductase_activity	7	5	4	10327;1645;1646;231;8574	AKR1A1;AKR1C1;AKR1C2;AKR1B1;AKR7A2
41	0.0352672	GO:0035615_clathrin_adaptor_activity	9	5	4	1173;160;161;163;8301	AP2M1;AP2A1;AP2A2;AP2B1;PICALM
42	0.0352672	GO:0042626_ATPase_activity,_coupled_to_transmembrane_movement_of_substances	39	5	4	10257;22;4363;51382;5825	ABCC4;ABCB7;ABCC1;ATP6V1D;ABCD3
43	0.0368349	GO:0005516_calmodulin_binding	176	34	16	10788;1265;1266;128239;1655;2130;23352;4082;4430;4627;4628;4641;4642;4646;490;493;5331;5530;57118;65108;6641;6645;6709;6711;7082;7867;79784;800;817;8411;8536;8721;8826;93974	IQGAP2;CNN2;CNN3;IQGAP3;DDX5;EWSR1;UBR4;MARCKS;MYO1B;MYH9;MYH10;MYO1C;MYO1D;MYO6;ATP2B1;ATP2B4;PLCB3;PPP3CA;CAMK1D;MARCKSL1;SNTB1;SNTB2;SPTAN1;SPTBN1;TJP1;MAPKAPK3;MYH14;CALD1;CAMK2D;EEA1;CAMK1;EDF1;IQGAP1;ATPIF1
44	0.0388953	GO:0008536_Ran_GTPase_binding	28	14	8	10527;11260;1434;23039;3837;3842;3843;55705;57510;5902;5905;7514;79711;8498	IPO7;XPOT;CSE1L;XPO7;KPNB1;TNPO1;IPO5;IPO9;XPO5;RANBP1;RANGAP1;XPO1;IPO4;RANBP3
45	0.0467339	GO:0004177_aminopeptidase_activity	27	12	7	10988;23173;23549;4012;4048;51056;5184;6051;642;7174;7511;9520	METAP2;METAP1;DNPEP;LNPEP;LTA4H;LAP3;PEPD;RNPEP;BLMH;TPP2;XPNPEP1;NPEPPS
46	0.0467339	GO:0030971_receptor_tyrosine_kinase_binding	36	12	7	10399;2339;25759;308;5111;5296;5770;5781;63916;8878;8882;8895	RACK1;FNTA;SHC2;ANXA5;PCNA;PIK3R2;PTPN1;PTPN11;ELMO2;SQSTM1;ZPR1;CPNE3
47	0.0502305	GO:0043531_ADP_binding	31	17	9	1727;2746;2956;399687;4199;4627;4628;4646;476;513;5315;5571;5631;5634;58;7415;9361	CYB5R3;GLUD1;MSH6;MYO18A;ME1;MYH9;MYH10;MYO6;ATP1A1;ATP5D;PKM;PRKAG1;PRPS1;PRPS2;ACTA1;VCP;LONP1
48	0.0611268	GO:0017137_Rab_GTPase_binding	86	15	8	10133;10397;10938;201294;23085;23299;25782;26056;2664;26985;302;4218;4905;5147;5875	OPTN;NDRG1;EHD1;UNC13D;ERC1;BICD2;RAB3GAP2;RAB11FIP5;GDI1;AP3M1;ANXA2;RAB8A;NSF;PDE6D;RABGGTA
49	0.072945	GO:0042802_identical_protein_binding	572	158	58	10016;10059;10133;10197;10458;10574;10606;10657;1075;10856;10935;11252;11315;11335;128866;131870;1374;142;1460;1613;1632;1856;191;1956;210;2130;2203;226;2274;22827;23020;2317;23345;23435;23534;23586;2512;2521;2539;25814;25923;2597;26060;2633;27339;2746;2805;2806;2885;29082;29108;2947;29886;29979;3028;307;3183;3276;3315;3320;334;34;3437;3482;351;3612;3661;373;3897;3936;3939;3945;4175;4357;4598;469…	PDCD6;DNM1L;OPTN;PSME3;BAIAP2;CCT7;PAICS;KHDRBS1;CTSC;RUVBL2;PRDX3;PACSIN2;PARK7;CBX3;CHMP4B;NUDT16;CPT1A;PARP1;CSNK2B;DAPK3;ECI1;DVL2;AHCY;EGFR;ALAD;EWSR1;FBP1;ALDOA;FHL2;PUF60;SNRNP200;FLNB;SYNE1;TARDBP;TNPO3;DDX58;FTL;FUS;G6PD;ATXN10;ATL3;GAPDH;APPL1;GBP1;PRPF19;GLUD1;GOT1;GOT2;GRB2;CHMP4A;PYCARD;GSTM3;SNX8;UBQLN1;HSD17B10;ANXA4;HNRNPC;PRMT1;HSPB1;HSP90AA1;APLP2;ACADM;IFIT3;IGF2R;APP;IMPA1;IRF…
50	0.0746802	GO:0000149_SNARE_binding	41	13	7	10652;11336;143187;2054;23557;23673;6810;6811;6812;7127;8417;8673;9341	YKT6;EXOC3;VTI1A;STX2;SNAPIN;STX12;STX4;STX5;STXBP1;TNFAIP2;STX7;VAMP8;VAMP3
51	0.0746802	GO:0008092_cytoskeletal_protein_binding	47	13	7	10006;11252;140735;1739;226;230;2318;26092;29763;302;55327;823;824	ABI1;PACSIN2;DYNLL2;DLG1;ALDOA;ALDOC;FLNC;TOR1AIP1;PACSIN3;ANXA2;LIN7C;CAPN1;CAPN2
52	0.0798675	GO:0004579_dolichyl-diphosphooligosaccharide-protein_glycotransferase_activity	8	6	4	1603;1650;201595;3703;6184;6185	DAD1;DDOST;STT3B;STT3A;RPN1;RPN2
53	0.0798675	GO:0005536_glucose_binding	10	6	4	2539;2997;3098;3099;5836;7360	G6PD;GYS1;HK1;HK2;PYGL;UGP2
54	0.0798675	GO:0017160_Ral_GTPase_binding	13	6	4	10640;2316;4641;57819;60412;83871	EXOC5;FLNA;MYO1C;LSM2;EXOC4;RAB34
55	0.0798675	GO:0052689_carboxylic_ester_hydrolase_activity	29	6	4	10965;11332;2098;57552;641371;83451	ACOT2;ACOT7;ESD;NCEH1;ACOT1;ABHD11
56	0.0798675	GO:0070402_NADPH_binding	13	6	4	1666;1719;2194;5860;874;9380	DECR1;DHFR;FASN;QDPR;CBR3;GRHPR
57	0.0802641	GO:0003924_GTPase_activity	247	91	35	10059;10381;10383;10672;10767;10801;10890;10981;11021;127829;1654;1785;1915;1917;1938;1968;1983;201475;203068;22800;22931;23011;23708;25923;26052;2633;2634;27175;2767;2771;2773;2776;2778;2782;2783;2794;347688;347733;373;375;377;378;381;382;387;391;397;402;403;4218;4521;51552;51715;51762;51807;54509;55154;55207;57403;5862;5868;5869;5870;5873;5874;5878;5879;5880;5881;5898;5901;5908;5911;6009;6237;6…	DNM1L;TUBB3;TUBB4B;GNA13;HBS1L;SEPT9;RAB10;RAB32;RAB35;ARL8A;DDX3X;DNM2;EEF1A1;EEF1A2;EEF2;EIF2S3;EIF5;RAB12;TUBB;RRAS2;RAB18;RAB21;GSPT2;ATL3;DNM3;GBP1;GBP2;TUBG2;GNA11;GNAI2;GNAI3;GNAQ;GNAS;GNB1;GNB2;GNL1;TUBB8;TUBB2B;TRIM23;ARF1;ARF3;ARF4;ARF5;ARF6;RHOA;RHOG;ARHGDIB;ARL2;ARL3;RAB8A;NUDT1;RAB14;RAB23;RAB8B;TUBA8;RHOF;MSTO1;ARL8B;RAB22A;RAB2A;RAB5A;RAB5B;RAB6A;RAB27A;RAB27B;RAB5C;RAC1;RAC2;RAC3;…
58	0.0819686	GO:0000287_magnesium_ion_binding	192	51	21	10056;10380;10994;11164;11165;11329;1312;131870;159;1854;2023;2026;221823;2237;250;27068;283871;2937;2956;3155;3251;3417;3420;3422;3612;375;4830;51765;5236;5238;5315;5464;5494;5495;55276;55361;5631;5634;5635;5636;56952;57026;5723;58478;60496;6732;7153;79077;8566;9578;9943	FARSB;BPNT1;ILVBL;NUDT5;NUDT3;STK38;COMT;NUDT16;ADSS;DUT;ENO1;ENO2;PRPS1L1;FEN1;ALPP;PPA2;PGP;GSS;MSH6;HMGCL;HPRT1;IDH1;IDH3B;IDI1;IMPA1;ARF1;NME1;STK26;PGM1;PGM3;PKM;PPA1;PPM1A;PPM1B;PGM2;PI4K2A;PRPS1;PRPS2;PRPSAP1;PRPSAP2;PRTFDC1;PDXP;PSPH;ENOPH1;AASDHPPT;SRPK1;TOP2A;DCTPP1;PDXK;CDC42BPB;OXSR1
59	0.0819686	GO:0016887_ATPase_activity	141	51	21	10061;10476;10856;1654;1778;22985;23;23499;24137;27183;2956;29789;3303;3304;3309;3312;3320;3329;3796;4363;439;4627;481;4905;498;506;509;513;515;521;522;539;5524;55324;55605;56992;5700;5701;5702;5704;5705;5706;5825;5983;6059;70;7415;81570;9525;9861;9928	ABCF2;ATP5H;RUVBL2;DDX3X;DYNC1H1;ACIN1;ABCF1;MACF1;KIF4A;VPS4A;MSH6;OLA1;HSPA1A;HSPA1B;HSPA5;HSPA8;HSP90AA1;HSPD1;KIF2A;ABCC1;ASNA1;MYH9;ATP1B1;NSF;ATP5A1;ATP5B;ATP5C1;ATP5D;ATP5F1;ATP5I;ATP5J;ATP5O;PPP2R4;ABCF3;KIF21A;KIF15;PSMC1;PSMC2;PSMC3;PSMC4;PSMC5;PSMC6;ABCD3;RFC3;ABCE1;ACTC1;VCP;CLPB;VPS4B;PSMD6;KIF14
60	0.0898739	GO:0003777_microtubule_motor_activity	67	16	8	1778;1781;1783;24137;3796;3799;3831;51143;55605;56992;64837;8243;83657;83658;9126;9928	DYNC1H1;DYNC1I2;DYNC1LI2;KIF4A;KIF2A;KIF5B;KLC1;DYNC1LI1;KIF21A;KIF15;KLC2;SMC1A;DYNLRB2;DYNLRB1;SMC3;KIF14
61	0.0916964	GO:0001618_virus_receptor_activity	30	11	6	1604;1605;3303;3304;3383;3673;3685;3688;5819;6510;7852	CD55;DAG1;HSPA1A;HSPA1B;ICAM1;ITGA2;ITGAV;ITGB1;NECTIN2;SLC1A5;CXCR4
62	0.0916964	GO:0005544_calcium-dependent_phospholipid_binding	47	11	6	301;302;306;307;308;309;310;311;57488;8895;8904	ANXA1;ANXA2;ANXA3;ANXA4;ANXA5;ANXA6;ANXA7;ANXA11;ESYT2;CPNE3;CPNE1
63	0.0916964	GO:0008601_protein_phosphatase_type_2A_regulator_activity	21	11	6	2029;3476;51400;5518;5520;5524;5527;5528;5529;5610;6418	ENSA;IGBP1;PPME1;PPP2R1A;PPP2R2A;PPP2R4;PPP2R5C;PPP2R5D;PPP2R5E;EIF2AK2;SET
64	0.0916964	GO:0017048_Rho_GTPase_binding	27	11	6	10788;128239;1613;1729;2316;5216;6093;64423;8531;9181;9578	IQGAP2;IQGAP3;DAPK3;DIAPH1;FLNA;PFN1;ROCK1;INF2;YBX3;ARHGEF2;CDC42BPB
65	0.0916964	GO:0031369_translation_initiation_factor_binding	17	11	6	10480;1654;23367;6229;728689;8662;8663;8665;8882;8890;8893	EIF3M;DDX3X;LARP1;RPS24;EIF3CL;EIF3B;EIF3C;EIF3F;ZPR1;EIF2B4;EIF2B5
66	0.0916964	GO:0050660_flavin_adenine_dinucleotide_binding	63	11	6	1727;1738;2108;2936;34;35;37;51;5447;6389;7296	CYB5R3;DLD;ETFA;GSR;ACADM;ACADS;ACADVL;ACOX1;POR;SDHA;TXNRD1
67	0.10093	GO:0005178_integrin_binding	103	27	12	10085;102;1490;310;3383;3491;3611;3655;3675;3678;3688;3897;3911;4240;4323;5034;55914;5829;667;7045;7094;7402;81;811;87;928;977	EDIL3;ADAM10;CTGF;ANXA7;ICAM1;CYR61;ILK;ITGA6;ITGA3;ITGA5;ITGB1;L1CAM;LAMA5;MFGE8;MMP14;P4HB;ERBIN;PXN;DST;TGFBI;TLN1;UTRN;ACTN4;CALR;ACTN1;CD9;CD151
68	0.113332	GO:0005154_epidermal_growth_factor_receptor_binding	29	9	5	10551;2885;378;55658;6311;6464;6642;6643;8723	AGR2;GRB2;ARF4;RNF126;ATXN2;SHC1;SNX1;SNX2;SNX4
69	0.113332	GO:0022857_transmembrane_transporter_activity	18	9	5	10476;498;506;509;513;515;521;522;539	ATP5H;ATP5A1;ATP5B;ATP5C1;ATP5D;ATP5F1;ATP5I;ATP5J;ATP5O
70	0.121362	GO:0048306_calcium-dependent_protein_binding	60	25	11	10015;10016;11261;1655;2054;22872;301;302;306;307;309;310;311;4642;5881;6275;6277;6282;7251;79720;801;805;808;85365;8895	PDCD6IP;PDCD6;CHP1;DDX5;STX2;SEC31A;ANXA1;ANXA2;ANXA3;ANXA4;ANXA6;ANXA7;ANXA11;MYO1D;RAC3;S100A4;S100A6;S100A11;TSG101;VPS37B;CALM1;CALM2;CALM3;ALG2;CPNE3
71	0.125113	GO:0030165_PDZ_domain_binding	84	17	8	10458;10755;23085;490;4905;493;51;55327;55970;5605;5663;60412;6383;6641;9351;9368;9928	BAIAP2;GIPC1;ERC1;ATP2B1;NSF;ATP2B4;ACOX1;LIN7C;GNG12;MAP2K2;PSEN1;EXOC4;SDC2;SNTB1;SLC9A3R2;SLC9A3R1;KIF14
72	0.125113	GO:0043130_ubiquitin_binding	55	17	8	23197;23636;3315;51035;51160;55611;55666;55968;7153;7251;7334;7347;7852;8078;8878;8915;93343	FAF2;NUP62;HSPB1;UBXN1;VPS28;OTUB1;NPLOC4;NSFL1C;TOP2A;TSG101;UBE2N;UCHL3;CXCR4;USP5;SQSTM1;BCL10;MVB12A
73	0.13675	GO:0005525_GTP_binding	367	119	43	10059;10381;10383;10672;10767;10801;10890;10938;10981;11021;11321;126298;127829;131870;159;1785;1819;1915;1917;1938;1967;1968;1983;201475;203068;205;22800;2288;22931;23011;23647;23708;25923;26052;2633;2634;27175;2746;2767;2771;2773;2776;2778;2794;29789;29925;30844;30846;309;3326;347688;347733;373;375;377;378;381;382;3845;387;389;391;402;403;4218;4733;4735;4830;4893;51552;51715;51762;51807;54509;5…	DNM1L;TUBB3;TUBB4B;GNA13;HBS1L;SEPT9;RAB10;EHD1;RAB32;RAB35;GPN1;IRGQ;ARL8A;NUDT16;ADSS;DNM2;DRG2;EEF1A1;EEF1A2;EEF2;EIF2B1;EIF2S3;EIF5;RAB12;TUBB;AK4;RRAS2;FKBP4;RAB18;RAB21;ARFIP2;GSPT2;ATL3;DNM3;GBP1;GBP2;TUBG2;GLUD1;GNA11;GNAI2;GNAI3;GNAQ;GNAS;GNL1;OLA1;GMPPB;EHD4;EHD2;ANXA6;HSP90AB1;TUBB8;TUBB2B;TRIM23;ARF1;ARF3;ARF4;ARF5;ARF6;KRAS;RHOA;RHOC;RHOG;ARL2;ARL3;RAB8A;DRG1;SEPT2;NME1;NRAS;RAB14;RA…
74	0.141342	GO:0016208_AMP_binding	11	7	4	1727;2203;353;5571;5631;5634;5836	CYB5R3;FBP1;APRT;PRKAG1;PRPS1;PRPS2;PYGL
75	0.141342	GO:0019894_kinesin_binding	35	7	4	10109;23636;26128;3895;60;64837;9043	ARPC2;NUP62;KIF1BP;KTN1;ACTB;KLC2;SPAG9
76	0.141342	GO:0032266_phosphatidylinositol-3-phosphate_binding	30	7	4	253725;54477;55915;56270;81609;8724;90203	FAM21C;PLEKHA5;LANCL2;WDR45B;SNX27;SNX3;SNX21
77	0.141342	GO:0042169_SH2_domain_binding	30	7	4	10399;1398;1605;23636;3636;5747;8878	RACK1;CRK;DAG1;NUP62;INPPL1;PTK2;SQSTM1
78	0.141342	GO:0043539_protein_serine/threonine_kinase_activator_activity	17	7	4	51719;5604;5605;801;805;808;8826	CAB39;MAP2K1;MAP2K2;CALM1;CALM2;CALM3;IQGAP1
79	0.14614	GO:0004872_receptor_activity	211	23	10	10544;11231;118429;2287;23534;3383;3482;3691;3848;3949;4035;4070;4179;4853;4864;5329;55697;5817;6238;6510;8797;950;9967	PROCR;SEC63;ANTXR2;FKBP3;TNPO3;ICAM1;IGF2R;ITGB4;KRT1;LDLR;LRP1;TACSTD2;CD46;NOTCH2;NPC1;PLAUR;VAC14;PVR;RRBP1;SLC1A5;TNFRSF10A;SCARB2;THRAP3
80	0.148504	GO:0003743_translation_initiation_factor_activity	53	40	16	10209;10480;10987;1964;1965;1967;1968;1973;1975;1977;1981;1982;1983;27335;28985;3646;3692;51386;54505;728689;7458;83939;84285;8562;8661;8662;8663;8664;8665;8666;8667;8668;8669;8890;8892;8893;8894;9086;9470;9669	EIF1;EIF3M;COPS5;EIF1AX;EIF2S1;EIF2B1;EIF2S3;EIF4A1;EIF4B;EIF4E;EIF4G1;EIF4G2;EIF5;EIF3K;MCTS1;EIF3E;EIF6;EIF3L;DHX29;EIF3CL;EIF4H;EIF2A;EIF1AD;DENR;EIF3A;EIF3B;EIF3C;EIF3D;EIF3F;EIF3G;EIF3H;EIF3I;EIF3J;EIF2B4;EIF2B2;EIF2B5;EIF2S2;EIF1AY;EIF4E2;EIF5B
81	0.15381	GO:0002020_protease_binding	89	26	11	10211;11047;1476;1857;2152;2319;29108;302;3329;3675;3685;3688;3949;4035;5054;5269;5272;6717;7076;7078;7316;831;836;8772;8797;8915	FLOT1;ADRM1;CSTB;DVL3;F3;FLOT2;PYCARD;ANXA2;HSPD1;ITGA3;ITGAV;ITGB1;LDLR;LRP1;SERPINE1;SERPINB6;SERPINB9;SRI;TIMP1;TIMP3;UBC;CAST;CASP3;FADD;TNFRSF10A;BCL10
82	0.15381	GO:0005215_transporter_activity	138	26	11	10061;10527;11252;11261;1173;1176;162;2171;26520;2802;3482;4363;439;506;513;522;528;539;6856;6949;7514;8021;8895;8904;8943;9631	ABCF2;IPO7;PACSIN2;CHP1;AP2M1;AP3S1;AP1B1;FABP5;TIMM9;GOLGA3;IGF2R;ABCC1;ASNA1;ATP5B;ATP5D;ATP5J;ATP6V1C1;ATP5O;SYPL1;TCOF1;XPO1;NUP214;CPNE3;CPNE1;AP3D1;NUP155
83	0.170544	GO:0004252_serine-type_endopeptidase_activity	144	10	5	1075;11098;1200;327;5328;5550;5654;7174;8192;9361	CTSC;PRSS23;TPP1;APEH;PLAU;PREP;HTRA1;TPP2;CLPP;LONP1
84	0.170544	GO:0004713_protein_tyrosine_kinase_activity	83	10	5	1956;2048;558;5604;5605;5747;5754;6416;6464;9031	EGFR;EPHB2;AXL;MAP2K1;MAP2K2;PTK2;PTK7;MAP2K4;SHC1;BAZ1B
85	0.170544	GO:0050661_NADP_binding	32	10	5	23530;2539;2597;2936;3417;4199;5226;5447;6697;847	NNT;G6PD;GAPDH;GSR;IDH1;ME1;PGD;POR;SPR;CAT
86	0.176265	GO:0005080_protein_kinase_C_binding	50	21	9	10399;10539;10611;112464;11344;1832;2316;3094;3315;3685;4082;5074;5318;5585;5589;6385;708;7153;7532;8436;8878	RACK1;GLRX3;PDLIM5;PRKCDBP;TWF2;DSP;FLNA;HINT1;HSPB1;ITGAV;MARCKS;PAWR;PKP2;PKN1;PRKCSH;SDC4;C1QBP;TOP2A;YWHAG;SDPR;SQSTM1
87	0.178633	GO:0017056_structural_constituent_of_nuclear_pore	10	5	3	23165;23636;55161;9631;9688	NUP205;NUP62;TMEM33;NUP155;NUP93
88	0.178633	GO:0031435_mitogen-activated_protein_kinase_kinase_kinase_binding	18	5	3	11140;11329;5594;5604;998	CDC37;STK38;MAPK1;MAP2K1;CDC42
89	0.178633	GO:0032794_GTPase_activating_protein_binding	13	5	3	203068;26130;2773;5300;752	TUBB;GAPVD1;GNAI3;PIN1;FMNL1
90	0.178633	GO:0048037_cofactor_binding	18	5	3	440;47;55662;7086;7298	ASNS;ACLY;HIF1AN;TKT;TYMS
91	0.178633	GO:0070063_RNA_polymerase_binding	12	5	3	10541;2040;5479;5586;64848	ANP32B;STOM;PPIB;PKN2;YTHDC2
92	0.189783	GO:0005518_collagen_binding	60	13	6	1508;1514;22801;3672;3673;3675;51144;5479;64175;7045;871;960;9902	CTSB;CTSL;ITGA11;ITGA1;ITGA2;ITGA3;HSD17B12;PPIB;P3H1;TGFBI;SERPINH1;CD44;MRC2
93	0.190164	GO:0008289_lipid_binding	135	27	11	10059;1173;1604;161;1622;2171;23760;29082;29763;29924;3069;309;387680;51100;51228;5130;5306;5536;5660;581;6284;6455;7415;80230;9322;93343;9685	DNM1L;AP2M1;CD55;AP2A2;DBI;FABP5;PITPNB;CHMP4A;PACSIN3;EPN1;HDLBP;ANXA6;FAM21A;SH3GLB1;GLTP;PCYT1A;PITPNA;PPP5C;PSAP;BAX;S100A13;SH3GL1;VCP;RUFY1;TRIP10;MVB12A;CLINT1
94	0.202352	GO:0005200_structural_constituent_of_cytoskeleton	101	36	14	10092;10093;10094;10095;10096;10097;10109;10381;10383;10426;1832;203068;23336;23607;347688;347733;375790;3849;4478;51807;5357;5493;55914;58;60;6709;6711;6712;7094;71;7277;7283;7431;79861;8030;84790	ARPC5;ARPC4;ARPC3;ARPC1B;ACTR3;ACTR2;ARPC2;TUBB3;TUBB4B;TUBGCP3;DSP;TUBB;SYNM;CD2AP;TUBB8;TUBB2B;AGRN;KRT2;MSN;TUBA8;PLS1;PPL;ERBIN;ACTA1;ACTB;SPTAN1;SPTBN1;SPTBN2;TLN1;ACTG1;TUBA4A;TUBG1;VIM;TUBAL3;CCDC6;TUBA1C
95	0.203229	GO:0019905_syntaxin_binding	69	16	7	10228;10972;200081;23256;54732;55823;6812;8417;857;8675;8677;8773;8774;8775;9342;9554	STX6;TMED10;TXLNA;SCFD1;TMED9;VPS11;STXBP1;STX7;CAV1;STX16;STX10;SNAP23;NAPG;NAPA;SNAP29;SEC22B
96	0.212993	GO:0008144_drug_binding	81	19	8	10135;10280;1633;1719;2194;2342;2475;3148;3157;481;4860;539;5530;5834;5836;6624;6729;7153;7298	NAMPT;SIGMAR1;DCK;DHFR;FASN;FNTB;MTOR;HMGB2;HMGCS1;ATP1B1;PNP;ATP5O;PPP3CA;PYGB;PYGL;FSCN1;SRP54;TOP2A;TYMS
97	0.212993	GO:0043022_ribosome_binding	36	19	8	143244;1965;1984;2107;23;2475;27335;29789;3309;3692;3921;51119;54915;6185;7917;80155;8260;83939;84305	EIF5AL1;EIF2S1;EIF5A;ETF1;ABCF1;MTOR;EIF3K;OLA1;HSPA5;EIF6;RPSA;SBDS;YTHDF1;RPN2;BAG6;NAA15;NAA10;EIF2A;PYM1
98	0.215471	GO:0004857_enzyme_inhibitor_activity	29	8	4	23640;4179;4659;5635;5636;57805;813;93974	HSPBP1;CD46;PPP1R12A;PRPSAP1;PRPSAP2;CCAR2;CALU;ATPIF1
99	0.215471	GO:0005546_phosphatidylinositol-4,5-bisphosphate_binding	48	8	4	11021;11344;253725;302;4430;5216;5756;90203	RAB35;TWF2;FAM21C;ANXA2;MYO1B;PFN1;TWF1;SNX21
100	0.215471	GO:0030234_enzyme_regulator_activity	16	8	4	1967;25782;2730;4735;5510;5707;5708;5709	EIF2B1;RAB3GAP2;GCLM;SEPT2;PPP1R7;PSMD1;PSMD2;PSMD3
101	0.215471	GO:0050998_nitric-oxide_synthase_binding	16	8	4	1785;493;60;801;805;808;817;857	DNM2;ATP2B4;ACTB;CALM1;CALM2;CALM3;CAMK2D;CAV1
102	0.215471	GO:0051721_protein_phosphatase_2A_binding	28	8	4	1978;2029;3476;51400;5520;5524;5770;6464	EIF4EBP1;ENSA;IGBP1;PPME1;PPP2R2A;PPP2R4;PTPN1;SHC1
103	0.235697	GO:0031625_ubiquitin_protein_ligase_binding	252	82	29	100287171;10059;10067;10128;10155;10273;10576;11065;11078;11146;11160;1152;152137;1956;203068;23197;27338;2821;29089;292;3093;3301;3303;3304;3305;3309;3312;3313;3329;4720;4738;5036;5094;51035;51429;54472;55611;5566;55666;5573;5576;56254;5898;5905;5970;6118;637;63893;65264;6613;6923;6950;71;7167;7251;7319;7326;7328;7332;7334;7335;7336;7384;7414;7415;7520;7531;7534;7852;7917;811;81502;81631;8450;84…	WASH1;DNM1L;SCAMP3;LRPPRC;TRIM28;STUB1;CCT2;UBE2C;TRIOBP;GLMN;ERLIN2;CKB;CCDC50;EGFR;TUBB;FAF2;UBE2S;GPI;UBE2T;SLC25A5;UBE2K;DNAJA1;HSPA1A;HSPA1B;HSPA1L;HSPA5;HSPA8;HSPA9;HSPD1;NDUFS2;NEDD8;PA2G4;PCBP2;UBXN1;SNX9;TOLLIP;OTUB1;PRKACA;NPLOC4;PRKAR1A;PRKAR2A;RNF20;RALA;RANGAP1;RELA;RPA2;BID;UBE2O;UBE2Z;SUMO2;TCEB2;TCP1;ACTG1;TPI1;TSG101;UBE2A;UBE2G1;UBE2H;UBE2L3;UBE2N;UBE2V1;UBE2V2;UQCRC1;VCL;VCP;XR…
104	0.236251	GO:0004725_protein_tyrosine_phosphatase_activity	87	11	5	11266;145553;1845;25930;283871;54935;5770;5781;5792;5795;92609	DUSP12;MDP1;DUSP3;PTPN23;PGP;DUSP23;PTPN1;PTPN11;PTPRF;PTPRJ;TIMM50
105	0.236251	GO:0016491_oxidoreductase_activity	78	11	5	10493;2108;2222;25979;285362;30001;328;51097;54884;55256;9446	VAT1;ETFA;FDFT1;DHRS7B;SUMF1;ERO1A;APEX1;SCCPDH;RETSAT;ADI1;GSTO1
106	0.236251	GO:0046983_protein_dimerization_activity	147	11	5	10016;1622;2054;2475;25824;2617;5530;553115;6774;9131;9533	PDCD6;DBI;STX2;MTOR;PRDX5;GARS;PPP3CA;PEF1;STAT3;AIFM1;POLR1C
107	0.249272	GO:0032947_protein_complex_scaffold	40	14	6	10399;1739;23019;4735;5318;54927;55004;5605;857;858;8662;9351;9368;9894	RACK1;DLG1;CNOT1;SEPT2;PKP2;CHCHD3;LAMTOR1;MAP2K2;CAV1;CAV2;EIF3B;SLC9A3R2;SLC9A3R1;TELO2
108	0.277399	GO:0005095_GTPase_inhibitor_activity	14	6	3	10788;2873;3843;402;5147;8826	IQGAP2;GPS1;IPO5;ARL2;PDE6D;IQGAP1
109	0.277399	GO:0008139_nuclear_localization_sequence_binding	11	6	3	23534;3836;3837;3838;3839;3842	TNPO3;KPNA1;KPNB1;KPNA2;KPNA3;TNPO1
110	0.277399	GO:0016597_amino_acid_binding	19	6	3	16;23564;23576;2806;3735;6472	AARS;DDAH2;DDAH1;GOT2;KARS;SHMT2
111	0.277399	GO:0043021_ribonucleoprotein_complex_binding	23	6	3	10084;10419;10465;5499;6729;92609	PQBP1;PRMT5;PPIH;PPP1CA;SRP54;TIMM50
112	0.277399	GO:0044183_protein_binding_involved_in_protein_folding	11	6	3	3303;3304;5201;5202;79031;811	HSPA1A;HSPA1B;PFDN1;PFDN2;PDCL3;CALR
113	0.297183	GO:0008137_NADH_dehydrogenase_(ubiquinone)_activity	39	9	4	4695;4697;4702;4706;4720;4722;4729;51079;91942	NDUFA2;NDUFA4;NDUFA8;NDUFAB1;NDUFS2;NDUFS3;NDUFV2;NDUFA13;NDUFAF2
114	0.297183	GO:0015485_cholesterol_binding	39	9	4	10577;10613;11160;114884;309;4864;6342;6646;857	NPC2;ERLIN1;ERLIN2;OSBPL10;ANXA6;NPC1;SCP2;SOAT1;CAV1
115	0.297183	GO:0045296_cadherin_binding	28	9	4	10397;1495;1499;1500;23607;3728;4179;5663;7414	NDRG1;CTNNA1;CTNNB1;CTNND1;CD2AP;JUP;CD46;PSEN1;VCL
116	0.307388	GO:0000062_fatty-acyl-CoA_binding	29	12	5	10455;11332;2108;3030;3155;34;35;37;51;6342;64746;6646	ECI2;ACOT7;ETFA;HADHA;HMGCL;ACADM;ACADS;ACADVL;ACOX1;SCP2;ACBD3;SOAT1
117	0.317702	GO:0019900_kinase_binding	69	21	8	10273;10935;11140;11261;11266;11315;1499;25843;29979;3326;3939;3945;51719;5211;54472;5562;5635;6513;8717;8915;92597	STUB1;PRDX3;CDC37;CHP1;DUSP12;PARK7;CTNNB1;MOB4;UBQLN1;HSP90AB1;LDHA;LDHB;CAB39;PFKL;TOLLIP;PRKAA1;PRPSAP1;SLC2A1;TRADD;BCL10;MOB1B
118	0.318136	GO:0044325_ion_channel_binding	103	27	10	10971;1499;1729;1739;2273;2280;29085;29924;3326;444;5318;55690;5589;5621;6281;6717;7416;7531;7533;801;805;808;81;817;857;87;9100	YWHAQ;CTNNB1;DIAPH1;DLG1;FHL1;FKBP1A;PHPT1;EPN1;HSP90AB1;ASPH;PKP2;PACS1;PRKCSH;PRNP;S100A10;SRI;VDAC1;YWHAE;YWHAH;CALM1;CALM2;CALM3;ACTN4;CAMK2D;CAV1;ACTN1;USP10
119	0.335421	GO:0005515_protein_binding	8501	1761	554	10006;10007;10011;10015;10016;10020;100287171;10049;10051;10054;10055;10059;10066;10072;10075;10084;10087;10092;10093;10094;10096;10101;10109;10111;10128;10130;10131;10133;10134;10135;10146;10155;1017;10189;10197;102;10211;10213;10226;10228;10236;10248;1025;10250;10254;10273;10285;10291;10294;10298;103;10313;10330;10342;10360;10381;103910;10397;10399;10409;10410;10413;10419;10426;10432;10436;1044…	ABI1;GNPDA1;SRA1;PDCD6IP;PDCD6;GNE;WASH1;DNAJB6;SMC4;UBA2;SAE1;DNM1L;SCAMP2;DPP3;HUWE1;PQBP1;COL4A3BP;ARPC5;ARPC4;ARPC3;ACTR3;NUBP2;ARPC2;RAD50;LRPPRC;PDIA6;TRAP1;OPTN;BCAP31;NAMPT;G3BP1;TRIM28;CDK2;ALYREF;PSME3;ADAM10;FLOT1;PSMD14;PLIN3;STX6;HNRNPR;POP7;CDK9;SRRM1;STAM2;STUB1;SMNDC1;SF3A1;DNAJA2;PAK4;ADAR;RTN3;CNPY2;TFG;NPM3;TUBB3;MYL12B;NDRG1;RACK1;BASP1;IFITM3;YAP1;PRMT5;TUBGCP3;RBM14;EMG1;FAM…
120	0.362779	GO:0019904_protein_domain_specific_binding	200	65	22	10409;10971;11335;1460;1487;1656;1856;203068;2181;23019;23647;2475;27183;27236;27243;2773;2810;28988;30846;3148;3309;3476;3675;3837;3916;3920;4627;4642;4670;476;5007;5329;54820;55327;55823;55920;5781;5870;5873;5874;5912;6767;6812;7082;7415;7430;7514;7529;7531;7532;7533;7534;801;805;808;822;8517;8655;8826;9125;9146;9218;9414;9454;9798	BASP1;YWHAQ;CBX3;CSNK2B;CTBP1;DDX6;DVL2;TUBB;ACSL3;CNOT1;ARFIP2;MTOR;VPS4A;ARFIP1;CHMP2A;GNAI3;SFN;DBNL;EHD2;HMGB2;HSPA5;IGBP1;ITGA3;KPNB1;LAMP1;LAMP2;MYH9;MYO1D;HNRNPM;ATP1A1;OSBP;PLAUR;NDE1;LIN7C;VPS11;RCC2;PTPN11;RAB6A;RAB27A;RAB27B;RAP2B;ST13;STXBP1;TJP1;VCP;EZR;XPO1;YWHAB;YWHAE;YWHAG;YWHAH;YWHAZ;CALM1;CALM2;CALM3;CAPG;IKBKG;DYNLL1;IQGAP1;RQCD1;HGS;VAPA;TJP2;HOMER3;IST1
121	0.374888	GO:0019901_protein_kinase_binding	362	81	27	10131;102;10935;10949;11235;1213;142;146691;150;160;161;162;1739;1785;1808;1845;1915;1917;1938;1994;2181;25759;25930;2810;2885;2997;3315;3326;3611;4218;4478;4659;476;4830;4869;4905;5037;5062;51400;5208;5223;5500;5501;5566;5571;55920;5747;5770;57819;5795;5829;59;5970;598;6009;6188;6194;6223;6464;6560;6774;6812;7402;7416;7443;7534;801;80279;805;808;857;858;8826;8878;891;8915;9555;9564;9928;9961;998	TRAP1;ADAM10;PRDX3;HNRNPA0;PDCD10;CLTC;PARP1;TOM1L2;ADRA2A;AP2A1;AP2A2;AP1B1;DLG1;DNM2;DPYSL2;DUSP3;EEF1A1;EEF1A2;EEF2;ELAVL1;ACSL3;SHC2;PTPN23;SFN;GRB2;GYS1;HSPB1;HSP90AB1;ILK;RAB8A;MSN;PPP1R12A;ATP1A1;NME1;NPM1;NSF;PEBP1;PAK2;PPME1;PFKFB2;PGAM1;PPP1CB;PPP1CC;PRKACA;PRKAG1;RCC2;PTK2;PTPN1;LSM2;PTPRJ;PXN;ACTA2;RELA;BCL2L1;RHEB;RPS3;RPS6;RPS19;SHC1;SLC12A4;STAT3;STXBP1;UTRN;VDAC1;VRK1;YWHAZ;CALM1;…
122	0.376306	GO:0017124_SH3_domain_binding	116	19	7	10015;102;10657;1785;23607;26578;2885;30011;3611;3636;392;5782;63916;6451;7408;8030;85021;93343;9564	PDCD6IP;ADAM10;KHDRBS1;DNM2;CD2AP;OSTF1;GRB2;SH3KBP1;ILK;INPPL1;ARHGAP1;PTPN12;ELMO2;SH3BGRL;VASP;CCDC6;REPS1;MVB12A;BCAR1
123	0.378909	GO:0042277_peptide_binding	58	16	6	10381;1200;1211;1212;1453;1508;1509;2342;4012;4048;5478;5479;6051;7064;811;9520	TUBB3;TPP1;CLTA;CLTB;CSNK1D;CTSB;CTSD;FNTB;LNPEP;LTA4H;PPIA;PPIB;RNPEP;THOP1;CALR;NPEPPS
124	0.379442	GO:0005547_phosphatidylinositol-3,4,5-trisphosphate_binding	33	7	3	10788;10979;116985;253725;4430;8729;8826	IQGAP2;FERMT2;ARAP1;FAM21C;MYO1B;GBF1;IQGAP1
125	0.379442	GO:0008168_methyltransferase_activity	67	7	3	10419;25917;2593;2618;3276;51603;57019	PRMT5;THUMPD3;GAMT;GART;PRMT1;METTL13;CIAPIN1
126	0.379442	GO:0008312_7S_RNA_binding	7	7	3	23404;6726;6727;6728;6729;6730;6731	EXOSC2;SRP9;SRP14;SRP19;SRP54;SRP68;SRP72
127	0.379442	GO:0030235_nitric-oxide_synthase_regulator_activity	9	7	3	1956;3320;3326;801;805;808;8655	EGFR;HSP90AA1;HSP90AB1;CALM1;CALM2;CALM3;DYNLL1
128	0.379442	GO:0030898_actin-dependent_ATPase_activity	12	7	3	4430;4627;4628;4637;4641;4642;79784	MYO1B;MYH9;MYH10;MYL6;MYO1C;MYO1D;MYH14
129	0.379442	GO:0031406_carboxylic_acid_binding	9	7	3	1645;1646;2805;3145;3155;55662;9380	AKR1C1;AKR1C2;GOT1;HMBS;HMGCL;HIF1AN;GRHPR
130	0.379442	GO:0070628_proteasome_binding	12	7	3	10213;11047;51377;7917;8624;9097;9491	PSMD14;ADRM1;UCHL5;BAG6;PSMG1;USP14;PSMF1
131	0.38089	GO:0003774_motor_activity	45	13	5	10540;140735;1639;3796;3831;4627;4637;4641;4646;56992;6990;6993;8655	DCTN2;DYNLL2;DCTN1;KIF2A;KLC1;MYH9;MYL6;MYO1C;MYO6;KIF15;DYNLT3;DYNLT1;DYNLL1
132	0.381609	GO:0000979_RNA_polymerase_II_core_promoter_sequence-specific_DNA_binding	51	10	4	10413;10856;23558;3015;3020;3021;64754;6772;6778;9555	YAP1;RUVBL2;WBP2;H2AFZ;H3F3A;H3F3B;SMYD3;STAT1;STAT6;H2AFY
133	0.381609	GO:0004867_serine-type_endopeptidase_inhibitor_activity	94	10	4	10653;135228;1992;334;351;5037;5054;5269;5272;871	SPINT2;CD109;SERPINB1;APLP2;APP;PEBP1;SERPINE1;SERPINB6;SERPINB9;SERPINH1
134	0.381609	GO:0015631_tubulin_binding	40	10	4	1605;226;3925;55201;5621;6249;6902;7175;7411;9928	DAG1;ALDOA;STMN1;MAP1S;PRNP;CLIP1;TBCA;TPR;VBP1;KIF14
135	0.381609	GO:0030374_ligand-dependent_nuclear_receptor_transcription_coactivator_activity	48	10	4	10011;10432;3159;5585;7251;79084;80324;81;87;9967	SRA1;RBM14;HMGA1;PKN1;TSG101;WDR77;PUS1;ACTN4;ACTN1;THRAP3
136	0.381609	GO:0030544_Hsp70_protein_binding	24	10	4	10273;10963;3301;3337;4597;5481;6767;7037;7917;983	STUB1;STIP1;DNAJA1;DNAJB1;MVD;PPID;ST13;TFRC;BAG6;CDK1
137	0.381609	GO:0043621_protein_self-association	43	10	4	1075;1508;1856;3897;4191;5825;6513;79188;8915;9368	CTSC;CTSB;DVL2;L1CAM;MDH2;ABCD3;SLC2A1;TMEM43;BCL10;SLC9A3R1
138	0.381609	GO:0048487_beta-tubulin_binding	34	10	4	10128;127829;2010;22948;55201;55207;6904;81565;9141;9217	LRPPRC;ARL8A;EMD;CCT5;MAP1S;ARL8B;TBCD;NDEL1;PDCD5;VAPB
139	0.454012	GO:0008135_translation_factor_activity,_RNA_binding	27	14	5	10209;10985;1917;1936;1964;1968;1973;1981;1982;1983;23;7458;8894;9470	EIF1;GCN1;EEF1A2;EEF1D;EIF1AX;EIF2S3;EIF4A1;EIF4G1;EIF4G2;EIF5;ABCF1;EIF4H;EIF2S2;EIF4E2
140	0.46467	GO:0019902_phosphatase_binding	44	11	4	1075;170954;1739;23589;54927;5594;5595;6455;65125;9351;9368	CTSC;PPP1R18;DLG1;CARHSP1;CHCHD3;MAPK1;MAPK3;SH3GL1;WNK1;SLC9A3R2;SLC9A3R1
141	0.477825	GO:0001968_fibronectin_binding	28	8	3	1490;1514;151887;3675;3685;3688;51144;6385	CTGF;CTSL;CCDC80;ITGA3;ITGAV;ITGB1;HSD17B12;SDC4
142	0.477825	GO:0004222_metalloendopeptidase_activity	106	8	3	102;10269;1889;4323;4898;7064;7384;7385	ADAM10;ZMPSTE24;ECE1;MMP14;NRDC;THOP1;UQCRC1;UQCRC2
143	0.477825	GO:0017166_vinculin_binding	10	8	3	1495;1605;23336;51493;5829;7094;7402;87	CTNNA1;DAG1;SYNM;RTCB;PXN;TLN1;UTRN;ACTN1
144	0.477825	GO:0023026_MHC_class_II_protein_complex_binding	16	8	3	311;3312;3320;3326;481;5315;7531;975	ANXA11;HSPA8;HSP90AA1;HSP90AB1;ATP1B1;PKM;YWHAE;CD81
145	0.477825	GO:0044548_S100_protein_binding	13	8	3	302;311;488;6277;6282;7430;79026;8826	ANXA2;ANXA11;ATP2A2;S100A6;S100A11;EZR;AHNAK;IQGAP1
146	0.477825	GO:0097110_scaffold_protein_binding	47	8	3	11315;1832;3875;493;5595;5605;7431;858	PARK7;DSP;KRT18;ATP2B4;MAPK3;MAP2K2;VIM;CAV2
147	0.478811	GO:0005198_structural_molecule_activity	218	43	14	10426;10763;11258;11316;1211;1212;1213;1314;1315;1495;1832;203068;2037;22820;26958;27175;2794;301;3728;3848;3875;3911;4000;4001;4131;4134;444;4926;5411;55700;6641;6645;7414;84313;84790;84823;857;8661;9019;9276;9475;9782;989	TUBGCP3;NES;DCTN3;COPE;CLTA;CLTB;CLTC;COPA;COPB1;CTNNA1;DSP;TUBB;EPB41L2;COPG1;COPG2;TUBG2;GNL1;ANXA1;JUP;KRT1;KRT18;LAMA5;LMNA;LMNB1;MAP1B;MAP4;ASPH;NUMA1;PNN;MAP7D1;SNTB1;SNTB2;VCL;VPS25;TUBA1C;LMNB2;CAV1;EIF3A;MPZL1;COPB2;ROCK2;MATR3;SEPT7
148	0.495717	GO:0000146_microfilament_motor_activity	19	5	2	4430;4627;4628;4642;79784	MYO1B;MYH9;MYH10;MYO1D;MYH14
149	0.495717	GO:0004535_poly(A)-specific_ribonuclease_activity	12	5	2	114034;201626;23019;29883;9337	TOE1;PDE12;CNOT1;CNOT7;CNOT8
150	0.495717	GO:0005520_insulin-like_growth_factor_binding	19	5	2	1490;3482;3490;3491;5654	CTGF;IGF2R;IGFBP7;CYR61;HTRA1
151	0.495717	GO:0008190_eukaryotic_initiation_factor_4E_binding	9	5	2	1654;1978;1979;1981;23367	DDX3X;EIF4EBP1;EIF4EBP2;EIF4G1;LARP1
152	0.495717	GO:0015075_ion_transmembrane_transporter_activity	12	5	2	3927;5355;6277;81855;94081	LASP1;PLP2;S100A6;SFXN3;SFXN1
153	0.495717	GO:0030506_ankyrin_binding	20	5	2	2318;476;5339;6711;85456	FLNC;ATP1A1;PLEC;SPTBN1;TNKS1BP1
154	0.495717	GO:0035255_ionotropic_glutamate_receptor_binding	19	5	2	1739;2319;2521;2778;821	DLG1;FLOT2;FUS;GNAS;CANX
155	0.495717	GO:0043014_alpha-tubulin_binding	23	5	2	100287171;127829;2339;55207;81565	WASH1;ARL8A;FNTA;ARL8B;NDEL1
156	0.495717	GO:0051539_4_iron,_4_sulfur_cluster_binding	40	5	2	10101;4720;48;5471;6390	NUBP2;NDUFS2;ACO1;PPAT;SDHB
157	0.495717	GO:0071933_Arp2/3_complex_binding	8	5	2	10109;10788;2764;51429;57175	ARPC2;IQGAP2;GMFB;SNX9;CORO1B
158	0.495717	GO:0080025_phosphatidylinositol-3,5-bisphosphate_binding	20	5	2	253725;54477;56270;8724;8729	FAM21C;PLEKHA5;WDR45B;SNX3;GBF1
159	0.49646	GO:0004004_ATP-dependent_RNA_helicase_activity	62	21	7	10146;10521;1653;1654;1655;1656;1660;1665;1973;22907;23020;54505;5976;64848;6499;79039;7919;8653;9188;9775;9879	G3BP1;DDX17;DDX1;DDX3X;DDX5;DDX6;DHX9;DHX15;EIF4A1;DHX30;SNRNP200;DHX29;UPF1;YTHDC2;SKIV2L;DDX54;DDX39B;DDX3Y;DDX21;EIF4A3;DDX46
160	0.524503	GO:0005484_SNAP_receptor_activity	37	15	5	10228;10652;143187;2054;23673;662;6810;6811;8417;8673;8675;8677;8773;9341;9342	STX6;YKT6;VTI1A;STX2;STX12;BNIP1;STX4;STX5;STX7;VAMP8;STX16;STX10;SNAP23;VAMP3;SNAP29
161	0.543312	GO:0042826_histone_deacetylase_binding	90	12	4	11051;23468;3838;5245;5585;5586;5928;5970;6421;7153;7529;7531	NUDT21;CBX5;KPNA2;PHB;PKN1;PKN2;RBBP4;RELA;SFPQ;TOP2A;YWHAB;YWHAE
162	0.553897	GO:0051287_NAD_binding	37	22	7	11112;142;1487;1727;1738;191;23530;2597;26227;3028;3030;3417;3420;3939;3945;4190;4199;4720;56898;6652;7358;9380	HIBADH;PARP1;CTBP1;CYB5R3;DLD;AHCY;NNT;GAPDH;PHGDH;HSD17B10;HADHA;IDH1;IDH3B;LDHA;LDHB;MDH1;ME1;NDUFS2;BDH2;SORD;UGDH;GRHPR
163	0.568146	GO:0008237_metallopeptidase_activity	65	9	3	10072;102;10213;10987;23549;4012;55748;57559;95	DPP3;ADAM10;PSMD14;COPS5;DNPEP;LNPEP;CNDP2;STAMBPL1;ACY1
164	0.568146	GO:0050839_cell_adhesion_molecule_binding	56	9	3	1829;1832;3688;3728;4478;5817;5819;6386;7430	DSG2;DSP;ITGB1;JUP;MSN;PVR;NECTIN2;SDCBP;EZR
165	0.570671	GO:0030246_carbohydrate_binding	185	19	6	10960;23193;23420;2673;283820;3848;3958;408050;4125;5631;5634;56851;5834;6652;6675;811;821;9761;9902	LMAN2;GANAB;NOMO1;GFPT1;NOMO2;KRT1;LGALS3;NOMO3;MAN2B1;PRPS1;PRPS2;EMC7;PYGB;SORD;UAP1;CALR;CANX;MLEC;MRC2
166	0.591197	GO:0003725_double-stranded_RNA_binding	57	26	8	10383;1213;1653;1665;1973;1994;22907;23180;23586;3326;3329;3608;3609;4154;4478;5610;6520;6780;7037;7431;8575;8638;87;9188;9208;92140	TUBB4B;CLTC;DDX1;DHX15;EIF4A1;ELAVL1;DHX30;RFTN1;DDX58;HSP90AB1;HSPD1;ILF2;ILF3;MBNL1;MSN;EIF2AK2;SLC3A2;STAU1;TFRC;VIM;PRKRA;OASL;ACTN1;DDX21;LRRFIP1;MTDH
167	0.604877	GO:0003857_3-hydroxyacyl-CoA_dehydrogenase_activity	8	6	2	1962;3028;3030;3032;3033;3295	EHHADH;HSD17B10;HADHA;HADHB;HADH;HSD17B4
168	0.604877	GO:0004198_calcium-dependent_cysteine-type_endopeptidase_activity	21	6	2	10016;553115;6717;823;824;826	PDCD6;PEF1;SRI;CAPN1;CAPN2;CAPNS1
169	0.604877	GO:0004602_glutathione_peroxidase_activity	17	6	2	2879;2954;373156;4257;4259;9588	GPX4;GSTZ1;GSTK1;MGST1;MGST3;PRDX6
170	0.604877	GO:0004888_transmembrane_signaling_receptor_activity	190	6	2	10682;1956;3383;4074;4864;976	EBP;EGFR;ICAM1;M6PR;NPC1;ADGRE5
171	0.604877	GO:0017022_myosin_binding	20	6	2	10755;387;58;5898;70;800	GIPC1;RHOA;ACTA1;RALA;ACTC1;CALD1
172	0.604877	GO:0046875_ephrin_receptor_binding	27	6	2	1398;1948;2885;5770;6386;6464	CRK;EFNB2;GRB2;PTPN1;SDCBP;SHC1
173	0.608448	GO:0005509_calcium_ion_binding	676	89	27	10016;10085;1009;103910;10398;10627;10938;11261;1373;140576;1605;1828;1829;23075;23499;2820;29957;301;302;306;307;308;30844;30846;309;310;311;3241;3309;375790;3936;3949;4035;4323;444;4637;4691;4706;4853;488;4924;4925;5099;5167;5331;5357;5358;54749;5530;553115;5589;57003;5723;57488;58513;5954;5955;6275;6277;6281;6282;6284;667;6709;6717;7163;7171;7178;7184;79180;793;794;79888;801;805;808;81;811;813…	PDCD6;EDIL3;CDH11;MYL12B;MYL9;MYL12A;EHD1;CHP1;CPS1;S100A16;DAG1;DSG1;DSG2;SWAP70;MACF1;GPD2;SLC25A24;ANXA1;ANXA2;ANXA3;ANXA4;ANXA5;EHD4;EHD2;ANXA6;ANXA7;ANXA11;HPCAL1;HSPA5;AGRN;LCP1;LDLR;LRP1;MMP14;ASPH;MYL6;NCL;NDUFAB1;NOTCH2;ATP2A2;NUCB1;NUCB2;PCDH7;ENPP1;PLCB3;PLS1;PLS3;EPDR1;PPP3CA;PEF1;PRKCSH;CCDC47;PSPH;ESYT2;EPS15L1;RCN1;RCN2;S100A4;S100A6;S100A10;S100A11;S100A13;DST;SPTAN1;SRI;TPD52;TPM…
174	0.64809	GO:0004721_phosphoprotein_phosphatase_activity	32	10	3	1739;29085;5501;5515;55313;5536;57026;5781;92609;9989	DLG1;PHPT1;PPP1CC;PPP2CA;CPPED1;PPP5C;PDXP;PTPN11;TIMM50;PPP4R1
175	0.64809	GO:0008013_beta-catenin_binding	71	10	3	1495;1857;23607;30851;5663;5795;5829;7414;9351;9368	CTNNA1;DVL3;CD2AP;TAX1BP3;PSEN1;PTPRJ;PXN;VCL;SLC9A3R2;SLC9A3R1
176	0.64809	GO:0008047_enzyme_activator_activity	46	10	3	10054;10055;25782;2764;28988;373;5476;5660;5981;8575	UBA2;SAE1;RAB3GAP2;GMFB;DBNL;TRIM23;CTSA;PSAP;RFC1;PRKRA
177	0.64809	GO:0008234_cysteine-type_peptidase_activity	36	10	3	1075;1508;1514;1522;51633;642;8239;824;8287;839	CTSC;CTSB;CTSL;CTSZ;OTUD6B;BLMH;USP9X;CAPN2;USP9Y;CASP6
178	0.64809	GO:0031490_chromatin_DNA_binding	47	10	3	10856;23558;3005;3006;3008;3015;328;5970;81;9555	RUVBL2;WBP2;H1F0;HIST1H1C;HIST1H1E;H2AFZ;APEX1;RELA;ACTN4;H2AFY
179	0.651422	GO:0016787_hydrolase_activity	90	17	5	10007;11051;112858;11321;134147;153364;196463;26589;30846;3094;3422;3636;51011;51110;5447;84681;84836	GNPDA1;NUDT21;TP53RK;GPN1;CMBL;MBLAC2;PLBD2;MRPL46;EHD2;HINT1;IDI1;INPPL1;FAHD2A;LACTB2;POR;HINT2;ABHD14B
180	0.680094	GO:0004197_cysteine-type_endopeptidase_activity	92	14	4	1075;1508;1514;1522;2923;55031;642;8078;8239;8287;836;839;9097;9100	CTSC;CTSB;CTSL;CTSZ;PDIA3;USP47;BLMH;USP5;USP9X;USP9Y;CASP3;CASP6;USP14;USP10
181	0.680094	GO:0044212_transcription_regulatory_region_DNA_binding	199	14	4	1025;10409;10413;1499;2547;3148;3191;5245;5970;6421;6774;7520;7528;9555	CDK9;BASP1;YAP1;CTNNB1;XRCC6;HMGB2;HNRNPL;PHB;RELA;SFPQ;STAT3;XRCC5;YY1;H2AFY
182	0.69505	GO:0000977_RNA_polymerase_II_regulatory_region_sequence-specific_DNA_binding	210	7	2	466;4830;5814;5970;81;8531;9555	ATF1;NME1;PURB;RELA;ACTN4;YBX3;H2AFY
183	0.69505	GO:0000993_RNA_polymerase_II_core_binding	20	7	2	26610;51637;55140;57805;58490;64754;8518	ELP4;C14orf166;ELP3;CCAR2;RPRD1B;SMYD3;IKBKAP
184	0.69505	GO:0003712_transcription_cofactor_activity	63	7	2	1385;1653;27044;3661;5705;9319;9967	CREB1;DDX1;SND1;IRF3;PSMC5;TRIP13;THRAP3
185	0.69505	GO:0003785_actin_monomer_binding	24	7	2	11344;23242;51474;5216;5756;7114;9168	TWF2;COBL;LIMA1;PFN1;TWF1;TMSB4X;TMSB10
186	0.69505	GO:0008307_structural_constituent_of_muscle	41	7	2	10398;1605;23336;444;4637;5339;7171	MYL9;DAG1;SYNM;ASPH;MYL6;PLEC;TPM4
187	0.69505	GO:0030742_GTP-dependent_protein_binding	17	7	2	10981;23647;5869;5879;8411;8546;998	RAB32;ARFIP2;RAB5B;RAC1;EEA1;AP3B1;CDC42
188	0.69505	GO:0050750_low-density_lipoprotein_particle_receptor_binding	18	7	2	1173;22943;23184;3301;4043;7184;9351	AP2M1;DKK1;MESDC2;DNAJA1;LRPAP1;HSP90B1;SLC9A3R2
189	0.716872	GO:0003676_nucleic_acid_binding	182	11	3	114034;22985;25939;25996;30844;30846;3614;4677;5167;6249;9552	TOE1;ACIN1;SAMHD1;REXO2;EHD4;EHD2;IMPDH1;NARS;ENPP1;CLIP1;SPAG7
190	0.728159	GO:0031072_heat_shock_protein_binding	42	22	6	10049;10294;10953;10960;11140;1743;1936;2288;23234;3066;3303;3304;3305;3312;3313;5481;5536;57026;581;7019;7175;7266	DNAJB6;DNAJA2;TOMM34;LMAN2;CDC37;DLST;EEF1D;FKBP4;DNAJC9;HDAC2;HSPA1A;HSPA1B;HSPA1L;HSPA8;HSPA9;PPID;PPP5C;PDXP;BAX;TFAM;TPR;DNAJC7
191	0.75445	GO:0001948_glycoprotein_binding	58	19	5	10294;10960;1453;2316;3309;3482;3675;3949;3956;51552;567;5921;6382;6386;7037;7431;80331;811;821	DNAJA2;LMAN2;CSNK1D;FLNA;HSPA5;IGF2R;ITGA3;LDLR;LGALS1;RAB14;B2M;RASA1;SDC1;SDCBP;TFRC;VIM;DNAJC5;CALR;CANX
192	0.767459	GO:0001077_transcriptional_activator_activity,_RNA_polymerase_II_core_promoter_proximal_region_sequence-specific_binding	228	8	2	1385;3190;4904;5970;6774;7019;8061;8939	CREB1;HNRNPK;YBX1;RELA;STAT3;TFAM;FOSL1;FUBP3
193	0.767459	GO:0043236_laminin_binding	24	8	2	2817;3675;3688;375790;3921;3956;3958;4691	GPC1;ITGA3;ITGB1;AGRN;RPSA;LGALS1;LGALS3;NCL
194	0.767459	GO:0046332_SMAD_binding	43	8	2	10273;1499;2280;22938;2316;5813;5814;7528	STUB1;CTNNB1;FKBP1A;SNW1;FLNA;PURA;PURB;YY1
195	0.767459	GO:0051879_Hsp90_protein_binding	22	8	2	10273;11140;1457;2633;26973;4678;5481;55898	STUB1;CDC37;CSNK2A1;GBP1;CHORDC1;NASP;PPID;UNC45A
196	0.774726	GO:0004843_ubiquitin-specific_protease_activity	91	12	3	10987;51377;55031;55611;7347;7353;8078;8239;8287;8665;9097;9100	COPS5;UCHL5;USP47;OTUB1;UCHL3;UFD1L;USP5;USP9X;USP9Y;EIF3F;USP14;USP10
197	0.796596	GO:0004722_protein_serine/threonine_phosphatase_activity	50	20	5	134510;27068;54205;54935;5494;5495;5496;5499;5501;5516;5518;5520;5528;5530;5531;5536;5537;80895;92609;9647	UBLCP1;PPA2;CYCS;DUSP23;PPM1A;PPM1B;PPM1G;PPP1CA;PPP1CC;PPP2CB;PPP2R1A;PPP2R2A;PPP2R5D;PPP3CA;PPP4C;PPP5C;PPP6C;ILKAP;TIMM50;PPM1F
198	0.822494	GO:0020037_heme_binding	127	13	3	10058;10424;10857;1528;1537;1595;29937;50865;54205;7837;80142;80777;847	ABCB6;PGRMC2;PGRMC1;CYB5A;CYC1;CYP51A1;NENF;HEBP1;CYCS;PXDN;PTGES2;CYB5B;CAT
199	0.824406	GO:0003727_single-stranded_RNA_binding	36	9	2	23586;24138;301;3178;3185;494115;6631;7555;9361	DDX58;IFIT5;ANXA1;HNRNPA1;HNRNPF;RBMXL1;SNRPC;CNBP;LONP1
200	0.824406	GO:0003824_catalytic_activity	53	9	2	210;23564;23576;2962;427;51015;55915;6448;6520	ALAD;DDAH2;DDAH1;GTF2F1;ASAH1;ISOC1;LANCL2;SGSH;SLC3A2
201	0.824406	GO:0005085_guanyl-nucleotide_exchange_factor_activity	80	9	2	1967;23370;26130;55004;5877;60626;8890;8892;8893	EIF2B1;ARHGEF18;GAPVD1;LAMTOR1;RABIF;RIC8A;EIF2B4;EIF2B2;EIF2B5
202	0.824406	GO:0005125_cytokine_activity	173	9	2	10135;10447;200081;2821;3146;3606;4282;7076;9255	NAMPT;FAM3C;TXLNA;GPI;HMGB1;IL18;MIF;TIMP1;AIMP1
203	0.824406	GO:0015035_protein_disulfide_oxidoreductase_activity	22	9	2	10539;30001;373156;51218;7295;7296;80142;83442;9352	GLRX3;ERO1A;GSTK1;GLRX5;TXN;TXNRD1;PTGES2;SH3BGRL3;TXNL1
204	0.83724	GO:0046872_metal_ion_binding	1857	181	51	10020;10054;10101;10111;1017;10213;10269;10294;103;10539;10672;10960;10987;10988;11163;11196;114034;116985;118429;1200;126299;132;1329;145553;1460;1528;153364;1537;158471;16;1678;1889;201626;2184;2203;221294;2224;22801;22978;23173;23211;23344;23576;251;254295;25831;25843;25870;26007;2618;2767;2771;2773;2776;2778;2799;285362;29789;29883;29922;29937;3029;31;3155;3163;3267;328;3301;3422;3614;3615;36…	GNE;UBA2;NUBP2;RAD50;CDK2;PSMD14;ZMPSTE24;DNAJA2;ADAR;GLRX3;GNA13;LMAN2;COPS5;METAP2;NUDT4;SEC23IP;TOE1;ARAP1;ANTXR2;TPP1;ZNF428;ADK;COX5B;MDP1;CSNK2B;CYB5A;MBLAC2;CYC1;PRUNE2;AARS;TIMM8A;ECE1;PDE12;FAH;FBP1;NT5DC1;FDPS;ITGA11;NT5C2;METAP1;ZC3H4;ESYT1;DDAH1;ALPPL2;PHYHD1;HECTD1;MOB4;SUMF2;TKFC;GART;GNA11;GNAI2;GNAI3;GNAQ;GNAS;GNS;SUMF1;OLA1;CNOT7;NME7;NENF;HAGH;ACACA;HMGCL;HMOX2;AGFG1;APEX1;DNAJA…
205	0.845733	GO:0000339_RNA_cap_binding	10	5	1	1973;1977;23367;27257;9470	EIF4A1;EIF4E;LARP1;LSM1;EIF4E2
206	0.845733	GO:0001205_transcriptional_activator_activity,_RNA_polymerase_II_distal_enhancer_sequence-specific_binding	27	5	1	10923;23435;3159;5970;8880	SUB1;TARDBP;HMGA1;RELA;FUBP1
207	0.845733	GO:0001786_phosphatidylserine_binding	26	5	1	114884;4240;558;8436;8904	OSBPL10;MFGE8;AXL;SDPR;CPNE1
208	0.845733	GO:0003689_DNA_clamp_loader_activity	7	5	1	5981;5982;5983;5984;5985	RFC1;RFC2;RFC3;RFC4;RFC5
209	0.845733	GO:0004519_endonuclease_activity	31	5	1	10146;2237;328;53918;5511	G3BP1;FEN1;APEX1;PELO;PPP1R8
210	0.845733	GO:0004601_peroxidase_activity	20	5	1	25824;4259;5052;7837;84817	PRDX5;MGST3;PRDX1;PXDN;TXNDC17
211	0.845733	GO:0005521_lamin_binding	13	5	1	23345;26092;3930;5531;7112	SYNE1;TOR1AIP1;LBR;PPP4C;TMPO
212	0.845733	GO:0005528_FK506_binding	18	5	1	2280;2286;2287;2288;283237	FKBP1A;FKBP2;FKBP3;FKBP4;TTC9C
213	0.845733	GO:0043015_gamma-tubulin_binding	23	5	1	10397;10426;26056;282991;4830	NDRG1;TUBGCP3;RAB11FIP5;BLOC1S2;NME1
214	0.845733	GO:0046966_thyroid_hormone_receptor_binding	28	5	1	23636;2521;8638;9324;9967	NUP62;FUS;OASL;HMGN3;THRAP3
215	0.845733	GO:0048027_mRNA_5'-UTR_binding	7	5	1	10643;10644;1654;23367;6208	IGF2BP3;IGF2BP2;DDX3X;LARP1;RPS14
216	0.845733	GO:0048029_monosaccharide_binding	6	5	1	2203;22934;25796;2821;6888	FBP1;RPIA;PGLS;GPI;TALDO1
217	0.845733	GO:0051010_microtubule_plus-end_binding	10	5	1	22919;23122;23332;6249;667	MAPRE1;CLASP2;CLASP1;CLIP1;DST
218	0.845733	GO:0051787_misfolded_protein_binding	13	5	1	10273;3309;3329;5611;7917	STUB1;HSPA5;HSPD1;DNAJC3;BAG6
219	0.850467	GO:0051082_unfolded_protein_binding	102	51	13	10049;10131;10294;10383;10471;10574;10575;10576;10694;10728;10772;10856;11080;11140;135295;22948;3301;3303;3304;3305;3309;3312;3313;3320;3326;3329;3336;3337;4043;4676;4869;51726;5201;5202;5203;5204;5478;5479;56886;6767;6902;6950;7184;7203;7265;80273;811;821;871;9049;908	DNAJB6;TRAP1;DNAJA2;TUBB4B;PFDN6;CCT7;CCT4;CCT2;CCT8;PTGES3;SRSF10;RUVBL2;DNAJB4;CDC37;SRSF12;CCT5;DNAJA1;HSPA1A;HSPA1B;HSPA1L;HSPA5;HSPA8;HSPA9;HSP90AA1;HSP90AB1;HSPD1;HSPE1;DNAJB1;LRPAP1;NAP1L4;NPM1;DNAJB11;PFDN1;PFDN2;PFDN4;PFDN5;PPIA;PPIB;UGGT1;ST13;TBCA;TCP1;HSP90B1;CCT3;TTC1;GRPEL1;CALR;CANX;SERPINH1;AIP;CCT6A
220	0.860957	GO:0030674_protein_binding,_bridging	72	18	4	10093;10111;10133;10273;10432;151987;1832;2288;23468;301;51068;5706;64210;6624;6767;857;858;9414	ARPC4;RAD50;OPTN;STUB1;RBM14;PPP4R2;DSP;FKBP4;CBX5;ANXA1;NMD3;PSMC6;MMS19;FSCN1;ST13;CAV1;CAV2;TJP2
221	0.86133	GO:0004003_ATP-dependent_DNA_helicase_activity	28	14	3	10111;10146;10856;1107;1108;1654;1660;2547;4173;4175;4176;4361;5965;7520	RAD50;G3BP1;RUVBL2;CHD3;CHD4;DDX3X;DHX9;XRCC6;MCM4;MCM6;MCM7;MRE11A;RECQL;XRCC5
222	0.867756	GO:0004842_ubiquitin-protein_transferase_activity	229	26	6	10075;10155;10273;11065;23352;27338;29089;3093;373;4008;51619;56254;63893;6500;6921;7319;7321;7322;7323;7324;7326;7328;7332;7334;9040;9690	HUWE1;TRIM28;STUB1;UBE2C;UBR4;UBE2S;UBE2T;UBE2K;TRIM23;LMO7;UBE2D4;RNF20;UBE2O;SKP1;TCEB1;UBE2A;UBE2D1;UBE2D2;UBE2D3;UBE2E1;UBE2G1;UBE2H;UBE2L3;UBE2N;UBE2M;UBE3C
223	0.868484	GO:0005070_SH3/SH2_adaptor_activity	53	10	2	10657;1398;1399;2059;2885;392;3927;5781;6451;8027	KHDRBS1;CRK;CRKL;EPS8;GRB2;ARHGAP1;LASP1;PTPN11;SH3BGRL;STAM
224	0.868484	GO:0008233_peptidase_activity	66	10	2	11315;117159;1200;1508;4048;7347;81502;8192;836;9789	PARK7;DCD;TPP1;CTSB;LTA4H;UCHL3;HM13;CLPP;CASP3;SPCS2
225	0.868484	GO:0043565_sequence-specific_DNA_binding	402	10	2	10155;10514;136319;3066;3182;51142;7247;7257;8721;9361	TRIM28;MYBBP1A;MTPN;HDAC2;HNRNPAB;CHCHD2;TSN;TSNAX;EDF1;LONP1
226	0.871019	GO:0008270_zinc_ion_binding	1175	112	30	10072;10155;102;10484;10493;10611;10946;1107;1108;11266;128;1397;142;1465;1635;1786;210;2130;2273;2274;22998;23089;23352;2342;23549;23586;250;2521;2592;25921;25939;26038;26136;26520;26521;26973;2739;344558;373;377677;3837;3927;4008;4012;4048;4125;4323;4898;51074;51474;5167;51699;55148;55658;55662;55666;5578;55823;55905;56254;5770;5829;5875;5877;5936;5976;6051;6232;6235;6249;6277;6284;6432;644;663…	DPP3;TRIM28;ADAM10;SEC23A;VAT1;PDLIM5;SF3A3;CHD3;CHD4;DUSP12;ADH5;CRIP2;PARP1;CSRP1;DCTD;DNMT1;ALAD;EWSR1;FHL1;FHL2;LIMCH1;PEG10;UBR4;FNTB;DNPEP;DDX58;ALPP;FUS;GALT;ZDHHC5;SAMHD1;CHD5;TES;TIMM9;TIMM8B;CHORDC1;GLO1;SH3RF3;TRIM23;CA13;KPNB1;LASP1;LMO7;LNPEP;LTA4H;MAN2B1;MMP14;NRDC;APIP;LIMA1;ENPP1;VPS29;UBR7;RNF126;HIF1AN;NPLOC4;PRKCA;VPS11;RNF114;RNF20;PTPN1;PXN;RABGGTA;RABIF;RBM4;UPF1;RNPEP;RPS27…
227	0.883352	GO:0003674_molecular_function	744	92	24	10428;10550;10763;10944;10994;11079;11311;116496;1211;128312;143888;144402;153364;161;2273;23184;23392;23420;23731;255626;25979;26589;27436;2778;29015;3013;3017;3321;3437;345651;347688;347862;374897;408050;440689;474383;474384;51015;51075;51236;51260;51507;51706;5318;54810;54853;54976;54987;55148;55154;55573;55766;55831;56850;57446;57513;64175;64663;7170;7175;723790;728695;738;752;754;7905;79058;…	CFDP1;ARL6IP5;NES;C11orf58;ILVBL;RER1;VPS45;FAM129A;CLTA;HIST3H2BB;KDELC2;CPNE8;MBLAC2;AP2A2;FHL1;MESDC2;KIAA0368;NOMO1;TMEM245;HIST1H2BA;DHRS7B;MRPL46;EML4;GNAS;SLC43A3;HIST1H2AD;HIST1H2BD;IGSF3;IFIT3;ACTBL2;TUBB8;PDDC1;SBSN;NOMO3;HIST2H2BF;F8A2;F8A3;ISOC1;TMX2;HGH1;PBDC1;RTFDC1;CYB5R1;PKP2;GIPC2;WDR55;C20orf27;C1orf123;UBR7;MSTO1;CDV3;H2AFJ;EMC3;GRIPAP1;NDRG3;CASKIN2;P3H1;SPANXC;TPM3;TPR;HIST2H…
228	0.889359	GO:0000978_RNA_polymerase_II_core_promoter_proximal_region_sequence-specific_DNA_binding	345	19	4	1108;1385;3015;3066;3183;3190;4904;54862;5928;5970;60;6603;6605;6772;6774;7019;8061;86;8939	CHD4;CREB1;H2AFZ;HDAC2;HNRNPC;HNRNPK;YBX1;CC2D1A;RBBP4;RELA;ACTB;SMARCD2;SMARCE1;STAT1;STAT3;TFAM;FOSL1;ACTL6A;FUBP3
229	0.893293	GO:0005102_receptor_binding	325	57	14	102;10399;10455;10695;10755;10965;11171;11315;1460;1500;1729;1857;1891;1962;2029;2048;214;245812;25824;26063;2629;2734;301;30968;3135;3155;3295;3303;3304;3417;351;3672;373156;4282;4478;4641;5054;51;51024;51762;5329;5524;55914;5747;5817;5819;5921;6342;6717;7353;79039;80381;847;857;9351;9368;965	ADAM10;RACK1;ECI2;CNPY3;GIPC1;ACOT2;STRAP;PARK7;CSNK2B;CTNND1;DIAPH1;DVL3;ECH1;EHHADH;ENSA;EPHB2;ALCAM;CNPY4;PRDX5;DECR2;GBA;GLG1;ANXA1;STOML2;HLA-G;HMGCL;HSD17B4;HSPA1A;HSPA1B;IDH1;APP;ITGA1;GSTK1;MIF;MSN;MYO1C;SERPINE1;ACOX1;FIS1;RAB8B;PLAUR;PPP2R4;ERBIN;PTK2;PVR;NECTIN2;RASA1;SCP2;SRI;UFD1L;DDX54;CD276;CAT;CAV1;SLC9A3R2;SLC9A3R1;CD58
230	0.893904	GO:0001671_ATPase_activator_activity	17	6	1	10049;10598;26092;3337;481;483	DNAJB6;AHSA1;TOR1AIP1;DNAJB1;ATP1B1;ATP1B3
231	0.893904	GO:0002162_dystroglycan_binding	9	6	1	10551;1605;23122;23332;375790;7414	AGR2;DAG1;CLASP2;CLASP1;AGRN;VCL
232	0.893904	GO:0003678_DNA_helicase_activity	16	6	1	10856;4171;4172;4174;5965;8607	RUVBL2;MCM2;MCM3;MCM5;RECQL;RUVBL1
233	0.893904	GO:0003724_RNA_helicase_activity	11	6	1	10521;1653;1655;1656;1660;1665	DDX17;DDX1;DDX5;DDX6;DHX9;DHX15
234	0.893904	GO:0004866_endopeptidase_inhibitor_activity	32	6	1	10653;1476;51377;831;9097;9491	SPINT2;CSTB;UCHL5;CAST;USP14;PSMF1
235	0.893904	GO:0005487_nucleocytoplasmic_transporter_activity	13	6	1	23279;23636;53371;7175;7514;8021	NUP160;NUP62;NUP54;TPR;XPO1;NUP214
236	0.893904	GO:0008235_metalloexopeptidase_activity	12	6	1	10269;10988;131870;23173;51056;6051	ZMPSTE24;METAP2;NUDT16;METAP1;LAP3;RNPEP
237	0.893904	GO:0036402_proteasome-activating_ATPase_activity	6	6	1	5700;5701;5702;5704;5705;5706	PSMC1;PSMC2;PSMC3;PSMC4;PSMC5;PSMC6
238	0.893904	GO:0051537_2_iron,_2_sulfur_cluster_binding	22	6	1	4729;493856;51218;57019;6390;7386	NDUFV2;CISD2;GLRX5;CIAPIN1;SDHB;UQCRFS1
239	0.902176	GO:0003746_translation_elongation_factor_activity	17	11	2	10767;143244;1915;1917;1933;1936;1937;1938;1984;7284;9521	HBS1L;EIF5AL1;EEF1A1;EEF1A2;EEF1B2;EEF1D;EEF1G;EEF2;EIF5A;TUFM;EEF1E1
240	0.902176	GO:0030331_estrogen_receptor_binding	34	11	2	10521;11331;1499;1655;23019;2521;3028;5111;5481;64210;79039	DDX17;PHB2;CTNNB1;DDX5;CNOT1;FUS;HSD17B10;PCNA;PPID;MMS19;DDX54
241	0.902176	GO:0051059_NF-kappaB_binding	28	11	2	3066;307;4869;55662;5687;5970;6188;80279;8904;8915;92140	HDAC2;ANXA4;NPM1;HIF1AN;PSMA6;RELA;RPS3;CDK5RAP3;CPNE1;BCL10;MTDH
242	0.912768	GO:0016874_ligase_activity	283	32	7	10075;10155;10273;11065;23352;23376;25831;26091;27338;27339;29089;3093;373;51619;55148;55658;55905;56254;63893;64422;65264;7319;7321;7322;7323;7324;7326;7328;7329;7332;7334;9690	HUWE1;TRIM28;STUB1;UBE2C;UBR4;UFL1;HECTD1;HERC4;UBE2S;PRPF19;UBE2T;UBE2K;TRIM23;UBE2D4;UBR7;RNF126;RNF114;RNF20;UBE2O;ATG3;UBE2Z;UBE2A;UBE2D1;UBE2D2;UBE2D3;UBE2E1;UBE2G1;UBE2H;UBE2I;UBE2L3;UBE2N;UBE3C
243	0.916926	GO:0008022_protein_C-terminus_binding	180	55	13	10055;10084;10133;10413;10458;10550;10935;10963;10971;11140;11267;11331;1432;1487;1490;1499;160;1739;22919;23215;23607;2547;26986;27183;282991;28988;30851;3839;4361;4641;4691;481;488;51248;51534;5245;5494;5515;5516;5562;5604;6311;6382;6386;667;7153;7431;7520;7529;8655;8915;9351;9414;9454;9525	SAE1;PQBP1;OPTN;YAP1;BAIAP2;ARL6IP5;PRDX3;STIP1;YWHAQ;CDC37;SNF8;PHB2;MAPK14;CTBP1;CTGF;CTNNB1;AP2A1;DLG1;MAPRE1;PRRC2C;CD2AP;XRCC6;PABPC1;VPS4A;BLOC1S2;DBNL;TAX1BP3;KPNA3;MRE11A;MYO1C;NCL;ATP1B1;ATP2A2;PDZD11;VTA1;PHB;PPM1A;PPP2CA;PPP2CB;PRKAA1;MAP2K1;ATXN2;SDC1;SDCBP;DST;TOP2A;VIM;XRCC5;YWHAB;DYNLL1;BCL10;SLC9A3R2;TJP2;HOMER3;VPS4B
244	0.917222	GO:0000980_RNA_polymerase_II_distal_enhancer_sequence-specific_DNA_binding	66	16	3	10856;1108;1385;3015;3020;3021;3066;3183;4841;5928;5970;60;6421;6603;6605;86	RUVBL2;CHD4;CREB1;H2AFZ;H3F3A;H3F3B;HDAC2;HNRNPC;NONO;RBBP4;RELA;ACTB;SFPQ;SMARCD2;SMARCE1;ACTL6A
245	0.927046	GO:0004129_cytochrome-c_oxidase_activity	25	7	1	1327;1329;1340;1528;388753;4697;9377	COX4I1;COX5B;COX6B1;CYB5A;COA6;NDUFA4;COX5A
246	0.927046	GO:0004386_helicase_activity	47	7	1	1107;1656;1973;23586;2963;301;5976	CHD3;DDX6;EIF4A1;DDX58;GTF2F2;ANXA1;UPF1
247	0.927046	GO:0008143_poly(A)_binding	13	7	1	10492;10657;1653;1654;26986;9775;9987	SYNCRIP;KHDRBS1;DDX1;DDX3X;PABPC1;EIF4A3;HNRNPDL
248	0.927046	GO:0031996_thioesterase_binding	14	7	1	150;382;5879;801;805;808;998	ADRA2A;ARF6;RAC1;CALM1;CALM2;CALM3;CDC42
249	0.927046	GO:0050681_androgen_receptor_binding	39	7	1	11315;1499;1655;2274;5585;5901;811	PARK7;CTNNB1;DDX5;FHL2;PKN1;RAN;CALR
250	0.929306	GO:0019899_enzyme_binding	315	89	22	10093;10273;10399;10577;10951;11100;11315;11335;11338;1385;142;143;1432;1499;1528;1655;1785;1956;1962;1977;22985;23406;25814;2633;27430;2806;29108;2944;2947;2948;29934;3066;3159;3303;3304;3309;3312;351;38;3837;3916;3920;488;5034;5037;5074;5094;51495;51596;51631;5245;5329;5447;5530;5578;5591;5770;57805;5879;5985;6118;6187;6188;64083;64422;6634;6772;7153;7329;7332;7529;7531;7533;790;813;8329;8330;8…	ARPC4;STUB1;RACK1;NPC2;CBX1;HNRNPUL1;PARK7;CBX3;U2AF2;CREB1;PARP1;PARP4;MAPK14;CTNNB1;CYB5A;DDX5;DNM2;EGFR;EHHADH;EIF4E;ACIN1;COTL1;ATXN10;GBP1;MAT2B;GOT2;PYCARD;GSTM1;GSTM3;GSTM4;SNX12;HDAC2;HMGA1;HSPA1A;HSPA1B;HSPA5;HSPA8;APP;ACAT1;KPNB1;LAMP1;LAMP2;ATP2A2;P4HB;PEBP1;PAWR;PCBP2;HACD3;CUTA;LUC7L2;PHB;PLAUR;POR;PPP3CA;PRKCA;PRKDC;PTPN1;CCAR2;RAC1;RFC5;RPA2;RPS2;RPS3;GOLPH3;ATG3;SNRPD3;STAT1;TOP2A…
251	0.941522	GO:0051087_chaperone_binding	81	34	7	10049;10294;10469;10471;10525;10598;1075;10961;10963;11080;11140;1743;26520;3301;3309;3329;3336;3337;476;5203;5611;5621;581;6647;6767;6902;6904;6905;7037;80273;811;8266;9531;9532	DNAJB6;DNAJA2;TIMM44;PFDN6;HYOU1;AHSA1;CTSC;ERP29;STIP1;DNAJB4;CDC37;DLST;TIMM9;DNAJA1;HSPA5;HSPD1;HSPE1;DNAJB1;ATP1A1;PFDN4;DNAJC3;PRNP;BAX;SOD1;ST13;TBCA;TBCD;TBCE;TFRC;GRPEL1;CALR;UBL4A;BAG3;BAG2
252	0.942751	GO:0008134_transcription_factor_binding	278	42	9	10054;1025;10514;10589;11267;11315;142;1460;1487;1499;1654;1786;1810;2274;2316;27043;2962;29924;3066;3146;3148;3159;4733;51142;5481;5591;5594;5705;5710;5716;5813;5814;5970;60491;6774;708;7329;7534;8797;8915;9049;9181	UBA2;CDK9;MYBBP1A;DRAP1;SNF8;PARK7;PARP1;CSNK2B;CTBP1;CTNNB1;DDX3X;DNMT1;DR1;FHL2;FLNA;PELP1;GTF2F1;EPN1;HDAC2;HMGB1;HMGB2;HMGA1;DRG1;CHCHD2;PPID;PRKDC;MAPK1;PSMC5;PSMD4;PSMD10;PURA;PURB;RELA;NIF3L1;STAT3;C1QBP;UBE2I;YWHAZ;TNFRSF10A;BCL10;AIP;ARHGEF2
253	0.946347	GO:0061630_ubiquitin_protein_ligase_activity	196	22	4	10075;10273;11065;25831;26091;27338;27339;29089;55658;55905;63893;65264;7319;7326;7328;7334;7335;7336;8450;8451;9690;998	HUWE1;STUB1;UBE2C;HECTD1;HERC4;UBE2S;PRPF19;UBE2T;RNF126;RNF114;UBE2O;UBE2Z;UBE2A;UBE2G1;UBE2H;UBE2N;UBE2V1;UBE2V2;CUL4B;CUL4A;UBE3C;CDC42
254	0.946788	GO:0030145_manganese_ion_binding	50	13	2	131870;2237;3155;3422;3612;4199;4361;51056;5184;5494;5495;6648;7511	NUDT16;FEN1;HMGCL;IDI1;IMPA1;ME1;MRE11A;LAP3;PEPD;PPM1A;PPM1B;SOD2;XPNPEP1
255	0.949844	GO:0002039_p53_binding	59	8	1	10197;112858;23476;3329;56254;754;80854;9100	PSME3;TP53RK;BRD4;HSPD1;RNF20;PTTG1IP;SETD7;USP10
256	0.949844	GO:0003756_protein_disulfide_isomerase_activity	21	8	1	10130;23071;2923;30001;5034;81542;81567;9601	PDIA6;ERP44;PDIA3;ERO1A;P4HB;TMX1;TXNDC5;PDIA4
257	0.949844	GO:0008083_growth_factor_activity	161	8	1	1490;22943;2764;2821;29937;3068;7076;7873	CTGF;DKK1;GMFB;GPI;NENF;HDGF;TIMP1;MANF
258	0.949844	GO:0017025_TBP-class_protein_binding	18	8	1	1810;55832;5700;5701;5702;5704;5705;5706	DR1;CAND1;PSMC1;PSMC2;PSMC3;PSMC4;PSMC5;PSMC6
259	0.949844	GO:0031489_myosin_V_binding	17	8	1	10890;2521;4218;51552;5870;5873;5874;9230	RAB10;FUS;RAB8A;RAB14;RAB6A;RAB27A;RAB27B;RAB11B
260	0.961045	GO:0008017_microtubule_binding	185	40	8	10128;10397;1108;11261;1266;1785;1808;23122;2332;23332;2339;23499;24137;2597;3796;3799;403;4131;4134;4926;5048;51119;54820;55201;5536;55605;55920;5621;56992;6249;7430;7756;81565;81631;83473;8480;9181;9217;9218;9928	LRPPRC;NDRG1;CHD4;CHP1;CNN3;DNM2;DPYSL2;CLASP2;FMR1;CLASP1;FNTA;MACF1;KIF4A;GAPDH;KIF2A;KIF5B;ARL3;MAP1B;MAP4;NUMA1;PAFAH1B1;SBDS;NDE1;MAP1S;PPP5C;KIF21A;RCC2;PRNP;KIF15;CLIP1;EZR;ZNF207;NDEL1;MAP1LC3B;KATNAL2;RAE1;ARHGEF2;VAPB;VAPA;KIF14
261	0.9635	GO:0008201_heparin_binding	148	19	3	14;1490;151887;3068;3075;334;3491;351;4043;5048;51144;56925;5792;6146;6159;6649;7756;8829;9141	AAMP;CTGF;CCDC80;HDGF;CFH;APLP2;CYR61;APP;LRPAP1;PAFAH1B1;HSD17B12;LXN;PTPRF;RPL22;RPL29;SOD3;ZNF207;NRP1;PDCD5
262	0.965524	GO:0016791_phosphatase_activity	19	9	1	192111;22908;476;5499;5500;5501;57103;5795;9647	PGAM5;SACM1L;ATP1A1;PPP1CA;PPP1CB;PPP1CC;TIGAR;PTPRJ;PPM1F
263	0.965524	GO:0070491_repressing_transcription_factor_binding	33	9	1	11315;1487;1499;1977;23468;26155;3146;5970;6717	PARK7;CTBP1;CTNNB1;EIF4E;CBX5;NOC2L;HMGB1;RELA;SRI
264	0.970284	GO:0019003_GDP_binding	51	33	6	10890;11021;1967;201475;22931;23011;373;375;3845;403;4218;51552;51762;55207;5631;5634;57403;57826;5862;5868;5869;5873;5874;5878;5898;5901;5908;5912;6237;6729;7879;9230;9367	RAB10;RAB35;EIF2B1;RAB12;RAB18;RAB21;TRIM23;ARF1;KRAS;ARL3;RAB8A;RAB14;RAB8B;ARL8B;PRPS1;PRPS2;RAB22A;RAP2C;RAB2A;RAB5A;RAB5B;RAB27A;RAB27B;RAB5C;RALA;RAN;RAP1B;RAP2B;RRAS;SRP54;RAB7A;RAB11B;RAB9A
265	0.971576	GO:0003684_damaged_DNA_binding	59	15	2	10856;1642;2237;2547;3146;3148;328;5111;5886;5887;6118;6119;6188;7520;8450	RUVBL2;DDB1;FEN1;XRCC6;HMGB1;HMGB2;APEX1;PCNA;RAD23A;RAD23B;RPA2;RPA3;RPS3;XRCC5;CUL4B
266	0.971576	GO:0003755_peptidyl-prolyl_cis-trans_isomerase_activity	41	15	2	10465;2280;2286;2287;2288;283237;51645;5300;5303;53938;5478;5479;5481;5524;85313	PPIH;FKBP1A;FKBP2;FKBP3;FKBP4;TTC9C;PPIL1;PIN1;PIN4;PPIL3;PPIA;PPIB;PPID;PPP2R4;PPIL4
267	0.971576	GO:0051117_ATPase_binding	66	15	2	26092;29082;3337;481;483;51035;529;535;55968;5898;5962;7430;857;93974;9550	TOR1AIP1;CHMP4A;DNAJB1;ATP1B1;ATP1B3;UBXN1;ATP6V1E1;ATP6V0A1;NSFL1C;RALA;RDX;EZR;CAV1;ATPIF1;ATP6V1G1
268	0.976306	GO:0051219_phosphoprotein_binding	35	10	1	1453;2288;2475;2810;3482;5048;5589;7529;7531;9967	CSNK1D;FKBP4;MTOR;SFN;IGF2R;PAFAH1B1;PRKCSH;YWHAB;YWHAE;THRAP3
269	0.985032	GO:0061631_ubiquitin_conjugating_enzyme_activity	28	17	2	11065;27338;29089;51619;63893;65264;7319;7321;7322;7323;7324;7326;7328;7332;7334;7335;7336	UBE2C;UBE2S;UBE2T;UBE2D4;UBE2O;UBE2Z;UBE2A;UBE2D1;UBE2D2;UBE2D3;UBE2E1;UBE2G1;UBE2H;UBE2L3;UBE2N;UBE2V1;UBE2V2
270	0.991466	GO:0003714_transcription_corepressor_activity	188	24	3	10155;10409;10413;10419;10514;10589;1810;2023;22938;26155;328;5074;5204;5702;57326;6427;708;7251;7528;7529;7536;79039;8531;9318	TRIM28;BASP1;YAP1;PRMT5;MYBBP1A;DRAP1;DR1;ENO1;SNW1;NOC2L;APEX1;PAWR;PFDN5;PSMC3;PBXIP1;SRSF2;C1QBP;TSG101;YY1;YWHAB;SF1;DDX54;YBX3;COPS2
271	0.992317	GO:0005506_iron_ion_binding	139	13	1	1595;23474;2495;2512;4241;5033;5447;55239;55662;6307;64175;811;8974	CYP51A1;ETHE1;FTH1;FTL;MELTF;P4HA1;POR;OGFOD1;HIF1AN;MSMO1;P3H1;CALR;P4HA2
272	0.995461	GO:0003700_transcription_factor_activity,_sequence-specific_DNA_binding	844	36	5	10155;10589;1385;1487;1499;2023;23435;29883;3146;3148;3159;3182;3661;466;4831;4904;5036;5201;5970;6772;6774;6778;6830;7019;7528;7555;7706;7756;8061;84844;8531;865;8880;8896;9337;9406	TRIM28;DRAP1;CREB1;CTBP1;CTNNB1;ENO1;TARDBP;CNOT7;HMGB1;HMGB2;HMGA1;HNRNPAB;IRF3;ATF1;NME2;YBX1;PA2G4;PFDN1;RELA;STAT1;STAT3;STAT6;SUPT6H;TFAM;YY1;CNBP;TRIM25;ZNF207;FOSL1;PHF5A;YBX3;CBFB;FUBP1;BUD31;CNOT8;ZRANB2
273	0.995984	GO:0003690_double-stranded_DNA_binding	97	21	2	1385;1499;1956;2237;23435;23586;2547;2956;3146;3148;3149;4361;4904;5303;5591;5814;6294;6772;7520;8531;9987	CREB1;CTNNB1;EGFR;FEN1;TARDBP;DDX58;XRCC6;MSH6;HMGB1;HMGB2;HMGB3;MRE11A;YBX1;PIN4;PRKDC;PURB;SAFB;STAT1;XRCC5;YBX3;HNRNPDL
274	0.998293	GO:0031492_nucleosomal_DNA_binding	30	17	1	1104;1108;3015;3020;3021;3066;3150;3151;3183;440093;5928;60;6603;6605;86;9324;9555	RCC1;CHD4;H2AFZ;H3F3A;H3F3B;HDAC2;HMGN1;HMGN2;HNRNPC;H3F3C;RBBP4;ACTB;SMARCD2;SMARCE1;ACTL6A;HMGN3;H2AFY
275	0.999018	GO:0003697_single-stranded_DNA_binding	82	31	3	10128;10923;23168;301;3146;3148;3178;3190;3329;4173;4175;4176;4691;4830;4904;5093;51729;5813;5814;5886;5887;6118;6119;6742;7247;7257;7555;8531;8880;9361;9987	LRPPRC;SUB1;RTF1;ANXA1;HMGB1;HMGB2;HNRNPA1;HNRNPK;HSPD1;MCM4;MCM6;MCM7;NCL;NME1;YBX1;PCBP1;WBP11;PURA;PURB;RAD23A;RAD23B;RPA2;RPA3;SSBP1;TSN;TSNAX;CNBP;YBX3;FUBP1;LONP1;HNRNPDL
276	0.999671	GO:0042393_histone_binding	112	40	4	10527;10541;1104;121504;126961;1514;25842;26155;3020;3021;333932;4171;4678;4691;4869;554313;55705;5585;56254;5928;6418;653604;676;6830;7913;81611;8290;8294;8359;8360;8361;8362;8363;8364;8365;8366;8367;8368;8370;9918	IPO7;ANP32B;RCC1;HIST4H4;HIST2H3C;CTSL;ASF1A;NOC2L;H3F3A;H3F3B;HIST2H3A;MCM2;NASP;NCL;NPM1;HIST2H4B;IPO9;PKN1;RNF20;RBBP4;SET;HIST2H3D;BRDT;SUPT6H;DEK;ANP32E;HIST3H3;HIST1H4I;HIST1H4A;HIST1H4D;HIST1H4F;HIST1H4K;HIST1H4J;HIST1H4C;HIST1H4H;HIST1H4B;HIST1H4E;HIST1H4L;HIST2H4A;NCAPD2
277	0.999805	GO:0046982_protein_heterodimerization_activity	461	111	19	10051;10054;10055;10211;10419;10589;10592;1207;121504;126961;128312;150;1810;1857;1956;2319;255626;25782;2730;3012;3013;3015;3017;3018;3020;3021;3074;3329;333932;3675;3688;440093;440689;466;4869;5034;5049;5050;5296;54107;5518;5524;5530;553115;554313;55766;558;581;5970;598;6386;653464;653604;6709;6717;7153;7163;7165;723790;7531;7533;824;8243;8290;8294;8329;8330;8332;8334;8335;8336;8337;8338;8339;8…	SMC4;UBA2;SAE1;FLOT1;PRMT5;DRAP1;SMC2;CLNS1A;HIST4H4;HIST2H3C;HIST3H2BB;ADRA2A;DR1;DVL3;EGFR;FLOT2;HIST1H2BA;RAB3GAP2;GCLM;HIST1H2AE;HIST1H2AD;H2AFZ;HIST1H2BD;HIST1H2BB;H3F3A;H3F3B;HEXB;HSPD1;HIST2H3A;ITGA3;ITGB1;H3F3C;HIST2H2BF;ATF1;NPM1;P4HB;PAFAH1B2;PAFAH1B3;PIK3R2;POLE3;PPP2R1A;PPP2R4;PPP3CA;PEF1;HIST2H4B;H2AFJ;AXL;BAX;RELA;BCL2L1;SDCBP;SRGAP2C;HIST2H3D;SPTAN1;SRI;TOP2A;TPD52;TPD52L2;HIST2H2A…
278	0.999973	GO:0003682_chromatin_binding	386	59	6	1025;10413;10951;1104;11168;142;1460;1653;1786;1956;22907;23451;23468;23476;23636;25842;26038;26155;27043;27316;29089;2956;3066;3146;3148;3149;3159;4174;4841;4904;5111;5431;5562;5585;56254;5901;5970;5976;6294;6421;646817;6472;6605;6742;6749;7019;7150;7153;7175;7936;79892;8019;80854;8243;84717;86;9031;9126;9918	CDK9;YAP1;CBX1;RCC1;PSIP1;PARP1;CSNK2B;DDX1;DNMT1;EGFR;DHX30;SF3B1;CBX5;BRD4;NUP62;ASF1A;CHD5;NOC2L;PELP1;RBMX;UBE2T;MSH6;HDAC2;HMGB1;HMGB2;HMGB3;HMGA1;MCM5;NONO;YBX1;PCNA;POLR2B;PRKAA1;PKN1;RNF20;RAN;RELA;UPF1;SAFB;SFPQ;SETSIP;SHMT2;SMARCE1;SSBP1;SSRP1;TFAM;TOP1;TOP2A;TPR;NELFE;MCMBP;BRD3;SETD7;SMC1A;HDGFRP2;ACTL6A;BAZ1B;SMC3;NCAPD2
279	0.999995	GO:0003729_mRNA_binding	93	47	3	10146;11051;11052;11224;11315;131870;1719;1973;1994;220988;23277;2332;23451;23521;27316;2926;3182;5093;51631;51747;55692;57510;5814;58517;5936;6129;6187;6188;6193;6207;6231;6426;6434;6625;6631;6741;708;7175;7247;7298;8087;811;8570;92906;9513;9775;9939	G3BP1;NUDT21;CPSF6;RPL35;PARK7;NUDT16;DHFR;EIF4A1;ELAVL1;HNRNPA3;CLUH;FMR1;SF3B1;RPL13A;RBMX;GRSF1;HNRNPAB;PCBP1;LUC7L2;LUC7L3;LUC7L;XPO5;PURB;RBM25;RBM4;RPL7;RPS2;RPS3;RPS5;RPS13;RPS26;SRSF1;TRA2B;SNRNP70;SNRPC;SSB;C1QBP;TPR;TSN;TYMS;FXR1;CALR;KHSRP;HNRNPLL;FXR2;EIF4A3;RBM8A
280	0.999996	GO:0003713_transcription_coactivator_activity	243	41	2	10011;10084;10413;10521;10915;10923;10987;11315;1499;1655;2274;22938;2521;26292;2962;328;3728;4666;4869;5092;56254;5702;5715;57826;5901;64210;6603;6605;676;7332;7528;84193;86;865;8721;8915;9049;9124;92140;9519;9967	SRA1;PQBP1;YAP1;DDX17;TCERG1;SUB1;COPS5;PARK7;CTNNB1;DDX5;FHL2;SNW1;FUS;MYCBP;GTF2F1;APEX1;JUP;NACA;NPM1;PCBD1;RNF20;PSMC3;PSMD9;RAP2C;RAN;MMS19;SMARCD2;SMARCE1;BRDT;UBE2L3;YY1;SETD3;ACTL6A;CBFB;EDF1;BCL10;AIP;PDLIM1;MTDH;TBPL1;THRAP3
281	1	GO:0003735_structural_constituent_of_ribosome	157	86	4	11224;140801;23521;25873;26589;28973;3921;4736;51073;51253;51649;60488;6122;6124;6125;6128;6129;6130;6132;6133;6134;6135;6136;6137;6138;6139;6141;6142;6143;6144;6146;6147;6150;6152;6154;6155;6156;6157;6158;6159;6160;6161;6164;6168;6169;6175;6176;6181;6182;6187;6188;6189;6191;6193;6194;6201;6202;6203;6204;6205;6206;6207;6208;6209;6210;6217;6218;6222;6223;6224;6227;6228;6229;6231;6232;6233;6234;623…	RPL35;RPL10L;RPL13A;RPL36;MRPL46;MRPS18B;RPSA;RPL10A;MRPL4;MRPL37;MRPS23;MRPS35;RPL3;RPL4;RPL5;RPL6;RPL7;RPL7A;RPL8;RPL9;RPL10;RPL11;RPL12;RPL13;RPL15;RPL17;RPL18;RPL18A;RPL19;RPL21;RPL22;RPL23A;MRPL23;RPL24;RPL26;RPL27;RPL30;RPL27A;RPL28;RPL29;RPL31;RPL32;RPL34;RPL37A;RPL38;RPLP0;RPLP1;RPLP2;MRPL12;RPS2;RPS3;RPS3A;RPS4X;RPS5;RPS6;RPS7;RPS8;RPS9;RPS10;RPS11;RPS12;RPS13;RPS14;RPS15;RPS15A;RPS16;RP…
282	1	GO:0000166_nucleotide_binding	300	105	6	10101;10137;10189;10236;10432;10492;10643;10644;10772;10921;10949;11052;11338;1153;135295;144983;1478;1975;1994;2130;220988;22827;22913;22978;22985;23283;23435;2521;26528;26986;27316;27336;2926;29896;3068;3094;3178;3181;3182;3183;3184;3185;3187;3189;3191;3251;3320;343069;3615;3704;4670;4691;4841;4907;494115;55269;55823;56952;5725;58517;5935;5936;6147;6150;6229;6294;6421;6426;6427;6428;6429;6430;6…	NUBP2;RBM12;ALYREF;HNRNPR;RBM14;SYNCRIP;IGF2BP3;IGF2BP2;SRSF10;RNPS1;HNRNPA0;CPSF6;U2AF2;CIRBP;SRSF12;HNRNPA1L2;CSTF2;EIF4B;ELAVL1;EWSR1;HNRNPA3;PUF60;RALY;NT5C2;ACIN1;CSTF2T;TARDBP;FUS;DAZAP1;PABPC1;RBMX;HTATSF1;GRSF1;TRA2A;HDGF;HINT1;HNRNPA1;HNRNPA2B1;HNRNPAB;HNRNPC;HNRNPD;HNRNPF;HNRNPH1;HNRNPH3;HNRNPL;HPRT1;HSP90AA1;HNRNPCL1;IMPDH2;ITPA;HNRNPM;NCL;NONO;NT5E;RBMXL1;PSPC1;VPS11;PRTFDC1;PTBP1;RBM…
283	1	GO:0003723_RNA_binding	407	165	16	10056;10128;10236;10291;10432;10436;10492;10521;10528;10605;10643;10657;10768;10772;10949;11051;11052;11100;1267;135295;144983;1477;1478;1654;1736;1786;1975;1984;1994;2091;2107;2130;220988;22913;23016;2332;23435;23450;23658;24138;2521;25917;25939;26528;27250;27316;2926;29883;3178;3181;3182;3183;3184;3185;3187;3189;3190;3191;3192;3267;3434;3437;3609;3614;3615;4076;4154;4670;4691;48;4809;4869;4904;…	FARSB;LRPPRC;HNRNPR;SF3A1;RBM14;EMG1;SYNCRIP;DDX17;NOP56;PAIP1;IGF2BP3;KHDRBS1;AHCYL1;SRSF10;HNRNPA0;NUDT21;CPSF6;HNRNPUL1;CNP;SRSF12;HNRNPA1L2;CSTF1;CSTF2;DDX3X;DKC1;DNMT1;EIF4B;EIF5A;ELAVL1;FBL;ETF1;EWSR1;HNRNPA3;RALY;EXOSC7;FMR1;TARDBP;SF3B3;LSM5;IFIT5;FUS;THUMPD3;SAMHD1;DAZAP1;PDCD4;RBMX;GRSF1;CNOT7;HNRNPA1;HNRNPA2B1;HNRNPAB;HNRNPC;HNRNPD;HNRNPF;HNRNPH1;HNRNPH3;HNRNPK;HNRNPL;HNRNPU;AGFG1;IFIT…
284	1	GO:0003677_DNA_binding	1443	180	17	10049;10075;10084;10111;10146;10155;1025;10250;103;10589;10657;1107;1108;121504;126961;128312;142;143;1642;1653;1654;1660;1777;1786;1810;1936;2023;2237;22827;23047;23075;23089;23476;23589;24137;2521;2547;255626;26015;26038;26073;2962;2963;3012;3013;3017;3018;3068;3148;3150;3159;3192;3267;328;333932;334;351;3608;3609;3614;3615;3661;3930;399687;4171;4172;4176;4361;440689;4666;4831;4904;4924;4925;50…	DNAJB6;HUWE1;PQBP1;RAD50;G3BP1;TRIM28;CDK9;SRRM1;ADAR;DRAP1;KHDRBS1;CHD3;CHD4;HIST4H4;HIST2H3C;HIST3H2BB;PARP1;PARP4;DDB1;DDX1;DDX3X;DHX9;DNASE2;DNMT1;DR1;EEF1D;ENO1;FEN1;PUF60;PDS5B;SWAP70;PEG10;BRD4;CARHSP1;KIF4A;FUS;XRCC6;HIST1H2BA;RPAP1;CHD5;POLDIP2;GTF2F1;GTF2F2;HIST1H2AE;HIST1H2AD;HIST1H2BD;HIST1H2BB;HDGF;HMGB2;HMGN1;HMGA1;HNRNPU;AGFG1;APEX1;HIST2H3A;APLP2;APP;ILF2;ILF3;IMPDH1;IMPDH2;IRF3;L…
285	1	GO:0044822_poly(A)_RNA_binding	1130	589	109	10075;10128;10131;10137;10146;10155;10189;10209;10236;10248;10250;10285;10291;103;10360;10399;10432;10436;10492;10514;10521;10528;10539;10556;10575;10594;10643;10644;10657;10772;10915;10921;10923;10940;10946;10949;10963;10970;10973;10985;10988;10989;10992;11051;11052;1107;11100;11157;11168;11171;11180;11196;11198;11224;11231;11273;113251;11333;11338;11340;11344;115098;115207;1153;117159;118460;12…	HUWE1;LRPPRC;TRAP1;RBM12;G3BP1;TRIM28;ALYREF;EIF1;HNRNPR;POP7;SRRM1;SMNDC1;SF3A1;ADAR;NPM3;RACK1;RBM14;EMG1;SYNCRIP;MYBBP1A;DDX17;NOP56;GLRX3;RPP30;CCT4;PRPF8;IGF2BP3;IGF2BP2;KHDRBS1;SRSF10;TCERG1;RNPS1;SUB1;POP1;SF3A3;HNRNPA0;STIP1;CKAP4;ASCC3;GCN1;METAP2;IMMT;SF3B2;NUDT21;CPSF6;CHD3;HNRNPUL1;LSM6;PSIP1;STRAP;WDR6;SEC23IP;SUPT16H;RPL35;SEC63;ATXN2L;LARP4;PDAP1;U2AF2;EXOSC8;TWF2;CCDC124;KCTD12;CI…
286	1	GO:0000175_3'-5'-exoribonuclease_activity	20	9	0	114034;23016;23404;25996;29883;5393;54512;56915;9337	TOE1;EXOSC7;EXOSC2;REXO2;CNOT7;EXOSC9;EXOSC4;EXOSC5;CNOT8
287	1	GO:0000400_four-way_junction_DNA_binding	14	5	0	2956;3146;3148;3149;7528	MSH6;HMGB1;HMGB2;HMGB3;YY1
288	1	GO:0001047_core_promoter_binding	59	8	0	10514;27316;3066;3192;4841;55269;6294;6421	MYBBP1A;RBMX;HDAC2;HNRNPU;NONO;PSPC1;SAFB;SFPQ
289	1	GO:0003730_mRNA_3'-UTR_binding	37	14	0	10643;10644;10921;1153;1994;23367;23435;23589;26135;3183;56254;5936;8087;8531	IGF2BP3;IGF2BP2;RNPS1;CIRBP;ELAVL1;LARP1;TARDBP;CARHSP1;SERBP1;HNRNPC;RNF20;RBM4;FXR1;YBX3
290	1	GO:0004550_nucleoside_diphosphate_kinase_activity	18	6	0	203;205;29922;4830;4831;51727	AK1;AK4;NME7;NME1;NME2;CMPK1
291	1	GO:0004860_protein_kinase_inhibitor_activity	27	5	0	11261;2764;4869;5611;65125	CHP1;GMFB;NPM1;DNAJC3;WNK1
292	1	GO:0005123_death_receptor_binding	17	5	0	637;64114;836;8772;8996	BID;TMBIM1;CASP3;FADD;NOL3
293	1	GO:0005507_copper_ion_binding	55	8	0	11315;2817;475;5621;6284;6341;6647;6649	PARK7;GPC1;ATOX1;PRNP;S100A13;SCO1;SOD1;SOD3
294	1	GO:0008301_DNA_binding,_bending	19	5	0	3146;3148;3149;7019;7153	HMGB1;HMGB2;HMGB3;TFAM;TOP2A
295	1	GO:0008599_protein_phosphatase_type_1_regulator_activity	13	5	0	26472;51729;5510;5511;55968	PPP1R14B;WBP11;PPP1R7;PPP1R8;NSFL1C
296	1	GO:0016209_antioxidant_activity	18	5	0	25824;7001;84293;847;9588	PRDX5;PRDX2;FAM213A;CAT;PRDX6
297	1	GO:0017070_U6_snRNA_binding	10	6	0	10594;1984;51691;57819;7919;9128	PRPF8;EIF5A;LSM8;LSM2;DDX39B;PRPF4
298	1	GO:0017091_AU-rich_element_binding	17	8	0	10949;11051;11340;1994;23016;5393;54512;7073	HNRNPA0;NUDT21;EXOSC8;ELAVL1;EXOSC7;EXOSC9;EXOSC4;TIAL1
299	1	GO:0017134_fibroblast_growth_factor_binding	20	7	0	2817;3313;6187;6223;6284;8539;9158	GPC1;HSPA9;RPS2;RPS19;S100A13;API5;FIBP
300	1	GO:0019843_rRNA_binding	35	15	0	10436;51119;56342;6132;6133;6135;6136;6147;6191;6193;6203;6205;6222;65003;9188	EMG1;SBDS;PPAN;RPL8;RPL9;RPL11;RPL12;RPL23A;RPS4X;RPS5;RPS9;RPS11;RPS18;MRPL11;DDX21
301	1	GO:0030515_snoRNA_binding	22	10	0	10528;11163;11164;131870;4521;4809;51602;55127;55651;9188	NOP56;NUDT4;NUDT5;NUDT16;NUDT1;SNU13;NOP58;HEATR1;NHP2;DDX21
302	1	GO:0031593_polyubiquitin_binding	23	8	0	10133;178;29979;51035;5886;5887;7415;7917	OPTN;AGL;UBQLN1;UBXN1;RAD23A;RAD23B;VCP;BAG6
303	1	GO:0035575_histone_demethylase_activity_(H4-K20_specific)	16	14	0	121504;554313;8294;8359;8360;8361;8362;8363;8364;8365;8366;8367;8368;8370	HIST4H4;HIST2H4B;HIST1H4I;HIST1H4A;HIST1H4D;HIST1H4F;HIST1H4K;HIST1H4J;HIST1H4C;HIST1H4H;HIST1H4B;HIST1H4E;HIST1H4L;HIST2H4A
304	1	GO:0043023_ribosomal_large_subunit_binding	8	5	0	29789;3692;4869;51068;5935	OLA1;EIF6;NPM1;NMD3;RBM3
305	1	GO:0043274_phospholipase_binding	18	7	0	4001;5048;5781;6428;801;805;808	LMNB1;PAFAH1B1;PTPN11;SRSF3;CALM1;CALM2;CALM3
306	1	GO:0043548_phosphatidylinositol_3-kinase_binding	22	5	0	476;801;805;808;8678	ATP1A1;CALM1;CALM2;CALM3;BECN1
307	1	GO:0050733_RS_domain_binding	6	5	0	10772;135295;55692;6426;6430	SRSF10;SRSF12;LUC7L;SRSF1;SRSF5
308	1	GO:1990381_ubiquitin-specific_protease_binding	12	5	0	11315;51652;5886;7415;7917	PARK7;CHMP3;RAD23A;VCP;BAG6
