# Supplementary material for: Proteomic profiling of human cancer pseudopodia for the identification of anti-metastatic drug candidates
Source: Sci Rep. 2018 Apr 11;8:5858. doi: 10.1038/s41598-018-24256-8 (PMC5895739; doi:10.1038/s41598-018-24256-8)
Supplement: Supplementary file 6 — Supplementary Dataset Pseudopodia protein ID [file 41598_2018_24256_MOESM6_ESM.xlsx]

## Sheet: Pseudopodia protein ID 
Gene_symbols	Protein_names	p_values	FDR_values	Log2 ratio_PD/CB_1	Log2 ratio_PD/CB_2	Log2 ratio_PD/CB_3	Log2 ratio_PD/CB_4	average
SLC25A6	ADP/ATP translocase 3;ADP/ATP translocase 3, N-terminally processed	1.52815e-05	0.000351445	5.02985	5.20913	5.54018	5.82135	5.40013
tbb-2	Tubulin beta-2 chain	2.87106e-07	0.000193273	3.96838	3.96838	6.14824	6.1284	5.05335
LRPPRC	Leucine-rich PPR motif-containing protein, mitochondrial	0.00642988	0.0138625	2.54608	1.77962	9.80946	5.85427	4.99736
GOT2;Got2	Aspartate aminotransferase, mitochondrial	2.45873e-05	0.000425303	3.96452	3.70745	4.53207	7.65807	4.96553
PHB2;Phb2;phb2	Prohibitin-2	7.21343e-05	0.000715321	3.46522	3.84803	6.67243	4.31593	4.5754
SLC25A1;Slc25a1	Tricarboxylate transport protein, mitochondrial	0.000148472	0.00105067	2.71388	4.84295	5.22554	5.22997	4.50308
SLC25A24	Calcium-binding mitochondrial carrier protein SCaMC-1	0.000919287	0.00349225	4.48986	5.48733	3.72955	4.14869	4.46386
ATP5A1;Atp5a1	ATP synthase subunit alpha, mitochondrial	0.000972902	0.00359907	3.2117	2.88801	3.52795	7.85997	4.37191
ARHGAP1;Arhgap1	Rho GTPase-activating protein 1	0.000693288	0.00282155	3.33259	3.33259	3.29746	7.39541	4.33951
Tubb3;TUBB3	Tubulin beta-3 chain	0.000125438	0.000963965	3.00717	3.39158	3.90092	6.20666	4.12658
TUBB8	Tubulin beta-8 chain	0.000111595	0.000893524	2.91637	2.93622	5.94146	4.42237	4.0541
WDR1	WD repeat-containing protein 1	6.99774e-06	0.000264984	3.29223	3.29223	5.24058	4.23634	4.01534
GDI2;Gdi2	Rab GDP dissociation inhibitor beta	4.85803e-06	0.000254646	2.94253	3.24441	5.17604	4.53275	3.97393
PHB;Phb	Prohibitin	0.000600834	0.00255913	4.75742	2.8197	4.47658	3.69254	3.93656
Eif3e;EIF3E;eif3e;eif3e-b;eif3e-a;eif3eb	Eukaryotic translation initiation factor 3 subunit E;Eukaryotic translation initiation factor 3 subunit E-B;Eukaryotic translation initiation factor 3 subunit E-A	0.000221099	0.00132142	3.57053	2.73995	5.38395	3.80972	3.87604
CCT7;Cct7	T-complex protein 1 subunit eta	3.90341e-05	0.000502149	2.77339	2.75682	4.80157	5.01944	3.8378
tubb;Tubb5;TUBB;tbb-4	Tubulin beta chain;Tubulin beta-5 chain;Tubulin beta-4 chain	0.000630366	0.00263572	2.15733	2.99965	4.61648	5.45782	3.80782
TUBA3;TUBA5	Tubulin alpha-3 chain;Tubulin alpha-5 chain	0.00338297	0.00870187	2.57639	1.70976	5.52979	5.40827	3.80605
FH;Fh	Fumarate hydratase, mitochondrial	0.000162573	0.00110857	3.37851	3.37851	3.43363	5.00912	3.79994
EHD4	EH domain-containing protein 4	0.000460524	0.00215186	3.19337	3.28588	5.49189	3.22612	3.79932
VPS35;Vps35	Vacuolar protein sorting-associated protein 35	0.00488233	0.0114562	1.73514	2.79736	6.60121	3.96144	3.77379
Etf1;ETF1;etf1	Eukaryotic peptide chain release factor subunit 1	7.09071e-05	0.000712258	2.61874	2.76994	4.87966	4.8145	3.77071
UMPS	Uridine 5-monophosphate synthase;Orotate phosphoribosyltransferase;Orotidine 5-phosphate decarboxylase	0.000129481	0.00097547	3.68812	3.35178	3.68896	4.19606	3.73123
SLC25A3;Slc25a3	Phosphate carrier protein, mitochondrial	0.000200799	0.00124952	2.32699	3.31344	4.5213	4.71847	3.72005
ACTR10	Actin-related protein 10	0.00207031	0.00607378	1.96151	2.53241	4.50608	5.83686	3.70921
Tubb2b;TUBB2B	Tubulin beta-2B chain	2.08058e-06	0.000221306	2.99309	3.24236	4.0131	4.37851	3.65677
EPHX1	Epoxide hydrolase 1	0.000129398	0.00097547	2.38994	2.86712	4.46878	4.75857	3.6211
nda3	Tubulin beta chain	0.00102853	0.00373783	3.09987	3.5097	2.72131	5.09984	3.60768
SLC16A3	Monocarboxylate transporter 4	1.86604e-06	0.000221306	3.06335	3.00023	4.21956	4.13373	3.60422
HSP90AB2P	Putative heat shock protein HSP 90-beta 2	0.0042696	0.0103488	2.1136	1.83434	5.06087	5.39609	3.60122
SLC7A5	Large neutral amino acids transporter small subunit 1	1.67691e-05	0.000371693	3.07109	2.61617	4.5076	4.19731	3.59804
PDCD6IP;Pdcd6ip	Programmed cell death 6-interacting protein	0.0168358	0.0300025	1.79306	1.61741	6.74295	4.22095	3.59359
TUBG1;TUBG2;tubg1;Tubg1;Tubg2	Tubulin gamma-1 chain;Tubulin gamma-2 chain	0.000838474	0.00324969	3.73096	3.41991	4.10593	2.99487	3.56292
ACADM	Medium-chain specific acyl-CoA dehydrogenase, mitochondrial	0.000404338	0.00198979	2.74836	2.12224	4.36289	4.89113	3.53115
PICALM;Picalm	Phosphatidylinositol-binding clathrin assembly protein	0.00338172	0.00870187	3.81216	4.09018	3.15009	3.05104	3.52587
ATP1B1;Atp1b1	Sodium/potassium-transporting ATPase subunit beta-1	1.24221e-05	0.000322484	3.19403	2.85444	3.8125	4.20531	3.51657
PAICS;Paics	Multifunctional protein ADE2;Phosphoribosylaminoimidazole-succinocarboxamide synthase;Phosphoribosylaminoimidazole carboxylase	0.00107687	0.00387152	2.16851	2.29513	4.9715	4.56858	3.50093
NXN;Nxn	Nucleoredoxin	5.29451e-05	0.000601689	2.74149	2.82828	3.59538	4.75606	3.48031
PSMD12	26S proteasome non-ATPase regulatory subunit 12	0.000691357	0.00281796	2.34307	2.65281	5.37058	3.54288	3.47734
SLC3A2	4F2 cell-surface antigen heavy chain	7.52304e-05	0.000733701	2.4008	2.71738	4.30093	4.45464	3.46844
CORO1C;Coro1c	Coronin-1C	0.00177638	0.00544485	3.33174	2.29209	5.30502	2.94073	3.4674
OXSR1;Oxsr1	Serine/threonine-protein kinase OSR1	0.000137038	0.00100575	2.43113	2.48875	4.4444	4.4444	3.45217
CCT3;Cct3	T-complex protein 1 subunit gamma	1.24781e-06	0.000221306	2.75438	2.88002	3.93753	4.23534	3.45182
GPI	Glucose-6-phosphate isomerase	0.000486892	0.0022284	2.89325	3.03032	4.88709	2.99112	3.45044
Ilk;ILK	Integrin-linked protein kinase	0.000561845	0.0024383	3.46209	3.42263	3.5368	3.35924	3.44519
PSMC3;psmc3-b;Psmc3;psmc3-a	26S protease regulatory subunit 6A;26S protease regulatory subunit 6A-B;26S protease regulatory subunit 6A-A	3.42129e-05	0.000483704	2.61237	2.53667	4.40149	4.2014	3.43798
PNP	Purine nucleoside phosphorylase	1.8264e-05	0.000384363	2.6891	2.5003	4.18341	4.29374	3.41664
HSD17B11	Estradiol 17-beta-dehydrogenase 11	1.46929e-05	0.000342664	2.73466	2.80218	3.67627	4.44281	3.41398
EHD1;Ehd1	EH domain-containing protein 1	0.000193737	0.00122655	3.24359	3.19403	3.74986	3.35882	3.38657
FERMT2;Fermt2	Fermitin family homolog 2	0.00228726	0.00645051	2.0757	2.00457	4.70913	4.73102	3.3801
G6PD	Glucose-6-phosphate 1-dehydrogenase	0.000352399	0.00184237	2.68752	2.05056	4.07048	4.57453	3.34577
SLC1A5	Neutral amino acid transporter B(0)	0.000176171	0.00115242	2.28139	2.60323	3.80632	4.62632	3.32931
CS;cs;Cs	Citrate synthase, mitochondrial	0.00191072	0.00576439	3.04014	2.37542	2.61457	5.27023	3.32509
ASNS	Asparagine synthetase [glutamine-hydrolyzing]	0.000202733	0.00125472	3.11179	3.2105	3.47002	3.47002	3.31558
CCT6A;Cct6a	T-complex protein 1 subunit zeta	0.000221223	0.00132142	2.95848	3.01042	4.20006	3.06822	3.3093
MAP2K2	Dual specificity mitogen-activated protein kinase kinase 2	0.000982058	0.00361935	1.88843	3.30472	3.99195	4.04771	3.3082
PSMD5	26S proteasome non-ATPase regulatory subunit 5	0.00048865	0.00223264	2.48956	2.61396	3.18441	4.92766	3.3039
ATIC	Bifunctional purine biosynthesis protein PURH;Phosphoribosylaminoimidazolecarboxamide formyltransferase;IMP cyclohydrolase	0.000531843	0.00234992	2.49696	2.45143	4.93843	3.32265	3.30236
CLTC;Cltc	Clathrin heavy chain 1	1.01904e-05	0.000309559	2.64079	2.44552	3.98194	4.04177	3.27751
Ap2b1;AP2B1	AP-2 complex subunit beta	0.000212842	0.00129443	2.94131	2.83393	4.27344	3.04362	3.27308
Ppp2r1a;PPP2R1A	Serine/threonine-protein phosphatase 2A 65 kDa regulatory subunit A alpha isoform	1.23644e-05	0.000322484	2.5438	2.5438	4.09508	3.90699	3.27242
EIF2B2;Eif2b2	Translation initiation factor eIF-2B subunit beta	6.35189e-05	0.000664656	2.43557	2.38752	4.12772	4.11045	3.26532
MTCH2;Mtch2	Mitochondrial carrier homolog 2	0.00129495	0.00442991	3.75098	2.58312	3.64143	3.04201	3.25439
BZW2;Bzw2	Basic leucine zipper and W2 domain-containing protein 2	8.29736e-06	0.00028169	2.83208	2.74034	3.81055	3.62059	3.25089
LDHB;Ldhb	L-lactate dehydrogenase B chain	2.47305e-05	0.000425303	2.36952	2.61723	4.02068	3.98677	3.24855
PPP2R4;Ppp2r4	Serine/threonine-protein phosphatase 2A activator	0.00255768	0.00704281	1.78971	2.32648	5.04225	3.83259	3.24776
TSG101;Tsg101	Tumor susceptibility gene 101 protein	0.000878609	0.00337598	3.31301	3.23243	3.07476	3.30918	3.23234
SPR	Sepiapterin reductase	1.13899e-05	0.000317196	2.50512	2.79786	3.90939	3.69533	3.22693
ADSL	Adenylosuccinate lyase	1.18833e-06	0.000221306	2.64584	2.61776	3.78419	3.81034	3.21453
betaTub85D	Tubulin beta-2 chain	0.00151606	0.00489299	2.07109	2.00625	3.97471	4.7031	3.18879
PSMC2;Psmc2;psmc2	26S protease regulatory subunit 7	1.24957e-05	0.000322484	2.61184	2.38391	3.62912	4.09195	3.17921
HSD17B12	Estradiol 17-beta-dehydrogenase 12	0.00189062	0.00572306	2.02732	2.01136	4.77647	3.88108	3.17406
LONP1	Lon protease homolog, mitochondrial	0.00236025	0.00660772	3.77887	2.25395	3.68448	2.96617	3.17087
LDHA	L-lactate dehydrogenase A chain	2.96298e-05	0.000473019	2.33279	2.45206	3.81486	4.07391	3.1684
CCT4;Cct4	T-complex protein 1 subunit delta	0.000338208	0.00179619	2.16088	2.22877	4.06618	4.20688	3.16568
MYH9	Myosin-9	1.14818e-05	0.000317196	2.66511	2.3422	3.62012	4.02963	3.16426
RIC8A	Synembryn-A	4.69878e-05	0.000557264	2.68196	2.95926	3.50424	3.50424	3.16242
CCT2;Cct2	T-complex protein 1 subunit beta	8.48957e-05	0.000785139	2.41404	2.59092	4.21187	3.39232	3.15229
SNX6;Snx6	Sorting nexin-6;Sorting nexin-6, N-terminally processed	0.000433293	0.00206502	2.77952	2.77952	2.67778	4.33921	3.14401
Gnb1;GNB1;gnb1	Guanine nucleotide-binding protein G(I)/G(S)/G(T) subunit beta-1	0.000798848	0.00312319	1.89905	2.35823	4.0063	4.29536	3.13973
Cap1	Adenylyl cyclase-associated protein 1	2.14936e-05	0.000405957	2.68149	2.66694	3.87125	3.32567	3.13634
GNAI2;Gnai2	Guanine nucleotide-binding protein G(i) subunit alpha-2	0.00574379	0.0128054	1.55864	1.93606	4.48832	4.54411	3.13178
SPAC9G1.10c	Probable inositol polyphosphate 5-phosphatase C9G1.10c	1.02849e-05	0.000309559	2.67254	2.65735	3.78272	3.38722	3.12496
PLS3;Pls3	Plastin-3	2.78463e-06	0.000222496	2.60841	2.6287	3.5718	3.65352	3.11561
PSMC4;Psmc4	26S protease regulatory subunit 6B	8.13127e-06	0.000280615	2.73774	2.46961	3.69844	3.54213	3.11198
RPN11;Psmd14;PSMD14;Rpn11;rpn11;rpn-11;F37A4.5	26S proteasome non-ATPase regulatory subunit 14 homolog;26S proteasome non-ATPase regulatory subunit 14;Ubiquitin carboxyl-terminal hydrolase RPN11;26S proteasome regulatory subunit rpn11;Uncharacterized protein F37A4.5	5.17587e-06	0.000254646	2.49167	2.39335	3.77146	3.77915	3.10891
VPS45;Vps45	Vacuolar protein sorting-associated protein 45	0.00287142	0.00768577	3.36245	3.36245	2.84384	2.84384	3.10315
CAPN2;Capn2	Calpain-2 catalytic subunit	0.000933447	0.00351197	2.0499	2.04871	4.31491	3.95726	3.0927
RTN3;Rtn3	Reticulon-3	0.000137625	0.00100575	2.28047	2.15663	3.96338	3.95317	3.08841
KPNA2	Importin subunit alpha-1	8.24428e-05	0.000773086	2.26008	2.22102	3.80705	4.03201	3.08004
ATP1A1;Atp1a1	Sodium/potassium-transporting ATPase subunit alpha-1	4.01426e-05	0.00050888	2.63451	2.48423	3.15366	4.03422	3.07665
AP2A1;Ap2a1	AP-2 complex subunit alpha-1	0.00104461	0.0037758	2.90239	3.28363	3.2829	2.79871	3.06691
EEF1G;Eef1g	Elongation factor 1-gamma	0.000746197	0.00298256	2.20231	1.91523	3.84066	4.29293	3.06278
TMEM33;Tmem33	Transmembrane protein 33	0.000279444	0.00154904	2.39714	1.95037	3.99041	3.91025	3.06204
LTA4H	Leukotriene A-4 hydrolase	0.00116815	0.00408471	2.1513	2.21478	3.13179	4.69265	3.04763
TECR;Tecr	Very-long-chain enoyl-CoA reductase	0.000250775	0.00143832	1.97177	2.43222	3.91982	3.80694	3.03269
Tuba1c;tuba;TUBA8;Tuba8	Tubulin alpha-1C chain;Tubulin alpha chain;Tubulin alpha-8 chain	0.000288183	0.00159034	2.17867	2.03186	3.83167	3.9824	3.00615
YARS;Yars	Tyrosine--tRNA ligase, cytoplasmic;Tyrosine--tRNA ligase, cytoplasmic, N-terminally processed	0.000167119	0.00112211	2.02175	2.42756	3.89598	3.66642	3.00292
HSP90AB1;Hsp90ab1	Heat shock protein HSP 90-beta	0.00107201	0.00385924	1.96235	1.95803	3.9364	4.15275	3.00238
ACTN1;Actn1	Alpha-actinin-1	0.000240147	0.00140935	2.0477	2.20018	3.67095	4.08712	3.00149
CYB5R3	NADH-cytochrome b5 reductase 3;NADH-cytochrome b5 reductase 3 membrane-bound form;NADH-cytochrome b5 reductase 3 soluble form	6.07915e-05	0.000644437	2.19489	2.25209	3.72988	3.8166	2.99836
Kpna2	Importin subunit alpha-1	0.000339599	0.00179903	2.37985	2.9694	3.70465	2.93911	2.99825
DERA	Putative deoxyribose-phosphate aldolase	0.000497131	0.00225984	2.18115	3.08853	3.43095	3.27217	2.9932
FIBP;Fibp	Acidic fibroblast growth factor intracellular-binding protein	3.91309e-05	0.000502149	2.20836	2.42942	3.37754	3.95317	2.99212
RTN4	Reticulon-4	0.00516302	0.011886	1.3569	2.17684	4.34006	4.07793	2.98793
RSU1;Rsu1	Ras suppressor protein 1	0.000290703	0.00160096	2.77477	2.90207	2.92471	3.33728	2.98471
RDH11	Retinol dehydrogenase 11	0.000782839	0.00309216	2.10849	2.15991	4.32934	3.29263	2.97259
Gnas;GNAS;gnas	Guanine nucleotide-binding protein G(s) subunit alpha isoforms short;Guanine nucleotide-binding protein G(s) subunit alpha isoforms XLas;Guanine nucleotide-binding protein G(s) subunit alpha	0.000111226	0.000893524	2.51606	2.82123	3.06884	3.4691	2.96881
KPNA4;Kpna4	Importin subunit alpha-3	9.88644e-06	0.000309559	2.56661	2.51499	3.23183	3.55238	2.96645
TLDC1	TLD domain-containing protein 1	0.000140987	0.00101752	2.3658	2.8831	3.3717	3.22566	2.96156
AHCY;Ahcy	Adenosylhomocysteinase	0.0021978	0.00627742	1.91566	1.72939	4.05407	4.13726	2.95909
Psmc1;PSMC1;Rpt2	26S protease regulatory subunit 4	1.8344e-05	0.000384363	2.22486	2.56022	3.45312	3.58171	2.95498
Slc25a5;SLC25A5	ADP/ATP translocase 2;ADP/ATP translocase 2, N-terminally processed	0.000541937	0.00237496	2.99206	1.95792	3.37044	3.46754	2.94699
ATP2A2;Atp2a2	Sarcoplasmic/endoplasmic reticulum calcium ATPase 2	0.000868362	0.00334139	2.69227	2.06558	2.72762	4.30115	2.94665
PLS1;Pls1	Plastin-1	0.000358935	0.00186202	2.20363	2.11297	3.22834	4.20969	2.93866
QARS	Glutamine--tRNA ligase	0.00302506	0.00800908	2.34124	1.90547	4.75467	2.73437	2.93394
Tubb4b;TUBB4B;tubb4;betaTub56D	Tubulin beta-4B chain;Tubulin beta-4 chain;Tubulin beta-1 chain	0.000391234	0.00195399	1.94159	2.20437	3.47379	4.10869	2.93211
RPN2	Dolichyl-diphosphooligosaccharide--protein glycosyltransferase subunit 2	0.000722737	0.00290612	2.03783	1.85967	3.87499	3.90342	2.91898
CAP1	Adenylyl cyclase-associated protein 1	5.40348e-05	0.000608106	2.52334	2.44654	3.73596	2.96562	2.91786
Bzw1;BZW1	Basic leucine zipper and W2 domain-containing protein 1	0.000149248	0.00105338	2.09807	2.14267	3.81629	3.60857	2.9164
ATP1B3	Sodium/potassium-transporting ATPase subunit beta-3	0.00184702	0.00561008	1.93738	1.70247	3.98085	4.03369	2.9136
mapk14b;mapk14a	Mitogen-activated protein kinase 14B;Mitogen-activated protein kinase 14A	0.000590138	0.00252835	2.65127	1.82179	3.97517	3.20259	2.9127
PSMB5;Psmb5	Proteasome subunit beta type-5	0.000982586	0.00361935	1.91235	2.06076	3.34866	4.28747	2.90231
PSAT1	Phosphoserine aminotransferase	0.0136163	0.0253076	1.40305	1.4489	4.37441	4.38204	2.9021
Ppp2r2a;PPP2R2A	Serine/threonine-protein phosphatase 2A 55 kDa regulatory subunit B alpha isoform	0.000134132	0.000999285	2.495	2.79666	3.05968	3.23571	2.89677
CCT5	T-complex protein 1 subunit epsilon	0.000137464	0.00100575	2.53141	2.64729	3.5292	2.82118	2.88227
LCP1;Lcp1	Plastin-2	1.39001e-05	0.00033685	2.5391	2.16463	3.33571	3.46741	2.87671
TFRC	Transferrin receptor protein 1;Transferrin receptor protein 1, serum form	0.007407	0.0155931	1.80123	1.93379	2.73935	5.01984	2.87355
Actr1a;ACTR1A	Alpha-centractin	0.000386863	0.00194666	1.81853	2.31912	3.39985	3.94486	2.87059
AKR7A2	Aflatoxin B1 aldehyde reductase member 2	0.000482209	0.00222214	2.44144	1.98439	2.84487	4.18317	2.86347
UNC45A	Protein unc-45 homolog A	0.000403058	0.00198713	2.4351	2.72099	2.49278	3.789	2.85947
FDPS	Farnesyl pyrophosphate synthase	0.00174668	0.0053784	1.56991	2.11654	3.89743	3.84147	2.85634
ANXA2;ANXA2P2	Annexin A2;Putative annexin A2-like protein	7.31128e-06	0.000264984	2.28849	2.21887	3.33385	3.55238	2.8484
Prkag1;PRKAG1	5-AMP-activated protein kinase subunit gamma-1	0.000188043	0.00120654	2.52583	2.65908	3.39849	2.77551	2.83973
PGLS	6-phosphogluconolactonase	5.5954e-06	0.000258739	2.26133	2.39327	3.38225	3.31652	2.83834
PTPLAD1;ptplad1	Very-long-chain (3R)-3-hydroxyacyl-CoA dehydratase 3	0.00148621	0.00485376	1.81391	1.82608	3.88147	3.81311	2.83364
COPA;Copa	Coatomer subunit alpha;Xenin;Proxenin	0.00125099	0.00429598	2.11335	3.17202	2.89391	3.13317	2.82811
HMGCS1	Hydroxymethylglutaryl-CoA synthase, cytoplasmic	6.34744e-06	0.00026277	2.41158	2.35831	3.32984	3.14534	2.81127
HSP90AA1;Hsp90aa1	Heat shock protein HSP 90-alpha	0.000622756	0.0026172	1.83424	1.96455	3.71545	3.7031	2.80433
Ppp2r5e;PPP2R5E	Serine/threonine-protein phosphatase 2A 56 kDa regulatory subunit epsilon isoform	0.000426802	0.00205634	1.83049	2.04943	3.60122	3.70896	2.79752
CYC1;Cyc1	Cytochrome c1, heme protein, mitochondrial	0.00456807	0.0108724	2.27097	3.43359	2.34398	3.09946	2.787
GNA11;Gna11	Guanine nucleotide-binding protein subunit alpha-11	0.0013337	0.00453356	1.87567	2.1741	2.80327	4.22882	2.77046
FADS2	Fatty acid desaturase 2	8.40038e-05	0.000782286	2.41858	2.2856	2.68116	3.67333	2.76467
CYP51A1	Lanosterol 14-alpha demethylase	2.27842e-05	0.000419487	2.05008	2.26541	3.37851	3.30189	2.74898
STAT1	Signal transducer and activator of transcription 1-alpha/beta	0.000190334	0.00121253	2.30672	1.73495	3.48581	3.46637	2.74846
PGM1;Pgm1	Phosphoglucomutase-1	4.98262e-06	0.000254646	2.21853	2.28835	3.18077	3.26622	2.73847
NCEH1	Neutral cholesterol ester hydrolase 1	3.33067e-05	0.000483704	2.01853	2.36468	3.22856	3.32884	2.73515
DNM2;Dnm2	Dynamin-2	0.00498993	0.0116071	2.95098	2.86944	3.38225	1.71189	2.72864
ANXA6	Annexin A6	0.000922464	0.00349442	1.75531	1.83697	3.64835	3.65375	2.72359
ATP2B1;Atp2b1	Plasma membrane calcium-transporting ATPase 1;Calcium-transporting ATPase	0.0329102	0.050932	1.64241	1.20131	2.43355	5.59866	2.71898
SLC2A1;Slc2a1	Solute carrier family 2, facilitated glucose transporter member 1	0.00710643	0.0150549	2.7617	3.32398	1.91066	2.85563	2.71299
PSMD2;Psmd2	26S proteasome non-ATPase regulatory subunit 2	0.000752431	0.00299768	1.76092	1.92555	3.30473	3.85609	2.71182
EIF3M;Eif3m	Eukaryotic translation initiation factor 3 subunit M	0.00158287	0.00504186	1.93771	1.53839	3.74771	3.60987	2.70842
Tuba4a;TUBA4A	Tubulin alpha-4A chain	0.000540709	0.00237459	2.44026	1.5649	3.53082	3.27876	2.70369
CDK1;Cdk1	Cyclin-dependent kinase 1	0.000206838	0.00126943	2.46538	2.28279	3.49774	2.54942	2.69883
SCFD1	Sec1 family domain-containing protein 1	0.000476521	0.00220666	2.14541	1.72109	3.76118	3.132	2.68992
APMAP	Adipocyte plasma membrane-associated protein	0.00033534	0.00178449	2.02673	1.82787	3.7052	3.19912	2.68973
ACACA;Acaca	Acetyl-CoA carboxylase 1;Biotin carboxylase	0.00867555	0.0175606	2.48326	1.09382	4.30852	2.86865	2.68856
PRKAR1A;Prkar1a	cAMP-dependent protein kinase type I-alpha regulatory subunit;cAMP-dependent protein kinase type I-alpha regulatory subunit, N-terminally processed	2.29074e-05	0.000419487	2.04329	2.106	3.24397	3.33414	2.68185
OTUB1;Otub1	Ubiquitin thioesterase OTUB1	4.20659e-05	0.000524748	2.00515	2.06576	3.29861	3.34341	2.67823
USO1	General vesicular transport factor p115	0.01213	0.0229265	1.9355	1.44973	4.76945	2.53431	2.67225
SHMT2	Serine hydroxymethyltransferase, mitochondrial	7.43226e-05	0.000727494	2.33032	1.93055	2.90107	3.51942	2.67034
NRBP1;Nrbp1	Nuclear receptor-binding protein	9.46443e-06	0.000309556	2.10874	2.10874	3.21956	3.21956	2.66415
Arcn1;ARCN1	Coatomer subunit delta	0.0117725	0.0223611	2.74758	3.54419	2.243	2.12092	2.66392
GNAQ;Gnaq;gnaq	Guanine nucleotide-binding protein G(q) subunit alpha	0.000300216	0.0016277	2.58727	2.04746	2.53257	3.48001	2.66183
EEF1E1	Eukaryotic translation elongation factor 1 epsilon-1	0.00010296	0.00085492	2.49842	2.10339	2.65709	3.38281	2.66043
KPNB1	Importin subunit beta-1	0.0102594	0.0200648	1.38075	1.56341	3.25337	4.42499	2.65563
C9orf64	UPF0553 protein C9orf64	1.76481e-05	0.000378658	2.2041	2.22304	2.82408	3.35783	2.65226
GPS1;Gps1;csn1	COP9 signalosome complex subunit 1	0.00201882	0.00597625	2.13353	1.51169	2.82853	4.07579	2.63738
ACLY;Acly	ATP-citrate synthase	0.00211416	0.00611669	1.53399	1.88945	3.112	3.98213	2.62939
Sept7;SEPT7;sept7	Septin-7	7.16579e-05	0.000714447	2.24257	2.41296	2.61429	3.23995	2.62744
PGD	6-phosphogluconate dehydrogenase, decarboxylating	0.0106041	0.0204897	1.27781	1.46801	3.62854	4.12895	2.62583
IPO5;Ipo5	Importin-5	0.00419751	0.0102343	1.83197	1.28571	3.4351	3.93716	2.62248
Gnb2;GNB2	Guanine nucleotide-binding protein G(I)/G(S)/G(T) subunit beta-2	0.0024242	0.00673055	2.782	2.75205	2.47342	2.48021	2.62192
Krt19	Keratin, type I cytoskeletal 19	0.00130161	0.00444703	1.98085	1.93827	2.49006	4.07202	2.6203
FAM49B;Fam49b	Protein FAM49B	0.000696317	0.0028253	2.60762	2.58632	2.53207	2.75271	2.61968
SLC25A11;Slc25a11	Mitochondrial 2-oxoglutarate/malate carrier protein	0.00319474	0.00831065	1.58927	1.621	3.87735	3.38515	2.61819
SYNE1;Syne1	Nesprin-1	0.00218376	0.00625732	1.48346	1.83105	3.69911	3.43523	2.61221
ACTN4;Actn4	Alpha-actinin-4	0.000515038	0.00230223	1.79356	1.78802	3.29725	3.55863	2.60936
CCT5	T-complex protein 1 subunit epsilon	0.000402391	0.00198713	2.08131	1.94114	3.70918	2.69795	2.6074
PRPSAP2;Prpsap2	Phosphoribosyl pyrophosphate synthase-associated protein 2	0.0377957	0.056757	0.394733	1.64932	4.18563	4.16479	2.59862
UQCRC1	Cytochrome b-c1 complex subunit 1, mitochondrial	0.00504811	0.0117018	1.51903	1.48997	3.32366	4.03422	2.59172
CCT8;Cct8	T-complex protein 1 subunit theta	0.000398711	0.00197296	1.74599	1.8656	3.31544	3.42223	2.58731
PGM3;Pgm3	Phosphoacetylglucosamine mutase	0.00161285	0.00511366	2.46514	2.81208	2.50126	2.57015	2.58716
ABCD3;Abcd3	ATP-binding cassette sub-family D member 3	0.00427058	0.0103488	2.44058	2.47433	3.82232	1.55169	2.57223
FLII;Flii	Protein flightless-1 homolog	0.000294447	0.00161376	1.76641	2.34044	2.7663	3.41278	2.57148
EIF3D;Eif3d	Eukaryotic translation initiation factor 3 subunit D	0.000250982	0.00143832	1.7108	2.32142	3.26479	2.94317	2.56005
NMT1;Nmt1	Glycylpeptide N-tetradecanoyltransferase 1	0.00409445	0.0100286	1.84441	1.22418	3.46114	3.68605	2.55394
Actn4	Alpha-actinin-4	0.0197911	0.0340562	1.07315	1.28356	3.65684	4.19014	2.55092
EIF3L;Eif3l;eif3l	Eukaryotic translation initiation factor 3 subunit L	1.19981e-05	0.000321788	2.2103	2.19363	2.91044	2.87431	2.54717
OCIAD2	OCIA domain-containing protein 2	1.9361e-05	0.000393986	1.99223	2.08914	2.84129	3.20542	2.53202
GNA13;Gna13	Guanine nucleotide-binding protein subunit alpha-13	0.00551117	0.012472	3.07424	2.15258	2.04639	2.84661	2.52996
Psmc5;PSMC5;psmc5	26S protease regulatory subunit 8	0.0015816	0.00504186	1.53487	1.70303	3.29624	3.57253	2.52667
Eif2s1;EIF2S1	Eukaryotic translation initiation factor 2 subunit 1	0.0188016	0.0327441	1.26403	1.46343	2.7894	4.55943	2.51907
DDAH2	N(G),N(G)-dimethylarginine dimethylaminohydrolase 2	3.36513e-05	0.000483704	1.94336	1.97007	2.94174	3.2203	2.51887
EIF4G2;Eif4g2	Eukaryotic translation initiation factor 4 gamma 2	2.62347e-05	0.000442524	2.18239	1.88029	2.8308	3.16273	2.51405
VASP	Vasodilator-stimulated phosphoprotein	0.00334787	0.00864194	2.79196	2.58511	2.34227	2.3354	2.51368
EIF2A	Eukaryotic translation initiation factor 2A;Eukaryotic translation initiation factor 2A, N-terminally processed	0.00150329	0.00487834	2.26923	2.54776	1.93975	3.26209	2.50471
Arpc2;ARPC2	Actin-related protein 2/3 complex subunit 2	5.26744e-05	0.000601689	1.88843	2.22607	2.96626	2.93348	2.50356
PARVA;Parva	Alpha-parvin	0.0040382	0.00995446	1.50385	1.49708	3.71666	3.29571	2.50333
PAK2;Pak2	Serine/threonine-protein kinase PAK 2;PAK-2p27;PAK-2p34	0.00377021	0.00942377	2.85246	2.55317	2.30325	2.30325	2.50304
Snx2;SNX2	Sorting nexin-2	0.000107384	0.000880388	1.82854	1.88029	3.15071	3.14825	2.50194
EIF4G1;Eif4g1	Eukaryotic translation initiation factor 4 gamma 1	0.0371395	0.0558968	0.994471	0.959009	4.28437	3.75916	2.49925
ROCK2;Rock2	Rho-associated protein kinase 2	0.00354192	0.00900421	1.47237	1.6238	3.02908	3.86661	2.49797
PRPSAP1;Prpsap1	Phosphoribosyl pyrophosphate synthase-associated protein 1	0.0016444	0.00517639	1.9771	1.9402	3.80941	2.25535	2.49552
DNM1L;Dnm1l	Dynamin-1-like protein	0.0175311	0.0310762	3.25401	2.92708	1.78421	2.01339	2.49468
Arpc4;ARPC4	Actin-related protein 2/3 complex subunit 4	3.76681e-05	0.000495225	2.12011	2.26528	2.81805	2.75213	2.48889
TROVE2;Trove2	60 kDa SS-A/Ro ribonucleoprotein	3.60681e-05	0.000491435	2.007	1.94081	3.20033	2.78517	2.48333
GRHPR	Glyoxylate reductase/hydroxypyruvate reductase	0.00256616	0.0070589	2.75536	2.44811	2.23567	2.49293	2.48302
BPNT1	3(2),5-bisphosphate nucleotidase 1	0.000933644	0.00351197	2.41951	2.27035	3.18531	2.0383	2.47837
DYNC1LI2;Dync1li2	Cytoplasmic dynein 1 light intermediate chain 2	0.00840971	0.0171834	2.53575	0.848791	3.45418	3.03314	2.46796
IFIT1	Interferon-induced protein with tetratricopeptide repeats 1	5.67377e-05	0.000622113	2.06691	2.29103	2.64771	2.85657	2.46555
REPS1	RalBP1-associated Eps domain-containing protein 1	3.33623e-05	0.000483704	2.24154	2.10824	2.8165	2.68179	2.46202
TSN;Tsn	Translin	9.10096e-05	0.000813626	1.83774	1.8222	3.0835	3.07058	2.4535
Capns1	Calpain small subunit 1	3.4256e-05	0.000483704	2.20876	2.16036	2.64148	2.78902	2.44991
CAPNS1	Calpain small subunit 1	4.7422e-05	0.000557832	2.26271	2.1334	2.76256	2.63976	2.44961
Sh3glb2;SH3GLB2	Endophilin-B2	0.000157144	0.00109235	1.72743	2.21759	2.73036	3.08941	2.4412
LRRC47;Lrrc47	Leucine-rich repeat-containing protein 47	0.00706478	0.0150141	2.74391	2.7731	1.87192	2.37075	2.43992
RPLP0;Rplp0;RPLP0P6;rplp0	60S acidic ribosomal protein P0;60S acidic ribosomal protein P0-like	7.57716e-06	0.000270959	2.06052	1.98799	2.80389	2.89451	2.43673
PSMD6;Psmd6	26S proteasome non-ATPase regulatory subunit 6	0.0197255	0.0339998	1.15814	1.10274	3.76235	3.72203	2.43632
AARS;Aars	Alanine--tRNA ligase, cytoplasmic	0.00139018	0.00468277	1.87155	1.88529	2.22666	3.75478	2.43457
EIF2B4	Translation initiation factor eIF-2B subunit delta	0.0177272	0.0313824	3.34738	2.56098	2.07159	1.75677	2.43418
FLNA	Filamin-A	0.00226418	0.00640409	1.57648	1.44454	3.36177	3.34255	2.43133
surf4;Surf4;SURF4	Surfeit locus protein 4	3.52424e-05	0.000484719	1.98833	1.77532	2.99203	2.96286	2.42963
DPP3	Dipeptidyl peptidase 3	0.000102173	0.000851022	2.24646	2.18547	2.40762	2.87417	2.42843
Ctnnb1;CTNNB1;ctnnb1	Catenin beta-1;Catenin beta	2.39095e-05	0.000425303	1.9349	2.07024	2.67426	3.01341	2.4232
ACO1	Cytoplasmic aconitate hydratase	0.0147573	0.0270349	2.85507	2.93965	1.51061	2.36838	2.41842
PPP2R5D	Serine/threonine-protein phosphatase 2A 56 kDa regulatory subunit delta isoform	0.000792022	0.00311051	2.31079	1.42542	3.1828	2.75275	2.41794
RAP1GDS1	Rap1 GTPase-GDP dissociation stimulator 1	0.00488089	0.0114562	1.83537	2.93335	2.45312	2.43376	2.4139
EHD2;Ehd2	EH domain-containing protein 2	0.000104211	0.000862635	1.97568	1.96595	3.2065	2.48641	2.40864
HSPH1;Hsph1	Heat shock protein 105 kDa	0.012774	0.0239327	1.47823	1.52098	2.31846	4.29146	2.40228
Arpc3	Actin-related protein 2/3 complex subunit 3	0.000857217	0.00330324	2.38217	2.40103	2.23214	2.57978	2.39878
ATL3	Atlastin-3	0.0441295	0.0642256	1.37314	0.442948	3.89317	3.86503	2.39357
Sept9	Septin-9	0.00014265	0.00101752	2.36476	1.94364	2.51554	2.73474	2.38967
DDX6;Ddx6;ddx6	Probable ATP-dependent RNA helicase DDX6;Probable ATP-dependent RNA helicase ddx6;ATP-dependent RNA helicase ddx6	0.00413222	0.0100935	1.27042	1.69273	3.55459	3.03835	2.38902
MVP	Major vault protein	0.000208098	0.00127134	1.91034	2.34549	2.63178	2.6371	2.38118
Psmd11;PSMD11;psmd11	26S proteasome non-ATPase regulatory subunit 11	0.00224743	0.00637168	1.25611	1.87731	3.12545	3.24721	2.37652
AIMP2	Aminoacyl tRNA synthase complex-interacting multifunctional protein 2	0.00374001	0.00936575	2.51936	2.54086	1.8067	2.60874	2.36891
NCAPG	Condensin complex subunit 3	0.000797969	0.00312319	1.6968	2.00665	3.40122	2.32429	2.35724
ARPC1B;Arpc1b	Actin-related protein 2/3 complex subunit 1B	9.84433e-05	0.000838175	1.96117	1.93049	3.12214	2.4089	2.35568
PSMB3;Psmb3	Proteasome subunit beta type-3	2.68339e-05	0.000449803	2.03943	2.09628	2.54179	2.73704	2.35363
TACSTD2	Tumor-associated calcium signal transducer 2	0.0015721	0.00502411	2.57098	2.09783	2.10269	2.63434	2.35146
IARS	Isoleucine--tRNA ligase, cytoplasmic	0.0187709	0.0327331	1.16926	1.05478	3.43616	3.74373	2.35098
MYO1C	Unconventional myosin-Ic	0.000368333	0.00188177	1.8042	1.62803	2.65707	3.30705	2.34909
TWF1;Twf1	Twinfilin-1	0.000441289	0.00208736	1.88294	2.41173	2.49144	2.59369	2.34495
DYNC1LI1;Dync1li1	Cytoplasmic dynein 1 light intermediate chain 1	0.00236449	0.00661267	2.54928	2.18843	2.80033	1.83754	2.3439
EIF3F;Eif3f	Eukaryotic translation initiation factor 3 subunit F	0.00730182	0.0154079	1.62807	1.0171	3.23311	3.49493	2.3433
PSMB2;Psmb2	Proteasome subunit beta type-2	3.88266e-05	0.000502149	1.93749	1.98228	2.44549	2.9861	2.33784
swo1	Heat shock protein 90 homolog	0.000117172	0.000932507	2.09783	1.84166	3.01207	2.37276	2.33108
VIM;Vim	Vimentin	2.95059e-05	0.000473019	1.81878	1.87044	2.78701	2.83425	2.32762
CAD;Cad	CAD protein;Glutamine-dependent carbamoyl-phosphate synthase;Aspartate carbamoyltransferase;Dihydroorotase	0.00259482	0.00710858	1.68747	2.06649	3.57143	1.97141	2.3242
TWF2;Twf2	Twinfilin-2	0.00565346	0.0126566	1.07762	1.67213	3.38943	3.1237	2.31572
FARSB	Phenylalanine--tRNA ligase beta subunit	0.00127301	0.00436042	1.55546	1.55546	2.75591	3.38184	2.31217
ABCF2;Abcf2	ATP-binding cassette sub-family F member 2	0.000476513	0.00220666	1.51428	2.18929	2.66081	2.8304	2.2987
GOT1	Aspartate aminotransferase, cytoplasmic	0.00308086	0.00810084	1.49887	1.4624	2.66412	3.56548	2.29772
IQGAP1;Iqgap1	Ras GTPase-activating-like protein IQGAP1	0.00321492	0.00834696	1.4767	1.33261	3.04998	3.28186	2.28529
CAB39;Cab39	Calcium-binding protein 39	0.000186387	0.00119878	1.57158	1.96235	2.63464	2.96127	2.28246
ATP6V1C1;Atp6v1c1;atp6v1c1	V-type proton ATPase subunit C 1	0.00365788	0.00922034	2.57398	2.31739	2.18266	2.03457	2.27715
DIAPH1	Protein diaphanous homolog 1	0.00615407	0.0134627	1.55271	1.13356	2.84185	3.55324	2.27034
NPEPPS;Npepps	Puromycin-sensitive aminopeptidase	0.00271249	0.00734837	1.37479	2.03688	3.39835	2.26691	2.26923
RNPEP	Aminopeptidase B	0.00143427	0.00479539	2.26659	2.26659	1.87034	2.67236	2.26897
TTLL12	Tubulin--tyrosine ligase-like protein 12	0.00046054	0.00215186	2.23943	1.89191	2.76005	2.07888	2.24257
Psma2;PSMA2;psma2	Proteasome subunit alpha type-2	4.40293e-05	0.000536758	1.99971	1.82531	2.74752	2.39747	2.2425
PSMD13;Psmd13	26S proteasome non-ATPase regulatory subunit 13	0.0278978	0.0445633	0.92703	0.982449	3.43536	3.61011	2.23874
EBP	3-beta-hydroxysteroid-Delta(8),Delta(7)-isomerase	0.00508793	0.0117535	1.49492	1.43514	3.616	2.39369	2.23494
FASN	Fatty acid synthase;[Acyl-carrier-protein] S-acetyltransferase;[Acyl-carrier-protein] S-malonyltransferase;3-oxoacyl-[acyl-carrier-protein] synthase;3-oxoacyl-[acyl-carrier-protein] reductase;3-hydroxyacyl-[acyl-carrier-protein] dehydratase;Enoyl-[acyl-carrier-protein] reductase;Oleoyl-[acyl-carrier-protein] hydrolase	0.0022854	0.00645051	1.35893	1.47975	3.14048	2.93844	2.2294
AP3D1;Ap3d1	AP-3 complex subunit delta-1	0.00170746	0.00531872	1.6759	1.51907	2.28232	3.43909	2.2291
PSMD8	26S proteasome non-ATPase regulatory subunit 8	4.50527e-05	0.000544286	2.0818	1.74087	2.43771	2.65311	2.22837
MVB12A	Multivesicular body subunit 12A	0.0195129	0.0336985	2.80692	2.52699	1.10313	2.46093	2.22449
GPN1	GPN-loop GTPase 1	0.00041742	0.00202079	1.6519	1.78727	3.14696	2.29599	2.22053
COPS7A;Cops7a	COP9 signalosome complex subunit 7a	0.000150172	0.00105711	1.60301	1.68892	2.72975	2.85973	2.22035
G3BP2;G3bp2	Ras GTPase-activating protein-binding protein 2	0.000921604	0.00349442	2.20823	2.23297	2.30737	2.11995	2.21713
GSTM3	Glutathione S-transferase Mu 3	0.000480922	0.00222002	1.45451	1.7642	2.77072	2.87776	2.2168
COPG1;Copg1	Coatomer subunit gamma-1	0.00617448	0.0134861	2.18882	2.6416	2.16771	1.86552	2.21592
csn2;Cops2;COPS2;cops2	COP9 signalosome complex subunit 2	3.14706e-05	0.000479569	1.90904	1.95472	2.39223	2.60393	2.21498
TMX1	Thioredoxin-related transmembrane protein 1	0.00239928	0.00668212	1.41881	1.37497	3.02524	3.00092	2.20499
GLTP;Gltp	Glycolipid transfer protein	0.00407163	0.00999332	1.65549	1.29495	2.31823	3.5477	2.20409
ME1	NADP-dependent malic enzyme	0.000365588	0.00187478	1.53558	2.13974	2.5653	2.5653	2.20148
DYNC1H1;Dync1h1	Cytoplasmic dynein 1 heavy chain 1	0.0264712	0.0426914	1.13584	0.999452	3.84077	2.80498	2.19526
UBA6	Ubiquitin-like modifier-activating enzyme 6	9.81097e-05	0.000837994	1.72571	1.68878	2.41021	2.92852	2.1883
GALE;Gale	UDP-glucose 4-epimerase	9.93296e-05	0.000840385	1.9655	1.51936	2.54491	2.70408	2.18346
MDH1;Mdh1	Malate dehydrogenase, cytoplasmic	6.78315e-05	0.000689106	1.64043	1.75877	2.68975	2.63708	2.18151
ANTXR2	Anthrax toxin receptor 2	0.000321778	0.00172192	1.94642	2.13612	2.49534	2.13175	2.17741
SPTBN1;Sptbn1	Spectrin beta chain, non-erythrocytic 1	0.031852	0.0496381	0.816393	1.03195	3.70111	3.14801	2.17436
DSG2	Desmoglein-2	0.000753332	0.00299768	1.68311	1.43628	2.42586	3.13991	2.17129
ANXA7;Anxa7	Annexin A7	0.00901262	0.0180929	1.145	1.51804	2.36326	3.65306	2.16984
ARPC3	Actin-related protein 2/3 complex subunit 3	1.87686e-05	0.000390212	1.88587	1.75804	2.52509	2.5048	2.16845
PSMF1	Proteasome inhibitor PI31 subunit	5.72938e-05	0.000622113	1.98891	1.86218	2.49157	2.32216	2.1662
UBR4;Ubr4	E3 ubiquitin-protein ligase UBR4	0.00161651	0.00511864	2.19436	1.18465	2.48805	2.79631	2.16584
FLNB	Filamin-B	0.00476226	0.0112433	1.31869	1.26486	3.13752	2.93265	2.16343
TSNAX	Translin-associated protein X	0.0035869	0.00907554	1.37422	1.37165	2.58024	3.31092	2.15926
CNP	2,3-cyclic-nucleotide 3-phosphodiesterase	0.000272622	0.00152646	1.59693	1.63022	2.9029	2.50475	2.1587
TIMM50	Mitochondrial import inner membrane translocase subunit TIM50	0.00707384	0.0150214	2.70313	1.82823	1.9996	2.09123	2.15555
NCAPD2	Condensin complex subunit 1	0.00696549	0.0148265	1.80224	0.856946	2.95901	2.99358	2.15294
Psmd7;PSMD7	26S proteasome non-ATPase regulatory subunit 7	0.0270785	0.0434357	0.782223	1.11503	3.27627	3.38557	2.13978
EIF3K;Eif3k;eif3k	Eukaryotic translation initiation factor 3 subunit K	3.42669e-05	0.000483704	1.79531	1.80405	2.5726	2.38623	2.13955
EIF3C;Eif3c;EIF3CL	Eukaryotic translation initiation factor 3 subunit C;Eukaryotic translation initiation factor 3 subunit C-like protein	0.00573286	0.0127916	1.30443	1.22331	2.91477	3.10653	2.13726
SH3GLB1;Sh3glb1	Endophilin-B1	0.0242019	0.0397486	0.9552	0.965643	3.24993	3.34937	2.13003
PLCB3	1-phosphatidylinositol 4,5-bisphosphate phosphodiesterase beta-3	0.0346707	0.0532107	2.04287	0.255219	3.39218	2.82892	2.1298
TYMS	Thymidylate synthase	0.00289433	0.00773166	1.44505	1.24537	3.00915	2.7653	2.11622
DCTN1;Dctn1	Dynactin subunit 1	0.0327835	0.0507653	0.847648	0.919697	3.17013	3.50233	2.10995
TTC38	Tetratricopeptide repeat protein 38	0.00648441	0.0139625	1.26174	1.26174	2.59663	3.30575	2.10647
PKP2	Plakophilin-2	0.0434515	0.0634886	3.3143	2.13416	1.95925	1.00698	2.10367
FAM114A1;Fam114a1	Protein NOXP20;Protein Noxp20	0.000396276	0.00196768	1.46236	1.66928	2.78138	2.48615	2.09979
EIF3A;Eif3a	Eukaryotic translation initiation factor 3 subunit A	0.0357384	0.0544295	1.25381	1.66132	4.07391	1.38786	2.09422
USP14;Usp14	Ubiquitin carboxyl-terminal hydrolase 14	0.000244183	0.0014181	1.52301	1.54258	2.65835	2.62373	2.08692
Actr3;ACTR3	Actin-related protein 3	2.45428e-05	0.000425303	1.76484	1.67351	2.43079	2.47524	2.08609
SLC12A2	Solute carrier family 12 member 2	0.000477205	0.00220666	1.51124	1.62047	2.22743	2.93238	2.07288
KPNA6;Kpna6;KPNA5	Importin subunit alpha-7;Importin subunit alpha-6	0.00207312	0.00607378	2.14013	1.96708	1.62382	2.54505	2.06902
UROD	Uroporphyrinogen decarboxylase	0.00229603	0.00646843	1.85361	1.3002	1.97845	3.12395	2.06405
AKR1A1;Akr1a1	Alcohol dehydrogenase [NADP(+)]	0.00195044	0.00583825	1.84156	2.26659	1.93949	2.18511	2.05819
DLAT	Dihydrolipoyllysine-residue acetyltransferase component of pyruvate dehydrogenase complex, mitochondrial	0.00198645	0.00591251	2.1386	2.1386	1.97343	1.97343	2.05601
ESYT1	Extended synaptotagmin-1	0.000623561	0.0026172	1.42954	1.63675	2.25828	2.88924	2.05345
ITGA6;Itga6	Integrin alpha-6;Integrin alpha-6 heavy chain;Integrin alpha-6 light chain;Processed integrin alpha-6;Integrin alpha-6;Integrin alpha-6 heavy chain;Integrin alpha-6 light chain	0.00120918	0.00417915	1.40809	1.39851	2.82028	2.57766	2.05114
BCAT1	Branched-chain-amino-acid aminotransferase, cytosolic	0.000112792	0.000900319	1.83779	1.68999	2.06381	2.60604	2.04941
ALDH9A1	4-trimethylaminobutyraldehyde dehydrogenase	3.68443e-05	0.000491625	1.75687	1.70148	2.43291	2.27617	2.04186
RETSAT	All-trans-retinol 13,14-reductase	0.00399302	0.00987367	2.2029	2.2029	1.87664	1.87664	2.03977
STOM;Stom	Erythrocyte band 7 integral membrane protein	0.00584287	0.0129723	2.31761	2.20876	2.03019	1.57531	2.03297
RUFY1	RUN and FYVE domain-containing protein 1	0.00846582	0.0172664	2.2363	1.71392	1.22608	2.94482	2.03028
GNAI3;Gnai3	Guanine nucleotide-binding protein G(k) subunit alpha	0.00778096	0.0162275	1.08042	1.3833	3.25007	2.38907	2.02572
PSMA7;Psma7;psma7-b;psma7-a;Psma8;PSMA8	Proteasome subunit alpha type-7;Proteasome subunit alpha type-7-B;Proteasome subunit alpha type-7-A;Proteasome subunit alpha type-7-like	9.41266e-05	0.000827697	1.90628	1.74821	2.17492	2.27199	2.02535
ARPC1A;Arpc1a	Actin-related protein 2/3 complex subunit 1A	0.000297666	0.00162595	1.67006	1.38934	2.29299	2.74019	2.02315
ACOT1;ACOT2	Acyl-coenzyme A thioesterase 1;Acyl-coenzyme A thioesterase 2, mitochondrial	0.000949738	0.00354763	1.74933	1.61865	2.84463	1.8575	2.01753
ATXN10	Ataxin-10	0.00763723	0.0160024	2.26534	2.26534	2.08974	1.43397	2.0136
RAB3GAP2	Rab3 GTPase-activating protein non-catalytic subunit	0.0206687	0.0352406	0.988619	2.57854	1.7324	2.74827	2.01196
PFKP	ATP-dependent 6-phosphofructokinase, platelet type	0.0167553	0.0298788	1.0328	0.993838	2.93932	3.07097	2.00923
ERLIN1;Erlin1;ERLIN2;Erlin2;erlin1	Erlin-1;Erlin-2	0.0436204	0.0636507	1.03895	0.636078	2.66205	3.66266	1.99993
DDX3X;D1Pas1;Ddx3x;DDX3Y;Ddx3y;an3	ATP-dependent RNA helicase DDX3X;Putative ATP-dependent RNA helicase Pl10;ATP-dependent RNA helicase DDX3Y;Putative ATP-dependent RNA helicase an3	0.000540968	0.00237459	1.43756	1.44148	2.61553	2.49439	1.99724
TPP2;Tpp2	Tripeptidyl-peptidase 2	0.0182227	0.0320901	2.43979	2.34777	2.17162	1.02112	1.99508
SWAP70	Switch-associated protein 70	4.89092e-05	0.000570323	1.81827	1.64973	2.30894	2.20154	1.99462
SEPT11;Sept11	Septin-11	0.000158762	0.00109742	1.82623	1.8381	2.14626	2.16005	1.99266
CPOX;Cpox	Oxygen-dependent coproporphyrinogen-III oxidase, mitochondrial	0.00135832	0.00460558	1.85632	1.74952	1.62321	2.73353	1.99065
PTPN1;Ptpn1	Tyrosine-protein phosphatase non-receptor type 1	0.00192419	0.00578552	2.05248	2.05248	1.91311	1.94231	1.99009
Copb2;COPB2	Coatomer subunit beta	0.00103369	0.00375151	1.78359	1.72052	2.70119	1.68446	1.97244
MARS	Methionine--tRNA ligase, cytoplasmic	0.000300415	0.0016277	1.9339	1.76803	2.13678	2.05012	1.97221
RPN1;Rpn1	Dolichyl-diphosphooligosaccharide--protein glycosyltransferase subunit 1	0.00431772	0.010442	1.31323	1.19879	2.93472	2.41843	1.96629
BLVRA	Biliverdin reductase A	0.000194364	0.00122655	1.66219	1.37086	2.26861	2.56296	1.96616
AIMP1	Aminoacyl tRNA synthase complex-interacting multifunctional protein 1;Endothelial monocyte-activating polypeptide 2	0.00351013	0.00894884	1.02985	1.62327	2.78494	2.42538	1.96586
PSMB4;Psmb4	Proteasome subunit beta type-4	0.000316733	0.00170236	1.40874	1.542	2.50957	2.40313	1.96586
MAP2K1;Map2k1;map2k1	Dual specificity mitogen-activated protein kinase kinase 1	0.00320914	0.00834003	1.05634	1.49667	2.51665	2.79365	1.96583
PYGL	Glycogen phosphorylase, liver form	0.000594326	0.00253819	1.54191	2.01888	2.17421	2.1272	1.96555
VDAC2;Vdac2	Voltage-dependent anion-selective channel protein 2	0.00930439	0.0185672	0.797463	1.54911	2.84996	2.63824	1.95869
S100a10;S100A10	Protein S100-A10	8.02065e-05	0.000762815	1.81665	1.52147	2.30833	2.16153	1.952
ADRM1;Adrm1;adrm1-b;adrm1;adrm1-a	Proteasomal ubiquitin receptor ADRM1;Proteasomal ubiquitin receptor ADRM1-B;Proteasomal ubiquitin receptor ADRM1-A	0.000410861	0.00199671	1.33403	1.66543	2.38065	2.42005	1.95004
TIMM44	Mitochondrial import inner membrane translocase subunit TIM44	0.000694739	0.00282317	1.53835	1.92566	1.85917	2.47348	1.94916
MAPK1;Mapk1;mapk1	Mitogen-activated protein kinase 1	0.00925213	0.0185003	0.893223	1.30159	2.78871	2.80401	1.94688
PVRL2	Nectin-2	6.369e-05	0.000664656	1.70092	1.67743	2.17085	2.17085	1.93001
EGFR	Epidermal growth factor receptor	0.0042715	0.0103488	1.31004	1.13226	2.8243	2.44544	1.92801
LMO7	LIM domain only protein 7	0.00577058	0.0128437	2.21364	1.32818	2.60174	1.52502	1.91714
ACAT2	Acetyl-CoA acetyltransferase, cytosolic	0.0101567	0.0199417	0.732884	1.59127	2.59736	2.73548	1.91425
ITGB4	Integrin beta-4	0.0197962	0.0340562	1.08583	1.56452	3.45101	1.5364	1.90944
HK2	Hexokinase-2	0.0243599	0.0399104	2.62549	1.11325	1.50899	2.38929	1.90926
RNH1	Ribonuclease inhibitor	0.0461916	0.066498	0.753969	0.778333	2.77083	3.3067	1.90246
NSDHL	Sterol-4-alpha-carboxylate 3-dehydrogenase, decarboxylating	0.0129609	0.0242237	0.638973	1.87572	2.37069	2.71603	1.90035
Pdcd10;PDCD10;pdcd10;pdcd10a	Programmed cell death protein 10;Programmed cell death protein 10-A	0.00126433	0.00433624	1.28195	1.93666	2.16941	2.18136	1.89234
ATP6V1A;Atp6v1a	V-type proton ATPase catalytic subunit A	0.000446514	0.00210466	1.36818	1.4061	2.3864	2.37743	1.88453
	ATP synthase subunit beta-2, mitochondrial;ATP synthase subunit beta-1, mitochondrial;ATP synthase subunit beta-3, mitochondrial	0.000434715	0.00206502	1.86003	1.63666	1.82371	2.18272	1.87578
FARSA	Phenylalanine--tRNA ligase alpha subunit	0.019438	0.033634	2.08675	2.42391	1.4798	1.4798	1.86757
PSMB1;Psmb1	Proteasome subunit beta type-1	0.000163047	0.00110857	1.61741	1.64201	1.91177	2.29411	1.86632
GMPPA;Gmppa	Mannose-1-phosphate guanyltransferase alpha	0.0208278	0.0354442	1.14982	0.991743	1.98127	3.33371	1.86414
DTYMK	Thymidylate kinase	8.87528e-05	0.000798775	1.60595	1.41104	2.26063	2.16562	1.86081
RARS;Rars	Arginine--tRNA ligase, cytoplasmic	0.00342548	0.00878312	1.89127	2.04204	1.85248	1.64727	1.85826
FSCN1;Fscn1	Fascin	0.0037391	0.00936575	1.19011	1.1472	2.45738	2.62522	1.85498
ITGA3	Integrin alpha-3;Integrin alpha-3 heavy chain;Integrin alpha-3 light chain	0.00847324	0.0172684	0.876307	1.26476	2.59517	2.67127	1.85188
TXNRD1	Thioredoxin reductase 1, cytoplasmic	0.000924453	0.00349701	1.57085	1.12753	2.20085	2.50548	1.85118
CYR61;Cyr61	Protein CYR61	0.00117738	0.00409562	2.01923	1.55924	1.87668	1.94542	1.85014
ANXA11	Annexin A11	0.00493021	0.0114981	1.26417	1.01809	2.43376	2.66878	1.8462
SERPINB6	Serpin B6	0.0301246	0.0474702	0.516037	1.26541	2.77831	2.78804	1.83695
PLAA	Phospholipase A-2-activating protein	0.00195039	0.00583825	1.25894	1.27687	2.12314	2.68176	1.83518
CCNDBP1	Cyclin-D1-binding protein 1	0.00347105	0.00888296	1.0383	1.89749	2.01203	2.38607	1.83347
TIMP3;Timp3	Metalloproteinase inhibitor 3	0.0459381	0.0662041	2.4069	2.2525	2.41841	0.219091	1.82423
RQCD1;Rqcd1;rqcd1	Cell differentiation protein RCD1 homolog	9.68677e-05	0.00083269	1.65213	1.53308	2.04198	2.05217	1.81984
ANXA1;Anxa1	Annexin A1	8.1334e-05	0.000767617	1.51218	1.50849	2.15364	2.05196	1.80657
Hspbp1;HSPBP1	Hsp70-binding protein 1	0.0368009	0.0555743	1.26909	0.453953	2.5275	2.96085	1.80285
SYNGR2	Synaptogyrin-2	0.0134765	0.0250826	1.91381	1.82869	2.59744	0.860287	1.80006
ANXA4;Anxa4	Annexin A4	9.67108e-05	0.00083269	1.53007	1.56542	2.02244	2.05873	1.79417
MTHFD1	C-1-tetrahydrofolate synthase, cytoplasmic;Methylenetetrahydrofolate dehydrogenase;Methenyltetrahydrofolate cyclohydrolase;Formyltetrahydrofolate synthetase;C-1-tetrahydrofolate synthase, cytoplasmic, N-terminally processed	0.000250612	0.00143832	1.3833	1.35277	2.20038	2.22676	1.7908
aldo-2	Fructose-bisphosphate aldolase 2	0.00223943	0.00635572	1.58983	0.970582	2.36286	2.23389	1.78929
CTNND1;Ctnnd1	Catenin delta-1	0.00329315	0.00852533	1.82475	0.94142	2.01482	2.35637	1.78434
VAPB;Vapb	Vesicle-associated membrane protein-associated protein B/C;Vesicle-associated membrane protein-associated protein B	9.14368e-05	0.00081473	1.51293	1.39536	2.13786	2.0825	1.78216
ATP5B;Atp5b	ATP synthase subunit beta, mitochondrial	0.000203924	0.00125472	1.46041	1.6133	1.91697	2.11683	1.77688
PACSIN2;Pacsin2	Protein kinase C and casein kinase substrate in neurons protein 2;Protein kinase C and casein kinase substrate in neurons 2 protein	8.71002e-05	0.000792894	1.48181	1.48181	2.0653	2.0653	1.77355
Klc1;KLC1	Kinesin light chain 1	0.000259344	0.00147053	1.37053	1.351	2.13212	2.23456	1.77205
TNFRSF10A	Tumor necrosis factor receptor superfamily member 10A	0.0379402	0.0569104	0.389791	2.099	1.96647	2.6274	1.77066
PVR	Poliovirus receptor	0.00172839	0.00535827	1.88694	1.6719	1.71818	1.79415	1.76779
Eif4e2;EIF4E2	Eukaryotic translation initiation factor 4E type 2	0.00146545	0.00482523	1.13949	1.58074	2.36488	1.97896	1.76602
ATP5O	ATP synthase subunit O, mitochondrial	0.000601137	0.00255913	1.34432	1.24161	2.19906	2.23585	1.75521
KRT18	Keratin, type I cytoskeletal 18	0.0166597	0.0297876	0.889289	0.961339	2.35106	2.7978	1.74987
PROCR	Endothelial protein C receptor	0.018054	0.0319187	0.538115	1.63859	2.34125	2.47706	1.74875
EIF2S2;Eif2s2	Eukaryotic translation initiation factor 2 subunit 2	0.000721486	0.00290544	1.36446	1.72304	1.90064	2.00533	1.74837
SPCS2	Signal peptidase complex subunit 2	0.0093928	0.018688	1.42217	1.67034	1.18123	2.71791	1.74791
ETFA	Electron transfer flavoprotein subunit alpha, mitochondrial	0.00114396	0.00403696	1.59201	1.78538	1.82729	1.78027	1.74624
PRKAR2A	cAMP-dependent protein kinase type II-alpha regulatory subunit	0.000165959	0.00112117	1.52089	1.43238	1.84346	2.17639	1.74328
FAM129B;Fam129b	Niban-like protein 1	0.000631904	0.00263572	1.21287	1.38202	2.15079	2.22614	1.74295
SMC2;Smc2	Structural maintenance of chromosomes protein 2	0.00236792	0.00661539	1.14178	1.38586	1.85993	2.58133	1.74223
Psma4;PSMA4	Proteasome subunit alpha type-4	0.00144717	0.00479547	1.07318	1.41538	2.24248	2.23456	1.7414
Ipo7;IPO7	Importin-7	0.00095149	0.00354898	1.18063	1.33283	2.19383	2.25547	1.74069
ADSS;Adss	Adenylosuccinate synthetase isozyme 2	0.000610897	0.0025857	1.64124	1.64124	1.73275	1.94306	1.73957
DCTN3	Dynactin subunit 3	0.00054821	0.00239843	1.58701	1.14433	2.19541	2.02361	1.73759
G3BP1;G3bp1	Ras GTPase-activating protein-binding protein 1	0.000128693	0.00097547	1.40255	1.45597	2.01053	2.05509	1.73104
KCTD12;Kctd12	BTB/POZ domain-containing protein KCTD12	0.00410461	0.0100443	1.6954	1.76391	1.35868	2.09495	1.72823
CLIC4;Clic4	Chloride intracellular channel protein 4	0.000171855	0.00113247	1.57154	1.50238	1.9285	1.90416	1.72664
COPE	Coatomer subunit epsilon	0.000259202	0.00147053	1.59148	1.52957	1.86017	1.89774	1.71974
MYOF	Myoferlin	0.025942	0.0420147	1.1666	1.27285	3.17095	1.26153	1.71798
VDAC3;Vdac3	Voltage-dependent anion-selective channel protein 3	0.000219747	0.00132142	1.47963	1.55542	1.95293	1.87908	1.71676
SERPINH1	Serpin H1	0.00388863	0.00965677	1.10799	1.09154	2.35315	2.31121	1.71597
IRGQ	Immunity-related GTPase family Q protein	0.0355355	0.0542438	0.778234	0.778234	2.63912	2.63912	1.70868
FNTA;Fnta	Protein farnesyltransferase/geranylgeranyltransferase type-1 subunit alpha	0.00108951	0.0038961	1.19106	1.63994	2.11457	1.87841	1.706
ABHD14B	Alpha/beta hydrolase domain-containing protein 14B	0.0111451	0.0213813	1.60104	1.31287	2.74857	1.1445	1.70174
MGST1	Microsomal glutathione S-transferase 1	0.00117379	0.00409265	1.65454	1.60336	1.56866	1.96636	1.69823
SCCPDH	Saccharopine dehydrogenase-like oxidoreductase	0.0160104	0.0288349	0.790584	1.05556	2.52882	2.40955	1.69613
ARPC5L;Arpc5l	Actin-related protein 2/3 complex subunit 5-like protein	0.00990833	0.0195111	1.67724	2.06016	1.48754	1.55277	1.69443
SERPINB9	Serpin B9	0.0356123	0.0542991	0.603292	1.43253	1.67048	3.0607	1.69175
Dnaja2;DNAJA2	DnaJ homolog subfamily A member 2	0.0020346	0.00600307	1.03127	1.31033	2.18989	2.20789	1.68484
PAFAH1B3	Platelet-activating factor acetylhydrolase IB subunit gamma	0.000393131	0.00195981	1.52156	1.54738	1.79539	1.84418	1.67713
ADH5	Alcohol dehydrogenase class-3	0.00553198	0.012472	1.33716	0.845054	2.20561	2.29508	1.67072
EPS8L2	Epidermal growth factor receptor kinase substrate 8-like protein 2	0.0265317	0.0427287	0.600074	1.52139	1.72478	2.83631	1.67064
ACADVL	Very long-chain specific acyl-CoA dehydrogenase, mitochondrial	0.0381049	0.0571253	2.15766	2.15766	1.18066	1.18066	1.66916
Rpl38;RPL38	60S ribosomal protein L38	0.00506673	0.0117349	1.59396	1.88758	1.78077	1.40567	1.667
HSPB1	Heat shock protein beta-1	0.00372485	0.00935397	1.68603	1.78986	1.57749	1.58861	1.6605
SPATS2L;Spats2l	SPATS2-like protein	0.00250333	0.00692158	0.936967	1.36706	2.16524	2.16524	1.65863
F3	Tissue factor	0.00755889	0.015863	1.59484	1.96996	1.56291	1.5067	1.6586
EPRS	Bifunctional glutamate/proline--tRNA ligase;Glutamate--tRNA ligase;Proline--tRNA ligase	0.0469505	0.06751	0.819343	0.712457	3.0106	2.08216	1.65614
SCAMP3;Scamp3	Secretory carrier-associated membrane protein 3	0.00504096	0.0117018	1.50885	1.89986	1.59072	1.57971	1.64479
CYFIP1;Cyfip1	Cytoplasmic FMR1-interacting protein 1	0.0198788	0.0341544	1.61268	2.16172	1.56662	1.23297	1.6435
Stat3;STAT3;stat3.2;stat3.1	Signal transducer and activator of transcription 3;Signal transducer and activator of transcription 3.2;Signal transducer and activator of transcription 3.1	0.0138632	0.0257132	2.07862	1.58182	1.26117	1.65035	1.64299
IFIT3	Interferon-induced protein with tetratricopeptide repeats 3	0.000227216	0.00134821	1.45763	1.44293	1.82676	1.82676	1.63852
ABCF1	ATP-binding cassette sub-family F member 1	0.0182414	0.0320953	1.81827	2.01689	1.48052	1.22385	1.63489
AASDHPPT	L-aminoadipate-semialdehyde dehydrogenase-phosphopantetheinyl transferase	0.00217676	0.00625062	1.5766	1.51412	2.09393	1.33805	1.63068
BASP1	Brain acid soluble protein 1	0.0185216	0.0324037	1.96629	1.89143	1.27334	1.38466	1.62893
NAA10;Naa10	N-alpha-acetyltransferase 10	0.000364476	0.00187323	1.27939	1.24209	2.00148	1.94819	1.61779
EPHA2;Epha2	Ephrin type-A receptor 2	0.0219462	0.0369489	1.95601	1.39274	0.773406	2.31357	1.60893
PDXK	Pyridoxal kinase	0.000340085	0.00179903	1.32822	1.43905	1.74101	1.91575	1.60601
DNAJA1;Dnaja1	DnaJ homolog subfamily A member 1	0.000439467	0.00208242	1.54793	1.36725	1.78216	1.71918	1.60413
Psma5;PSMA5	Proteasome subunit alpha type-5	0.000364547	0.00187323	1.35498	1.16932	1.99016	1.86762	1.59552
MPRIP;Mprip	Myosin phosphatase Rho-interacting protein	0.0109771	0.0211006	2.01485	0.999423	1.86469	1.50157	1.59513
PMVK	Phosphomevalonate kinase	0.000280485	0.00155105	1.43039	1.25898	1.93911	1.72626	1.58869
IPO9;Ipo9	Importin-9	0.0209737	0.0355797	0.765548	0.919451	2.29983	2.34767	1.58312
ANXA5	Annexin A5	0.000357127	0.00185623	1.24298	1.25474	1.896	1.91437	1.57702
SRP72	Signal recognition particle subunit SRP72	0.0143346	0.0264411	1.6759	1.26368	0.97519	2.37164	1.5716
NUP62;Nup62	Nuclear pore glycoprotein p62	0.00338731	0.00870187	1.41681	1.71142	1.57158	1.57231	1.56803
HLA-A	HLA class I histocompatibility antigen, A-2 alpha chain;HLA class I histocompatibility antigen, A-74 alpha chain	0.0442389	0.0643431	0.75677	0.660361	2.5211	2.32938	1.5669
NDRG3	Protein NDRG3	0.0346637	0.0532107	0.988619	1.11854	2.90947	1.24092	1.56439
Ap1s1;AP1S1	AP-1 complex subunit sigma-1A	0.00856386	0.0174134	1.30508	1.72757	1.24744	1.94853	1.55715
DSTN;Dstn	Destrin	0.00024486	0.0014181	1.34861	1.30547	1.75206	1.80834	1.55362
ALDOA;Aldoa	Fructose-bisphosphate aldolase A	0.00152902	0.00492888	1.04761	1.17508	2.06129	1.92528	1.55231
TNPO1;Tnpo1	Transportin-1	0.000711691	0.00287463	1.17312	1.16505	1.83637	2.01974	1.54857
PDCD6;Pdcd6	Programmed cell death protein 6	0.00148762	0.00485376	1.5638	1.46925	1.57173	1.58741	1.54805
SH3GL1	Endophilin-A2	0.00180484	0.00550866	1.18285	1.04347	1.80236	2.15714	1.54645
GSTM4;GSTM1;GSTM5	Glutathione S-transferase Mu 4;Glutathione S-transferase Mu 1;Glutathione S-transferase Mu 5	0.0170681	0.0303559	1.92063	1.57617	1.54996	1.10969	1.53911
GIGYF2;Gigyf2	PERQ amino acid-rich with GYF domain-containing protein 2	0.0149798	0.0273305	1.04964	0.713001	2.214	2.16195	1.53465
RUVBL2;Ruvbl2;ruvbl2	RuvB-like 2	0.0059729	0.0131846	1.03062	0.936166	1.96203	2.19532	1.53103
MYH10;Myh10	Myosin-10	0.012869	0.0240856	1.34095	0.626691	1.9604	2.19099	1.52976
GSTO1	Glutathione S-transferase omega-1	0.000475633	0.00220666	1.44989	1.33738	1.66794	1.65659	1.52795
VPS37B	Vacuolar protein sorting-associated protein 37B	0.0201316	0.0345003	1.49346	1.86828	0.946581	1.78207	1.5226
INF2	Inverted formin-2	0.00164805	0.00518011	1.13841	1.04644	1.81512	2.0686	1.51715
BLVRB	Flavin reductase (NADPH)	0.000322298	0.00172192	1.27432	1.18886	1.81229	1.77041	1.51147
PSMG1	Proteasome assembly chaperone 1	0.00223039	0.00633675	0.92843	1.18374	1.92797	1.99469	1.50871
TRIM25	E3 ubiquitin/ISG15 ligase TRIM25	0.0066997	0.014329	0.804652	1.35583	2.15695	1.69519	1.50316
Arf6;ARF6;Arf51F	ADP-ribosylation factor 6;ADP-ribosylation factor 3	0.0106029	0.0204897	1.52007	1.73298	1.43536	1.31638	1.5012
ITGB1;Itgb1	Integrin beta-1	0.00369348	0.00928389	0.873635	1.21013	1.81889	2.09589	1.49964
VAPA;Vapa	Vesicle-associated membrane protein-associated protein A	0.0103129	0.020132	0.890385	0.893357	2.07396	2.10792	1.49141
FAM129A	Protein Niban	0.0122092	0.0230128	1.03386	0.747487	2.06716	2.1034	1.48798
KARS	Lysine--tRNA ligase	0.00239008	0.00667035	1.13264	0.960946	1.85631	1.98863	1.48463
PYGB;Pygb	Glycogen phosphorylase, brain form	0.0332643	0.051332	0.816469	0.656581	2.32158	2.11363	1.47707
GPRC5A	Retinoic acid-induced protein 3	0.00102705	0.00373753	1.10986	1.36116	1.85104	1.56983	1.47297
KIF5B;Kif5b	Kinesin-1 heavy chain	0.00190766	0.00576164	1.02597	1.10979	1.71229	1.98094	1.45725
RAB34	Ras-related protein Rab-34	0.00482939	0.0113817	1.65804	1.09148	1.47353	1.58544	1.45212
Snx3;SNX3	Sorting nexin-3	0.00859698	0.0174543	1.53948	1.55165	1.31156	1.39331	1.449
STAU1	Double-stranded RNA-binding protein Staufen homolog 1	0.0114929	0.0219231	1.77858	1.28311	1.29702	1.43536	1.44852
Csnk1a1;csnk1a1;CSNK1A1;kin-19	Casein kinase I isoform alpha	0.0104629	0.0202965	1.14305	1.28955	2.22811	1.13113	1.44796
BCAP31	B-cell receptor-associated protein 31	0.0154236	0.0279879	1.66758	1.1292	2.0446	0.935988	1.44434
STOML2	Stomatin-like protein 2, mitochondrial	0.023393	0.0388002	0.782199	0.79804	2.20986	1.97163	1.44043
MDH2;Mdh2	Malate dehydrogenase, mitochondrial	0.0104598	0.0202965	1.52409	1.56738	1.29302	1.36737	1.43796
Prps1;PRPS1;PRPS1L1	Ribose-phosphate pyrophosphokinase 1;Ribose-phosphate pyrophosphokinase 3	0.000517843	0.00230813	1.27732	1.24619	1.5756	1.65104	1.43754
Cnn2;CNN2	Calponin-2	0.0049179	0.0114981	1.62981	1.14048	1.43488	1.51904	1.43105
LARS	Leucine--tRNA ligase, cytoplasmic	0.0202835	0.0347162	0.702867	1.37135	2.25743	1.37729	1.42723
CD9	CD9 antigen	0.00276707	0.00745857	1.44615	1.36134	1.40327	1.48707	1.42446
camk2d;Camk2d;CAMK2D;camk2d2	Calcium/calmodulin-dependent protein kinase type II delta chain;Calcium/calmodulin-dependent protein kinase type II subunit delta;Calcium/calmodulin-dependent protein kinase type II delta 2 chain	0.00992784	0.0195352	1.48985	1.48985	1.64376	1.05095	1.4186
Dad1;DAD1	Dolichyl-diphosphooligosaccharide--protein glycosyltransferase subunit DAD1	0.0241228	0.0396488	1.07358	0.796561	1.3921	2.41107	1.41833
RANGAP1	Ran GTPase-activating protein 1	0.00775736	0.0161908	0.771249	1.14321	1.72923	2.02191	1.4164
Actbl2;ACTBL2	Beta-actin-like protein 2	0.0266115	0.0428147	1.39578	0.448076	1.86679	1.9358	1.41161
BAX	Apoptosis regulator BAX	0.0021652	0.00622408	1.14918	1.02265	1.50131	1.96469	1.40946
ENPP1	Ectonucleotide pyrophosphatase/phosphodiesterase family member 1;Alkaline phosphodiesterase I;Nucleotide pyrophosphatase	0.0249249	0.0406621	0.822937	1.11244	2.42027	1.27417	1.40745
ISG15	Ubiquitin-like protein ISG15	0.00266339	0.00726675	1.40072	1.31534	1.5634	1.30556	1.39626
TPBG	Trophoblast glycoprotein	0.010983	0.0211006	1.52612	1.45135	1.42148	1.16986	1.3922
PRMT5;Prmt5	Protein arginine N-methyltransferase 5;Protein arginine N-methyltransferase 5, N-terminally processed;Protein arginine N-methyltransferase 5	0.00211311	0.00611669	1.36286	1.27042	1.62649	1.30264	1.3906
ARFGAP1	ADP-ribosylation factor GTPase-activating protein 1	0.00810782	0.0167339	0.827871	0.971884	2.01821	1.73322	1.3878
COMMD3;Commd3	COMM domain-containing protein 3	0.000630611	0.00263572	1.13296	1.1504	1.67016	1.57778	1.38282
krt18	Keratin, type I cytoskeletal 18	0.00105545	0.00380985	1.20197	1.26441	1.55954	1.47431	1.37506
MYO18A;Myo18a	Unconventional myosin-XVIIIa	0.00192659	0.00578625	1.41615	1.09416	1.62045	1.36787	1.37466
DDAH1	N(G),N(G)-dimethylarginine dimethylaminohydrolase 1	0.0108946	0.0209759	0.669763	1.18679	1.82627	1.81279	1.3739
PLXNB2	Plexin-B2	0.00226602	0.00640409	1.39021	0.923797	1.65965	1.51576	1.37235
ARF5;Arf5;Arf102F	ADP-ribosylation factor 5;ADP-ribosylation factor 2	0.00316615	0.00827745	0.964629	0.953355	1.83236	1.67965	1.3575
PLIN3	Perilipin-3	0.00277761	0.00747946	1.2477	1.34183	1.45807	1.37223	1.35496
Arpc5;ARPC5	Actin-related protein 2/3 complex subunit 5	0.00816841	0.0168174	1.15178	1.51416	1.35428	1.38891	1.35228
STAM;Stam;Stam2;STAM2	Signal transducing adapter molecule 1;Signal transducing adapter molecule 2	0.000802822	0.00312506	1.21474	1.15457	1.51924	1.51924	1.35195
DECR1	2,4-dienoyl-CoA reductase, mitochondrial	0.00902975	0.0181135	1.48394	1.30639	1.18599	1.38422	1.34014
DYNC1I2;Dync1i2	Cytoplasmic dynein 1 intermediate chain 2	0.00688492	0.01469	0.808842	0.963138	1.68199	1.86639	1.33009
ZC3HAV1	Zinc finger CCCH-type antiviral protein 1	0.0226939	0.037906	1.53491	1.45633	1.22503	1.09977	1.32901
Rab35;RAB35	Ras-related protein Rab-35	0.00345756	0.0088569	1.27582	1.26164	1.29425	1.47035	1.32552
STUB1;Stub1	E3 ubiquitin-protein ligase CHIP;STIP1 homology and U box-containing protein 1	0.00220224	0.00628342	0.953439	1.2189	1.46498	1.65489	1.32305
VARS	Valine--tRNA ligase	0.00147127	0.00482951	1.18593	0.958056	1.51707	1.62812	1.3223
CD151;Cd151	CD151 antigen	0.00121191	0.00418319	1.21769	0.976078	1.60041	1.48434	1.31963
SQSTM1	Sequestosome-1	0.00598788	0.013196	1.347	1.2632	1.38339	1.21829	1.30297
MSMO1	Methylsterol monooxygenase 1	0.00306109	0.00808004	1.25023	1.2193	1.37011	1.35586	1.29888
PDLIM5	PDZ and LIM domain protein 5	0.0101812	0.019975	1.23236	1.40656	1.35519	1.19831	1.2981
DDB1;Ddb1	DNA damage-binding protein 1	0.015369	0.0279077	0.813373	0.768715	1.85032	1.73652	1.29223
CTNNA1;Ctnna1	Catenin alpha-1	0.00852598	0.0173495	0.875672	0.815326	1.70128	1.77631	1.29215
PIP4K2C	Phosphatidylinositol 5-phosphate 4-kinase type-2 gamma	0.0107462	0.0207063	1.30283	1.30283	1.04768	1.49968	1.28826
SEPT2;Sept2	Septin-2	0.0454843	0.0658025	0.423391	1.08446	1.86485	1.77446	1.28679
Mhc	Myosin heavy chain, muscle	0.0284253	0.0452175	0.69619	0.775169	1.95502	1.70598	1.28309
Rps27;RPS27;rps27	40S ribosomal protein S27	0.0449333	0.0652116	0.50664	1.39661	1.32037	1.86679	1.2726
EIF3H;Eif3h	Eukaryotic translation initiation factor 3 subunit H	0.00638513	0.0138104	0.771717	1.17658	1.55954	1.54092	1.26219
PRKCDBP;Prkcdbp	Protein kinase C delta-binding protein	0.00790734	0.0164018	1.04299	0.713805	1.56545	1.71866	1.26023
CLIC1;Clic1	Chloride intracellular channel protein 1	0.00196642	0.00586645	1.17965	1.01619	1.37245	1.45654	1.25621
Psma6;PSMA6	Proteasome subunit alpha type-6	0.00198528	0.00591251	1.06374	1.10157	1.37217	1.48047	1.25449
Snx12;SNX12	Sorting nexin-12	0.0320566	0.0498989	1.38839	1.47815	1.09065	1.04614	1.25083
CHMP2A;Chmp2a	Charged multivesicular body protein 2a	0.0431225	0.0630958	1.64557	1.00454	1.64888	0.696973	1.24899
TJP2	Tight junction protein ZO-2	0.00891913	0.017972	1.01637	0.705806	1.66034	1.53356	1.22902
SYPL1	Synaptophysin-like protein 1	0.0241263	0.0396488	1.1315	0.521225	1.68091	1.54631	1.21999
Actb;ACTB;actb;actba;actbb;Act5C;act-4;act-2;act-3;act-1;Act42A	Actin, cytoplasmic 1;Actin, cytoplasmic 1, N-terminally processed;Actin, cytoplasmic 2;Actin, cytoplasmic 2, N-terminally processed;Actin, cytoplasmic type 8;Actin-5C;Actin-4;Actin-2;Actin-3;Actin-1;Actin-42A	0.0177735	0.0314437	0.748869	0.797062	1.55719	1.76026	1.21585
EIF2S3;Eif2s3;Eif2s3x;EIF2S3L;Eif2s3y	Eukaryotic translation initiation factor 2 subunit 3;Eukaryotic translation initiation factor 2 subunit 3, X-linked;Putative eukaryotic translation initiation factor 2 subunit 3-like protein;Eukaryotic translation initiation factor 2 subunit 3, Y-linked	0.0267932	0.0430553	1.48722	1.15711	1.08052	1.12829	1.21329
CD99L2	CD99 antigen-like protein 2	0.040859	0.0605435	0.810435	1.57059	1.24105	1.22866	1.21268
PLP2	Proteolipid protein 2	0.0314835	0.0492642	1.33068	1.3836	1.0263	1.10346	1.21101
VDAC1;Vdac1	Voltage-dependent anion-selective channel protein 1	0.00317062	0.00827745	0.897651	0.916208	1.52552	1.49283	1.20805
PSPH	Phosphoserine phosphatase	0.00209899	0.00610924	0.964123	1.01162	1.50136	1.35027	1.20684
ADAM10;Adam10	Disintegrin and metalloproteinase domain-containing protein 10	0.0305697	0.0480585	1.34666	1.34666	0.908121	1.19711	1.19964
ube2m;Ube2m;UBE2M	NEDD8-conjugating enzyme Ubc12	0.00349574	0.00892062	1.05571	1.05865	1.46331	1.21487	1.19814
Rras2;RRAS2	Ras-related protein R-Ras2	0.00367262	0.00924881	1.00387	1.1186	1.31086	1.35654	1.19747
BAG2;Bag2	BAG family molecular chaperone regulator 2	0.0233137	0.0387167	1.28065	1.30454	1.08236	1.11975	1.19683
PSMB8	Proteasome subunit beta type-8	0.0354211	0.0540999	1.10535	1.25322	1.74627	0.652509	1.18934
GCLM	Glutamate--cysteine ligase regulatory subunit	0.00449181	0.0107659	0.858096	0.883236	1.51076	1.48182	1.18348
SAR1A;Sar1a	GTP-binding protein SAR1a	0.0156087	0.0282266	0.697944	0.990137	1.33617	1.66416	1.1721
act3;actc1;Actc1;ACTC1;Actg2;ACTG2;Acta2;ACTA2;Acta1;ACTA1;act2	Actin, alpha sarcomeric/skeletal;Actin, alpha cardiac muscle 1;Actin, gamma-enteric smooth muscle;Actin, aortic smooth muscle;Actin, alpha skeletal muscle;Actin, alpha cardiac muscle 2;Actin, alpha skeletal muscle 2;Actin, alpha skeletal muscle 3	0.00582508	0.0129435	0.820897	0.921581	1.3938	1.54439	1.17017
YWHAH	14-3-3 protein eta	0.00564652	0.0126516	1.16269	1.00981	1.26843	1.23131	1.16806
Myl9;MYL9	Myosin regulatory light polypeptide 9	0.00451438	0.0108007	1.0421	1.04305	1.38449	1.19295	1.16565
SLK	STE20-like serine/threonine-protein kinase	0.0315415	0.0493262	0.606452	0.792907	1.66138	1.57075	1.15787
CAPZA1;Capza1	F-actin-capping protein subunit alpha-1	0.0207555	0.0353436	1.36825	0.786846	1.22583	1.23695	1.15447
ARFIP2;Arfip2	Arfaptin-2	0.00857446	0.0174217	0.813398	0.893732	1.63078	1.27531	1.1533
TTC9C;Ttc9c	Tetratricopeptide repeat protein 9C	0.00422227	0.010276	0.884967	1.00332	1.30416	1.39435	1.1467
UGDH;Ugdh	UDP-glucose 6-dehydrogenase	0.00364699	0.00920707	0.886993	0.941919	1.43285	1.3048	1.14164
CBR3	Carbonyl reductase [NADPH] 3	0.00929597	0.0185643	0.796335	0.82309	1.43824	1.48388	1.13539
CHMP6;Chmp6	Charged multivesicular body protein 6	0.0230185	0.0382738	1.35336	0.972733	1.14971	1.05956	1.13384
Rpl23;RPL23;rpl23	60S ribosomal protein L23	0.049101	0.0700472	1.32189	1.32395	0.944559	0.929412	1.12995
TOMM34	Mitochondrial import receptor subunit TOM34	0.019128	0.0332047	1.17228	1.153	1.14757	1.04593	1.12969
Sec22b;SEC22B	Vesicle-trafficking protein SEC22b	0.0420157	0.0618135	1.24804	1.20407	0.657091	1.4079	1.12927
eef-2;EF2	Elongation factor 2	0.00861402	0.0174757	0.832591	0.862838	1.2584	1.4878	1.11041
DCTN2	Dynactin subunit 2	0.0141073	0.0260577	1.13116	1.00043	1.0467	1.23885	1.10428
ENOPH1	Enolase-phosphatase E1	0.0182858	0.0321379	0.666301	0.848193	1.44784	1.44869	1.10276
DAG1	Dystroglycan;Alpha-dystroglycan;Beta-dystroglycan	0.0102275	0.0200367	0.827897	1.08758	1.18935	1.30241	1.10181
PSMB6;Psmb6	Proteasome subunit beta type-6	0.0144269	0.0265931	0.674683	0.927304	1.42465	1.37851	1.10129
ARF4	ADP-ribosylation factor 4	0.00658722	0.0141448	0.914032	0.907576	1.18669	1.32014	1.08211
UBLCP1;Ublcp1	Ubiquitin-like domain-containing CTD phosphatase 1	0.0255949	0.041553	0.732117	0.6814	1.41889	1.46483	1.07431
PTRF;Ptrf	Polymerase I and transcript release factor	0.00784667	0.0163264	0.936359	0.92273	1.23051	1.18301	1.06815
PSMD4;Psmd4	26S proteasome non-ATPase regulatory subunit 4	0.022918	0.0381539	1.08528	1.04993	1.17146	0.932515	1.0598
MAPRE1;Mapre1	Microtubule-associated protein RP/EB family member 1	0.0237581	0.0392171	0.898673	1.12372	1.07881	1.11969	1.05522
MYL12A;Myl12b;MYL12B;Rlc-a	Myosin regulatory light chain 12A;Myosin regulatory light chain 12B;Myosin regulatory light chain RLC-A	0.0237906	0.0392171	0.975851	1.08813	0.999784	1.14222	1.0515
CPNE3	Copine-3	0.0139087	0.0257796	0.753264	0.960749	1.25344	1.22626	1.04843
SDPR	Serum deprivation-response protein	0.00920958	0.0184467	0.915936	0.878746	1.15963	1.2212	1.04388
COMMD9	COMM domain-containing protein 9	0.0494591	0.0704457	0.668318	0.993609	1.61833	0.891419	1.04292
PNO1;Pno1	RNA-binding protein PNO1	0.0117101	0.0222583	0.87697	0.959514	1.2722	1.05485	1.04088
PCMT1;Pcmt1	Protein-L-isoaspartate(D-aspartate) O-methyltransferase	0.00968027	0.0191464	0.891429	0.844044	1.19396	1.20495	1.0336
LIN7C;Lin7c;Lin7a;LIN7A	Protein lin-7 homolog C;Protein lin-7 homolog A	0.0289822	0.0458857	0.734515	0.895207	1.04404	1.44626	1.03001
ESD	S-formylglutathione hydrolase	0.0313851	0.0491389	0.644059	0.722944	1.38267	1.34863	1.02457
FLNC;Flnc	Filamin-C	0.03074	0.0482698	0.620667	0.831178	1.26285	1.38078	1.02387
RAB8A;Rab8a	Ras-related protein Rab-8A	0.0156551	0.0282741	0.819445	0.908794	1.06681	1.29913	1.02354
STX7;Stx7	Syntaxin-7	0.035924	0.0546501	0.997665	1.07288	0.992043	0.999423	1.0155
DNAJC7;Dnajc7	DnaJ homolog subfamily C member 7	0.030148	0.0474792	0.798015	0.594748	1.3336	1.3336	1.01499
DNPH1	2-deoxynucleoside 5-phosphate N-hydrolase 1	0.0166794	0.029803	0.898511	0.85841	1.26111	1.00669	1.00618
CASP6;Casp6	Caspase-6;Caspase-6 subunit p18;Caspase-6 subunit p11	0.0249065	0.0406621	0.853214	0.606166	1.318	1.23928	1.00416
BST2	Bone marrow stromal antigen 2	0.0375293	0.0564488	0.650137	0.698529	1.34398	1.30036	0.99825
NAGK	N-acetyl-D-glucosamine kinase	0.0208553	0.0354537	0.797563	0.919806	1.08413	1.14163	0.985783
NAPA;Napa	Alpha-soluble NSF attachment protein	0.0371351	0.0558968	0.660931	0.817231	1.13027	1.14411	0.938137
PSMA1;Psma1	Proteasome subunit alpha type-1	0.0315881	0.0493481	0.839932	0.828332	1.05262	1.02404	0.936231
GSTP1	Glutathione S-transferase P	0.0346802	0.0532107	0.703408	0.748917	1.15834	1.10735	0.929504
WARS;Wars	Tryptophan--tRNA ligase, cytoplasmic;T1-TrpRS;T2-TrpRS	0.0388246	0.0578857	0.827973	0.796385	1.08202	0.929942	0.909081
